# Supplementary material for: Altered acetylation and succinylation profiles in Corynebacterium glutamicum in response to conditions inducing glutamate overproduction
Source: Microbiologyopen. 2015 Dec 11;5(1):152–73. doi: 10.1002/mbo3.320 (PMC4767432; doi:10.1002/mbo3.320)
Supplement: Supplementary file 2 — Table S2. Comprehensive lists of all peptides identified in this study. [file MBO3-5-152-s002.xlsx]

## Sheet: CA1
A2	Sequence	# PSMs	# Proteins	# Protein Groups	Protein Group Accessions	Modifications	ΔCn	Area	IonScore	Exp Value	Charge	MH+ [Da]	ΔM [ppm]	RT [min]	# Missed Cleavages
High	GITINISHVEYQTEKR	124	1	1	19551739		0	4.45473e+10	89.41	2.28537e-08	2	1887.99	0.0624681	49.8752	1
High	GTLNVNDDVDIIGIK	1	1	1	19551739		0	51611572	82.36	1.15866e-07	2	1585.84	0.800028	64.6341	0
High	GITINISHVEYQTEK	120	1	1	19551739		0	7.381e+10	81.61	1.37707e-07	2	1731.89	0.376468	53.1629	0
High	ETDkPFLMPIEDIFTITGR	3	1	1	19551739	K4(Acetyl)	0	2.00235e+08	79.25	2.37114e-07	2	2265.15	0.645847	97.2286	0
High	LLDSAEAGDNcGLLLR	1	1	1	19551739	C11(Carbamidomethyl)	0	7.61338e+07	77.24	3.76666e-07	2	1716.86	-0.377169	59.7306	0
High	GTLNVNDDVDIIGIkEK	2	1	1	19551739	K15(Acetyl)	0	49425928	64.54	7.01385e-06	2	1884.99	1.61065	65.8082	1
High	ERGITINISHVEYQTEK	2	1	1	19551739		0	3.3903e+07	58.92	2.55833e-05	3	2017.04	1.14242	48.8273	1
High	NMITGAAQMDGAILVVAATDGPMPQTR	1	1	1	19551739		0	2.46255e+07	58.76	2.65434e-05	3	2729.34	0.86623	82.4801	0
High	ETDkPFLmPIEDIFTITGR	4	1	1	19551739	K4(Acetyl); M8(Oxidation)	0	23411247	58.27	2.97137e-05	2	2281.14	-1.51759	94.7711	0
High	TTTTAAITkVLADTYPELNEAFAFDSIDKAPEEK	2	1	1	19551739	K9(Acetyl)	0	244977540	50.58	0.000174565	3	3742.87	2.18821	92.4958	2
High	GQVIVKPGAYTPHTEFEGSVYVLSkDEGGR	3	1	1	19551739	K25(Acetyl)	0	6.23491e+08	49.59	0.000219259	4	3262.64	0.244695	62.0777	1
High	GITINISHVEYQTEkR	3	1	1	19551739	K15(Acetyl)	0	3.1056e+08	49.49	0.000224366	3	1930	0.525441	55.1221	1
High	QVGVPYILVALNK	4	1	1	19551739		0	810422976	47.51	0.000353962	2	1413.85	0.612752	75.6512	0
High	ERGITINISHVEYQTEKR	3	1	1	19551739		0	1.08124e+08	46.73	0.000423601	4	2173.14	0.134343	46.2291	2
High	ETDKPFLMPIEDIFTITGR	1	1	1	19551739		0	6.66516e+07	42.85	0.00103504	3	2223.14	0.846846	88.3162	0
High	TKPHVNIGTIGHVDHGKTTTTAAITKVLADTYPELNEAFAFDSIDK	1	1	1	19551739		0	3.70379e+07	42.15	0.00121606	5	4937.53	-1.35946	76.649	2
High	TKPHVNIGTIGHVDHGK	6	1	1	19551739		0	4.76931e+08	37.92	0.00322075	4	1809.97	0.0183616	32.7811	0
High	ALEGDEkWGK	1	1	1	19551739	K7(Acetyl)	0	1.03922e+09	37.21	0.00379277	2	1174.57	0.376408	43.6221	1
High	HYAHVDAPGHADYIK	5	1	1	19551739		0	8.58675e+08	36.54	0.00442544	4	1693.81	-0.0266413	34.2348	0
High	HYAHVDAPGHADYIKNMITGAAQMDGAILVVAATDGPMPQTR	1	1	1	19551739		0	1.4465e+07	34.44	0.00717723	5	4404.14	2.09997	81.7265	1
High	NMITGAAQmDGAILVVAATDGPMPQTR	1	1	1	19551739	M9(Oxidation)	0	4.36005e+06	33.43	0.00905642	3	2745.33	-1.51072	75.7892	0
High	TkPHVNIGTIGHVDHGK	1	1	1	19551739	K2(Acetyl)	0	6.34962e+07	30.7	0.0169807	4	1851.98	0.245446	40.8488	0
High	TTTTAAITkVLADTYPELNEAFAFDSIDK	2	1	1	19551739	K9(Acetyl)	0	2.01731e+07	28.81	0.0262396	3	3188.59	1.96874	96.3516	1
High	GTLNVNDDVDIIGIKEKSTSTTVTGIEMFRK	1	1	1	19551739		0	4.20995e+07	28.32	0.0293736	5	3381.76	1.39803	67.3604	3
High	APEEKERGITINISHVEYQTEKRHYAHVDAPGHADYIK	1	1	1	19551739		0	3.89086e+07	27.96	0.0319122	5	4402.21	3.7453	47.7469	4
High	TTDVTGVVK	1	1	1	19551739		0	22101955	26.57	0.0439498	2	919.51	0.306602	31.9951	0
High	HTPFFDNYRPQFYFR	6	1	1	19551739		0	1.03947e+10	26.31	0.0466613	4	2034.96	0.223683	66.284	0
High	WGkQILELMQAcDDNIPDPVR	1	1	1	19551739	K3(Acetyl); C12(Carbamidomethyl)	0	4.74682e+06	24.44	0.0717723	3	2540.23	-0.74927	84.1531	1
High	ELLAEQDYDEEAPIVHISALK	1	1	1	19551739		0	1.00641e+08	23.64	0.0862892	3	2383.21	0.974323	67.5712	0
High	VLADTYPELNEAFAFDSIDkAPEEK	1	1	1	19551739	K20(Acetyl)	0	2.03263e+07	22.2	0.120214	3	2854.37	-0.00271623	79.5383	1
High	VTkIIK	1	1	1	19551739	K3(Acetyl)	0	5.8517e+07	19.34	0.23225	2	743.502	-0.295043	33.435	1
High	VLADTYPELNEAFAFDSIDKAPEEkER	2	1	1	19551739	K25(Acetyl)	0	2.34301e+08	18.85	0.25999	3	3139.5	-2.38805	74.5167	2
High	STSTTVTGIEMFR	1	1	1	19551739		0	9.3753e+06	18.65	0.272243	3	1429.7	0.619777	58.3282	0
High	EHVLLAR	1	1	1	19551739		0	3.78439e+07	18.23	0.299886	2	837.494	-0.174547	29.4173	0
High	VLADTYPELNEAFAFDSIDKAPEEK	1	1	1	19551739		0	6.3282e+07	17.63	0.344315	3	2812.35	-3.7986	73.8953	1
High	GQVIVKPGAYTPHTEFEGSVYVLSK	1	1	1	19551739		0	3.32937e+07	17.47	0.357237	3	2706.41	-2.65701	59.0915	0
High	QILELMQAcDDNIPDPVR	2	1	1	19551739	C9(Carbamidomethyl)	0	2.25095e+07	16.6	0.436472	3	2127.02	1.12614	70.1566	0
High	TTTTAAITkVLADTYPELNEAFAFDSIDKAPEEKER	1	1	1	19551739	K9(Acetyl)	0	1.16739e+06	13.75	0.841311	4	4028.01	1.09753	89.1807	3
High	LAQSTVDALGDAVEVR	1	1	1	19552504		0	3.96341e+07	99.51	2.23335e-09	2	1643.86	0.551228	58.8534	0
High	ALAGEFVADAVNVSGGR	2	1	1	19552504		0	6.67278e+07	93.42	9.0773e-09	2	1632.83	-1.3195	65.5447	0
High	GLFSGIIEESVTFVNAPR	2	1	1	19552504		0	9.73204e+07	91.8	1.31812e-08	3	1936.02	0.914227	89.4051	0
High	AAQLNVELVELDELMSR	2	1	1	19552504		0	50945418	75.11	6.15115e-07	3	1930	1.34897	85.7453	0
High	VGEEVAVWMDLAR	1	1	1	19552504		0	1.21813e+07	70.74	1.68251e-06	2	1474.74	-0.305186	76.0735	0
High	TVGIVGFGHIGQLFAQR	5	1	1	19552504		0	2.54472e+09	69.58	2.19764e-06	2	1799.99	0.962466	73.5975	0
High	GGLVDEQALADAIESGHIR	1	1	1	19552504		0	9.26869e+07	61.76	1.33032e-05	3	1950.99	0.260505	70.8699	0
High	AGTDVADSVLkALAGEFVADAVNVSGGR	1	1	1	19552504	K11(Acetyl)	0	2.56248e+06	57.48	3.56415e-05	3	2731.4	2.16366	108.935	1
High	GELSSEQVDALGLSAVRGLFSGIIEESVTFVNAPR	2	1	1	19552504		0	2.90546e+07	56.96	4.01751e-05	4	3647.91	5.42733	109.166	1
High	KLGLLAGkLVDAAPVSIEVEAR	1	1	1	19552504	K8(Acetyl)	0	3.93382e+07	56.07	4.93124e-05	3	2291.34	0.729208	74.627	2
High	GLDLRAEGLNLFLQYTDAPGALGTVGTK	1	1	1	19552504		0	4.00969e+07	56	5.01137e-05	3	2890.53	0.464096	87.4829	1
High	SQNGRPVVLIADKLAQSTVDALGDAVEVR	1	1	1	19552504		0	2.34908e+07	55.95	5.0694e-05	4	3021.63	-0.207025	85.6723	1
High	ETAGMFDAQLLAKSKKGQIIINAARGGLVDEQALADAIESGHIR	1	1	1	19552504		0	99772289	53.41	9.09822e-05	5	4606.45	0.983362	80.1396	4
High	SKKGQIIINAARGGLVDEQALADAIESGHIR	1	1	1	19552504		0	2.16246e+07	53.37	9.18241e-05	5	3230.77	1.81208	69.1973	3
High	LAAFETTIVAYDPYANPAR	3	1	1	19552504		0	3.89725e+07	50.25	0.000188346	3	2083.05	0.0746355	73.1038	0
High	TKETAGMFDAQLLAK	1	1	1	19552504		0	1.034e+08	49.49	0.000224366	3	1623.84	1.12658	54.9837	1
High	TKETAGMFDAQLLAKSKKGQIIINAARGGLVDEQALADAIESGHIR	1	1	1	19552504		0	4.52307e+07	47.03	0.000395327	5	4835.58	-1.05232	77.9304	5
High	VITGSGASATVVGALTGLER	2	1	1	19552504		0	5.02737e+07	46.82	0.000414913	2	1859.02	0.126878	71.6724	0
High	SDFVTIHLPkTK	9	1	1	19552504	K10(Acetyl)	0	464602783	44.85	0.000653065	2	1427.79	-0.507416	57.1335	1
High	LPQVVVTPHLGASTEEAQDR	1	1	1	19552504		0	69386750	43.51	0.000889112	3	2147.11	0.656024	52.2657	0
High	AEGLNLFLQYTDAPGALGTVGTK	2	1	1	19552504		0	220964187	43.07	0.000983913	2	2336.21	0.550424	81.0279	0
High	KLGLLAGK	2	1	1	19552504		0	5.98913e+07	40.61	0.00173363	2	799.54	0.044227	35.7174	1
High	TKETAGMFDAQLLAKSKKGQIIINAAR	2	1	1	19552504		0	9.09209e+07	40.26	0.00187913	4	2903.61	-0.0886047	55.1681	4
High	QIPAADATLR	1	1	1	19552504		0	1.80837e+07	40.16	0.0019229	2	1055.59	0.537367	39.6091	0
High	GQIIINAAR	1	1	1	19552504		0	2.11161e+07	38.14	0.00306166	2	955.568	0.0802757	38.4994	0
High	LGAAGINIEAAALTQAEK	1	1	1	19552504		0	7.73615e+06	37.87	0.00325804	2	1740.95	-1.47075	65.0142	0
High	WVDGPNRPELLDAVkEADALLVR	3	1	1	19552504	K15(Acetyl)	0	1.00076e+09	37.56	0.0034991	3	2618.39	0.305583	88.5027	1
High	AAQLNVELVELDELmSRSDFVTIHLPK	1	1	1	19552504	M15(Oxidation)	0	5.19791e+07	34.86	0.00651563	4	3083.61	0.152112	80.4469	1
High	ETAGMFDAQLLAK	1	1	1	19552504		0	2.81503e+07	32.74	0.0106159	2	1394.7	1.50414	61.7471	0
High	AAQLNVELVELDELMSRSDFVTIHLPKTK	2	1	1	19552504		0	1.9488e+08	32.03	0.0125013	5	3296.75	-0.537371	85.3587	2
High	WVDGPNRPELLDAVKEADALLVRSATTVDAEVIAAAPNLK	4	1	1	19552504		0	6.42705e+06	31.25	0.0149609	4	4228.26	0.77853	102.278	2
High	GGLVDEQALADAIESGHIRGAGFDVYSTEPcTDSPLFK	1	1	1	19552504	C31(Carbamidomethyl)	0	2.09441e+07	27.99	0.0316925	4	4022.9	-1.93894	80.6928	1
High	EADALLVRSATTVDAEVIAAAPNLKIVGR	1	1	1	19552504		0	1.34206e+07	27.57	0.0349105	4	2963.65	-1.67955	80.1412	2
High	GDGAVLILR	1	1	1	19552504		0	4.67177e+07	27.14	0.038544	2	913.547	0.351705	50.0297	0
High	KGQIIINAAR	1	1	1	19552504		0	7.30584e+06	26.84	0.0413006	2	1083.66	0.578342	31.9998	1
High	EADALLVRSATTVDAEVIAAAPNLK	1	1	1	19552504		0	3.26544e+07	25.85	0.0518748	3	2538.38	-0.563175	77.2742	1
High	SDFVTIHLPK	2	1	1	19552504		0	4.30037e+08	25.42	0.0572739	3	1156.64	0.0624967	55.2765	0
High	LGLLAGkLVDAAPVSIEVEAR	1	1	1	19552504	K7(Acetyl)	0	1.66426e+06	25.42	0.0572739	3	2163.24	2.66244	80.7916	1
High	ETAGMFDAQLLAkSK	2	1	1	19552504	K13(Acetyl)	0	1.67862e+08	23.62	0.0866875	2	1651.84	1.71838	64.3331	1
High	INGRGLDLRAEGLNLFLQYTDAPGALGTVGTK	1	1	1	19552504		0	1.72422e+07	23.31	0.0931015	4	3330.79	2.72075	82.442	2
High	GAGFDVYSTEPcTDSPLFK	2	1	1	19552504	C12(Carbamidomethyl)	0	7.4146e+07	22.98	0.100452	3	2090.94	1.87818	67.2733	0
High	ETAGmFDAQLLAkSK	2	1	1	19552504	M5(Oxidation); K13(Acetyl)	0	1.05211e+07	22.92	0.101849	2	1667.83	-2.12919	60.4272	1
High	EGEWkR	1	1	1	19552504	K5(Acetyl)	0	4.54076e+07	22.16	0.121327	2	846.411	0.31529	31.7809	1
High	TKETAGMFDAQLLAkSK	3	1	1	19552504	K15(Acetyl)	0	5.84767e+08	20.99	0.158839	2	1880.98	-0.0866976	58.1338	2
High	GLDISVK	1	1	1	19552504		0	9.23483e+06	20.74	0.168251	2	731.429	-0.701978	41.5489	0
High	GLFSGIIEESVTFVNAPRIAEER	1	1	1	19552504		0	10332378	16.41	0.455991	3	2534.34	5.48509	88.2984	1
High	SATTVDAEVIAAAPNLK	1	1	1	19552504		0	2.445e+07	15.15	0.609476	2	1670.9	2.78357	58.9227	0
High	WVDGPNRPELLDAVKEADALLVRSATTVDAEVIAAAPNLKIVGR	1	1	1	19552504		0	5.05283e+06	15.01	0.629443	5	4653.55	2.02758	102.657	3
High	SQNGRPVVLIADK	1	1	1	19552504		0	5.75832e+06	14.01	0.792422	3	1396.79	2.08548	38.3612	0
High	QLVNTASDSLSGLDSVPFAGR	1	1	1	19552365		0	2.06017e+07	99.49	2.24366e-09	2	2134.08	0.844393	68.9989	0
High	WFDTNYHYLVPELSADTR	1	1	1	19552365		0	3.28919e+08	80.58	1.74565e-07	3	2227.05	0.897243	72.5444	0
High	GmLTGPVTILAWSFVR	4	1	1	19552365	M2(Oxidation)	0	1.31386e+08	78.08	3.10425e-07	2	1763.95	0.943465	89.4133	0
High	GMLTGPVTILAWSFVR	4	1	1	19552365		0	278207710	77.85	3.27308e-07	2	1747.96	0.766592	94.0528	0
High	TDLcAALASLkR	2	1	1	19552365	C4(Carbamidomethyl); K11(Acetyl)	0	6.43315e+07	64.29	7.42945e-06	2	1360.73	0.544943	70.2438	1
High	GVNARPVLVGPLTFLSLAR	2	1	1	19552365		0	9.77917e+06	59.76	2.10842e-05	3	1980.18	0.363239	83.2246	0
High	LLADALAGNIDAAAFDAASAAIASR	1	1	1	19552365		0	2.76181e+07	57.27	3.74073e-05	3	2359.23	2.85199	91.1568	0
High	SYYDAMLDTAAILGVLPER	2	1	1	19552365		0	1.56618e+07	53.64	8.62892e-05	2	2098.05	-0.849575	92.9834	0
High	WFQYAQSLTQK	3	1	1	19552365		0	7.20325e+08	52.08	0.000123582	2	1399.7	0.0698879	58.2665	0
High	TTDGSNPLDHLPALFEVYER	2	1	1	19552365		0	39969590	52.06	0.000124153	3	2274.1	-0.159884	81.3165	0
High	ITEVkLLADALAGNIDAAAFDAASAAIASR	1	1	1	19552365	K5(Acetyl)	0	2.71311e+06	50.92	0.00016142	3	2971.57	-2.43168	109.289	1
High	GTETLPAQAMTkWFDTNYHYLVPELSADTR	2	1	1	19552365	K12(Acetyl)	0	9.31122e+07	48.37	0.000290373	4	3497.68	3.98704	92.3816	1
High	SDMQVLAALKSSGFELGVGPGVWDIHSPR	1	1	1	19552365		0	1.12216e+07	47.13	0.000386328	4	3053.55	0.936841	81.9763	1
High	SFDTEWVQIDEPALVTDVAPEVLEQVR	1	1	1	19552365		0	9.01088e+06	46.36	0.000461271	3	3085.54	1.30649	91.8617	0
High	TSNFSSTVAGLPR	1	1	1	19552365		0	8.64804e+07	43.26	0.000941795	2	1336.69	0.170058	51.286	0
High	GWPEVEASLK	2	1	1	19552365		0	5.40254e+06	43.03	0.000993017	2	1115.57	0.0703551	56.7348	0
High	ELLPLRDVDkPAYLQWSVDSFR	1	1	1	19552365	K10(Acetyl)	0	3.0555e+07	42.1	0.00123015	3	2689.4	1.28854	82.528	1
High	TAPITQELPGR	1	1	1	19552365		0	4.25053e+07	41.33	0.00146878	2	1182.65	-0.325401	43.2336	0
High	ELLPLRDVDKPAYLQWSVDSFR	2	1	1	19552365		0	2.4057e+07	41.03	0.00157383	3	2647.39	-0.440949	75.2532	1
High	SSGFELGVGPGVWDIHSPR	1	1	1	19552365		0	1.24166e+08	40.99	0.00158839	3	1996.98	-2.69325	68.5996	0
High	FVLDASALIEDLR	2	1	1	19552365		0	3.06934e+07	40.24	0.0018878	3	1461.8	0.7397	85.1977	0
High	DVDkPAYLQWSVDSFR	2	1	1	19552365	K4(Acetyl)	0	1.01886e+07	37.49	0.00355596	3	1967.94	-4.30243	78.8366	0
High	QLWVNPDcGLkTR	2	1	1	19552365	C8(Carbamidomethyl); K11(Acetyl)	0	1.52617e+08	36.26	0.00472016	2	1628.83	5.72544	58.6838	1
High	QLWVNPDcGLK	1	1	1	19552365	C8(Carbamidomethyl)	0	5.45516e+07	35.19	0.00603888	2	1329.66	-1.66032	55.5968	0
High	DVDKPAYLQWSVDSFR	2	1	1	19552365		0	8.44206e+07	34.17	0.00763759	3	1925.94	-1.09731	69.6127	0
High	LRkESITLEQYEEAMREEIDLVIAK	1	1	1	19552365	K3(Acetyl)	0	1.5968e+07	32.74	0.0106159	4	3048.58	-3.81066	86.6694	3
High	DWLAFGSEK	1	1	1	19552365		0	4.29054e+07	31.73	0.0133954	2	1052.5	0.0161908	62.4343	0
High	AGYTTLAkR	1	1	1	19552365	K8(Acetyl)	0	5.74369e+07	30.82	0.016518	2	1022.56	0.555331	38.57	1
High	GPIAVSTScSLLHVPYTLEAENIEPEVR	2	1	1	19552365	C9(Carbamidomethyl)	0	9.94446e+07	27.35	0.0367246	4	3081.55	-1.49238	74.6565	0
High	LLADALAGNIDAAAFDAASAAIASRR	1	1	1	19552365		0	7.67924e+06	26.89	0.0408279	3	2515.32	-3.82204	86.5561	1
High	SLELPALPTTTIGSFPQTPSIR	1	1	1	19552365		0	0	25.94	0.0508109	3	2326.27	1.19087	78.6733	0
High	IGAKRELKFALEGYWNGSIEGRELAQTAR	1	1	1	19552365		0	1.37188e+07	24.26	0.0748095	5	3263.72	-2.63943	63.8307	4
High	WFQYAQSLTQkHVK	2	1	1	19552365	K11(Acetyl)	0	2.70343e+08	23.73	0.0845194	3	1805.93	-0.0296652	58.055	1
High	LAARGPIAVSTScSLLHVPYTLEAENIEPEVR	1	1	1	19552365	C13(Carbamidomethyl)	0	4.17705e+07	23.29	0.0935312	4	3492.82	0.177389	71.7602	1
High	VPSAQEVDGLLEAALQSVDPR	1	1	1	19552365		0	4.50874e+06	20.75	0.167864	3	2194.14	2.21794	94.8165	0
High	FALEGYWNGSIEGR	1	1	1	19552365		0	2.95512e+06	20.31	0.185762	2	1598.76	-1.77994	68.661	0
High	FDDIADHENDGLPLWIDR	1	1	1	19552365		0	2.24841e+07	19	0.251164	3	2141	2.86625	70.6642	0
High	GMLTGPVTILAWSFVRDDQPLATTADQVALALRDEINDLIEAGAK	1	1	1	19552365		0	2.11237e+07	18.25	0.298508	4	4795.5	-0.050654	110.762	2
High	TAKPFFGEVEEMTYAEWIQR	1	1	1	19552063		0	1.04677e+07	65.19	6.03888e-06	3	2432.16	2.1551	80.3365	0
High	SAQFNSMFFDR	1	1	1	19552063		0	1.27445e+07	55.77	5.28392e-05	2	1349.6	0.939062	63.2568	0
High	YmWNLQFGAQR	1	1	1	19552063	M2(Oxidation)	0	2.89569e+07	54.97	6.35267e-05	2	1429.67	0.734962	62.9144	0
High	YMWNLQFGAQR	1	1	1	19552063		0	123182736	54.27	7.46374e-05	2	1413.67	0.254856	68.172	0
High	AGVLTSLGFGHVAAVVVLATSGIFEQAMR	2	1	1	19552063		0	1.03247e+07	53.29	9.35312e-05	4	2901.57	0.386642	108.702	0
High	VGDTTFVHPAGVLNLTQFTQVALAVVAYAQTER	2	1	1	19552063		0	1.66008e+07	51.38	0.000145197	3	3516.86	3.36298	106.344	0
High	DAAWFIGLcR	2	1	1	19552063	C9(Carbamidomethyl)	0	7.47865e+07	50.37	0.000183213	2	1208.59	0.830412	72.3029	0
High	SLTGHSKGGAALFQIGGLVSILETGKLPQNASLDcVDPEMEAK	1	1	1	19552063	C35(Carbamidomethyl)	0	1.49312e+07	47.42	0.000361374	5	4439.26	0.987668	85.7111	2
High	LLLWSVER	1	2	2	19552063;19553694		0	5.8249e+07	45.84	0.000519944	2	1015.59	1.09373	64.9055	0
High	LLSQGATVILTASNVSQAR	2	1	1	19552063		0	2.85852e+07	44.1	0.000776169	3	1929.08	0.600565	62.6656	0
High	AADVYNEDINEkRK	2	1	1	19552063	K12(Acetyl)	0	9.74125e+06	42.72	0.00106649	3	1706.84	1.26945	38.0013	2
High	KNVVVMIGGGIGTPAK	2	1	1	19552063		0	5.1546e+07	42.61	0.00109385	3	1540.89	1.25023	50.7619	1
High	WWGLDTLWQSQNER	1	1	1	19552063		0	4.86292e+07	40.11	0.00194517	2	1818.85	-0.938901	80.9072	0
High	AADVYNEDINEkR	1	1	1	19552063	K12(Acetyl)	0	3.40867e+07	40.04	0.00197677	2	1578.74	-0.900461	42.3853	1
High	ANLGFSIQQVIDENPTELK	2	1	1	19552063		0	1.26132e+07	39.49	0.00224366	2	2116.1	1.46078	77.7224	0
High	FNAANAImVLFAVQNK	2	1	1	19552063	M8(Oxidation)	0	1.19704e+07	38.93	0.00255245	3	1766.93	2.7522	85.8268	0
High	GENFVWLR	1	1	1	19552063		0	2.86375e+07	38.69	0.00269747	2	1020.53	0.876873	61.5782	0
High	GGAALFQIGGLVSILETGK	1	1	1	19552063		0	1.19077e+07	38.03	0.00314019	2	1831.04	5.35358	93.4211	0
High	RLPEHGAHQAEINLLIDADAR	1	1	1	19552063		0	6.82181e+06	36.46	0.00450772	4	2339.23	1.66862	51.8838	1
High	GSAMHSLVPR	1	1	1	19552063		0	1.43544e+06	35.73	0.00533282	3	1054.54	-1.71975	34.5708	0
High	IIIQIEDGHAGGHHSWVNLDDLLLTTYAELR	2	1	1	19552063		0	7.97145e+06	35.28	0.00591502	4	3499.81	2.731	86.9029	0
High	LVSLLkVGR	2	1	1	19552063	K6(Acetyl)	0	5.96799e+07	35.2	0.00602499	2	1026.67	-1.19534	58.3525	1
High	WVELAYPTQDPTWDDR	1	1	1	19552063		0	9.44642e+06	34.58	0.00694955	2	1991.92	2.1642	67.8301	0
High	FLDLVHR	1	1	1	19552063		0	7.77159e+06	34.29	0.00742945	2	899.512	2.11672	47.5738	0
High	HHKPMPWVPAIDADLAR	1	1	1	19552063		0	3.44984e+06	33.93	0.00807154	4	1954.01	0.019527	56.3291	0
High	SISSLTPLHSFKEPAILYAGQASAWQQVIADSSEDHITATHLR	1	1	1	19552063		0	0	32.12	0.0122449	5	4676.39	2.24441	78.9526	1
High	NAGLDVEAWR	1	1	1	19552063		0	3.45769e+06	29.85	0.0206517	2	1130.56	-0.82287	55.2684	0
High	SRPVFNVER	1	1	1	19552063		0	7.95714e+06	28.21	0.030127	3	1103.6	0.336312	36.0316	0
High	AHFVVSGKPEALKk	9	1	1	19552063	K14(Acetyl)	0	1.81535e+08	27.82	0.0329577	3	1552.89	5.31341	39.8214	1
High	AGLKPAYEVTcRIDGNVVSRGQALLKAPSTAYVYPGQGIQAK	1	1	1	19552063	C11(Carbamidomethyl)	0	2.24489e+07	24.58	0.0694955	5	4447.35	-0.79513	67.1486	3
High	LWIVPANMSSYR	1	1	1	19552063		0	98879526	24.19	0.076025	2	1436.74	0.495814	67.5271	0
High	AHFVVSGKPEALKK	3	1	1	19552063		0	37138565	24.01	0.0792422	3	1510.87	0.0316655	31.9535	1
High	ADAHTRANLGFSIQQVIDENPTELK	1	1	1	19552063		0	1.09975e+07	23.11	0.0974892	4	2767.41	1.92291	68.937	1
High	EKLPESVFALLAGVAGVGSVSAAGDEIK	1	1	1	19552063		0	7.23094e+06	23.08	0.098165	3	2714.46	-0.597696	91.3571	1
High	FNAANAIMVLFAVQNK	2	1	1	19552063		0	1.39066e+08	22.79	0.104944	2	1750.93	-1.33919	90.3657	0
High	VVTAAPGYkPFGPVLSETVR	2	1	1	19552063	K9(Acetyl)	0	1.38766e+07	22.42	0.114276	3	2130.16	1.6293	71.0325	0
High	ALPEAVQDGTPFGTVR	1	1	1	19552063		0	4.03347e+06	22.01	0.12559	2	1657.86	2.8212	58.9243	0
High	TIAGLADLASR	1	1	1	19552063		0	2.20316e+07	22	0.12588	2	1087.61	0.4324	55.8858	0
High	TRFEAEYGIQR	1	1	1	19552063		0	1.24794e+07	17.49	0.355596	2	1369.69	0.281521	41.2587	1
High	VVSkHDTSTNANDPNESELHNLLWK	1	1	1	19552063	K4(Acetyl)	0	1.27329e+08	16.5	0.446639	4	2890.39	-0.868586	58.822	1
High	LLSQGATVILTASNVSQARKEYAR	1	1	1	19552063		0	7.97554e+06	13.35	0.922479	4	2576.42	2.68774	59.207	2
High	KPVESLSYTHKk	9	1	1	19551738	K12(Acetyl)	0	1.14421e+09	82.89	1.02555e-07	3	1458.8	0.538999	31.3135	1
High	VPLSQMFGYVGDLR	1	1	1	19551738		0	3.2291e+07	80.21	1.90089e-07	2	1581.81	0.182501	77.3638	0
High	KMVVNSEIYPVYcGTAYK	1	1	1	19551738	C13(Carbamidomethyl)	0	6.40748e+07	66.91	4.06403e-06	3	2122.04	0.373391	55.0316	1
High	LAGSQAFkEAVAK	1	1	1	19551738	K8(Acetyl)	0	42632583	63.31	9.31015e-06	2	1361.74	1.39086	51.6647	1
High	VLDGAVAVFDGK	1	1	1	19551738		0	1.83284e+07	52.51	0.000111933	2	1190.64	1.33942	57.5854	0
High	KMVVNSEIYPVYcGTAYkNK	1	1	1	19551738	C13(Carbamidomethyl); K18(Acetyl)	0	7.42305e+07	50.23	0.000189215	3	2406.19	1.66226	55.75	2
High	ENPVEVAHAGNIYAFIGLK	1	1	1	19551738		0	9.20738e+07	50.1	0.000194965	3	2042.07	0.393711	72.4344	0
High	YFGGEELSIAEIK	1	1	1	19551738		0	3.03933e+07	49.21	0.000239308	2	1455.74	-0.189304	65.1818	0
High	MVVNSEIYPVYcGTAYkNK	4	1	1	19551738	C12(Carbamidomethyl); K17(Acetyl)	0	6.69059e+07	47.16	0.000383669	3	2278.09	0.0139255	61.067	1
High	ILFYTGINR	1	1	1	19551738		0	2.59753e+08	41.92	0.0012822	2	1096.62	0.487695	58.3136	0
High	EYIPSVDAGIQDAMQYGFLAGYPLVNVK	1	1	1	19551738		0	0	41.89	0.00129109	3	3058.53	2.8354	94.0968	0
High	KPSDEEPLSALAFK	1	1	1	19551738		0	2.26221e+07	40.62	0.00172964	3	1531.8	0.435571	57.2054	0
High	VIITIEPYAPEADELEEGESAIYkFENAVTGGR	1	1	1	19551738	K24(Acetyl)	0	2.48638e+07	39.28	0.00235481	3	3652.79	0.528187	102.315	1
High	QATkYDVPR	1	1	1	19551738	K4(Acetyl)	0	4.61209e+07	39.2	0.00239859	2	1119.58	0.37801	37.8404	1
High	IAAHPFFGKLTFVRLYSGKVEPGEQVLNSTK	1	1	1	19551738		0	2.78181e+07	36.86	0.00411109	5	3433.87	1.10382	65.9718	3
High	ATLEDGAYHDVDSSEMAFkLAGSQAFK	1	1	1	19551738	K19(Acetyl)	0	4.19401e+07	35.85	0.00518748	3	2930.36	2.12357	73.7453	1
High	mVVNSEIYPVYcGTAYkNK	4	1	1	19551738	M1(Oxidation); C12(Carbamidomethyl); K17(Acetyl)	0	1.09353e+07	34.18	0.00762003	3	2294.08	-2.34575	57.5047	1
High	MVVNSEIYPVYcGTAYK	1	1	1	19551738	C12(Carbamidomethyl)	0	2.07113e+07	33.69	0.00853015	2	1993.94	-0.606372	60.5562	0
High	IGkLFQMHANK	1	1	1	19551738	K3(Acetyl)	0	1.54669e+08	32.83	0.0103982	3	1328.71	-0.0660142	48.5103	1
High	NIGIMAHIDAGK	1	1	1	19551738		0	4.32833e+06	31.68	0.0135505	3	1239.65	-0.0971868	47.9985	0
High	ILFYTGINRK	3	1	1	19551738		0	1.34272e+08	31.63	0.0137074	2	1224.72	4.52383	49.7509	1
High	LFQMHANKENPVEVAHAGNIYAFIGLK	1	1	1	19551738		0	1.8167e+07	31.12	0.0154155	5	3011.56	1.44503	69.0682	1
High	kPSDEEPLSALAFKIAAHPFFGK	3	1	1	19551738	K1(Acetyl)	0	2.69503e+07	30.25	0.0188346	3	2542.34	2.77476	85.0112	1
High	GTDVKDPEkVLTR	1	1	1	19551738	K9(Acetyl)	0	5.17802e+07	29.3	0.0234399	3	1499.81	0.0916399	42.3995	2
High	EFkVEANIGDPQVAYR	2	1	1	19551738	K3(Acetyl)	0	1.10304e+08	29.15	0.0242637	2	1877.94	-0.210831	60.3824	1
High	IcFVNkMDK	2	1	1	19551738	C2(Carbamidomethyl); K6(Acetyl)	0	2.51432e+08	28.66	0.0271617	2	1196.58	0.984636	52.2625	1
High	KVGETHDGGATTDWMEQEkER	2	1	1	19551738	K19(Acetyl)	0	2.77112e+07	28.11	0.0308288	4	2446.1	0.827335	45.4376	2
High	AKVPLSQMFGYVGDLR	1	1	1	19551738		0	2.1854e+07	27.72	0.0337254	3	1780.94	1.27992	71.6055	1
High	ANYSMVFDSYAEVPANVAADVIAER	1	1	1	19551738		0	5.15033e+06	26.87	0.0410163	3	2702.28	-0.0276746	88.2096	0
High	IAAHPFFGkLTFVR	1	1	1	19551738	K9(Acetyl)	0	1.97872e+08	25.2	0.0602499	3	1645.92	-1.27689	69.3394	1
High	GVTPIGTEATVEEIPAELADR	1	1	1	19551738		0	5.71248e+06	21.98	0.126461	2	2168.11	0.770062	71.4905	0
High	RGQIASMDDR	1	1	1	19551738		0	862113	21.57	0.138981	3	1148.55	-0.440952	26.8281	1
High	IAAHPFFGk	1	1	1	19551738	K9(Acetyl)	0	1.36071e+06	19.85	0.206517	2	1029.55	-0.823127	54.083	0
High	KmVVNSEIYPVYcGTAYkNK	2	1	1	19551738	M2(Oxidation); C13(Carbamidomethyl); K18(Acetyl)	0	8.33243e+06	19.03	0.249435	3	2422.18	-1.26386	52.1251	2
High	KPVESLSYTHK	1	1	1	19551738		0	2.44511e+07	18.22	0.300578	3	1288.69	0.685236	27.7305	0
High	ATLEDGAYHDVDSSEMAFK	1	1	1	19551738		0	1.73507e+07	18.1	0.308999	3	2085.9	-3.24493	55.2396	0
High	EFKVEANIGDPQVAYR	1	1	1	19551738		0	1.23481e+07	17.79	0.331861	3	1835.93	0.910568	54.1373	1
High	FENAVTGGR	1	1	1	19551738		0	2.50037e+06	16.14	0.48524	2	950.468	-1.12277	31.1986	0
High	SYADDkSVLEELR	1	1	1	19552527	K6(Acetyl)	0	1.15573e+07	93.43	9.05642e-09	2	1566.76	0.103274	64.9481	1
High	VRQQYFFTSASLQAMIQGHLAHHK	2	1	1	19552527		0	5.05998e+07	58.83	2.6119e-05	5	2798.43	0.571764	67.7278	1
High	QQYFFTSASLQAMIQGHLAHHK	4	1	1	19552527		0	2.64697e+08	54.44	7.17723e-05	4	2543.26	0.508264	71.7181	0
High	LAAcFLDSAVTQDYPVTGYGLLYR	1	1	1	19552527	C4(Carbamidomethyl)	0	1.18446e+07	51.08	0.000155581	3	2693.34	2.75794	83.1975	0
High	MAADYASDPLGWAR	1	1	1	19552527		0	1.29888e+07	47.99	0.000316925	2	1523.69	-0.848108	64.0441	0
High	LWkAEPWEEFDYDAFNSQR	1	1	1	19552527	K3(Acetyl)	0	5.20912e+06	47.98	0.000317656	3	2473.11	2.13739	82.2753	1
High	EEEYPFTIRRASNQLVVcFDDMKTR	1	1	1	19552527	C18(Carbamidomethyl)	0	5.085e+06	45.79	0.000525965	4	3104.48	-4.44797	69.3977	3
High	ESYEPYELYETVPGLkR	2	1	1	19552527	K16(Acetyl)	0	9.09261e+07	43.95	0.000803446	2	2115.03	0.34037	71.579	1
High	HSLIHGYGkDASDTYYVLGDFADYR	2	1	1	19552527	K9(Acetyl)	0	3.69427e+07	43.35	0.000922479	4	2905.35	4.06101	70.5328	1
High	QDFAEWILER	1	1	1	19552527		0	1.01797e+07	43.25	0.000943966	2	1306.64	1.07089	76.448	0
High	TENQPLPADLVGSHVR	1	1	1	19552527		0	2.40821e+07	42.34	0.00116401	3	1732.9	1.64844	49.5689	0
High	IADDWERTREAYGAARQQHYFSAEFLMGR	1	1	1	19552527		0	6.96782e+06	39.03	0.00249435	5	3474.64	-1.16037	64.9686	3
High	QLMNALYVLDLYFR	1	1	1	19552527		0	4.99748e+07	38.8	0.00263	2	1758.93	1.2782	95.4089	0
High	QLmNALYVLDLYFR	1	1	1	19552527	M3(Oxidation)	0	1.1328e+07	37.32	0.00369791	3	1774.92	0.0662886	90.3086	0
High	ASNQLVVcFDDMkTR	1	1	1	19552527	C8(Carbamidomethyl); K13(Acetyl)	0	1.15371e+07	36.44	0.00452852	3	1825.86	0.296246	66.5357	1
High	KFWTGLSR	1	1	1	19552527		0	1.47613e+08	35.04	0.0062511	2	994.547	-0.182804	45.529	1
High	TVIFGAK	1	1	1	19552527		0	2.7284e+06	32.57	0.0110397	2	735.44	0.0798708	38.3153	0
High	DASDTYYVLGDFADYR	1	1	1	19552527		0	5.03005e+06	30.81	0.016556	2	1870.82	3.12374	75.9299	0
High	AIPYDMPITGYGTHNVGTLR	1	1	1	19552527		0	3.03136e+07	27.76	0.0334162	3	2176.09	1.75515	61.1568	0
High	QGIEIDPESIFDVQIkR	1	1	1	19552527	K16(Acetyl)	0	5.19162e+06	25.69	0.0538216	2	2029.06	1.48426	81.9643	1
High	QQHYFSAEFLMGR	3	1	1	19552527		0	9.45539e+07	25.03	0.0626551	3	1613.76	1.46423	62.1277	0
High	LSGSDDWVTDLDELkK	2	1	1	19552527	K15(Acetyl)	0	2.31874e+07	24.59	0.0693356	2	1862.9	-1.70544	76.9619	1
High	AIPYDMPITGYGTHNVGTLRLWKAEPWEEFDYDAFNSQR	1	1	1	19552527		0	1.84835e+07	23.53	0.0885027	5	4588.17	1.11598	80.6582	2
High	LEPTPAVkK	2	1	1	19552527	K8(Acetyl)	0	1.37339e+07	21.02	0.157745	2	1024.61	1.22171	34.3487	1
High	FTDAIIER	1	1	1	19552527		0	6.82783e+06	19.02	0.25001	2	964.509	-0.503181	45.1188	0
High	ALDALDNGTLNDNNSGLFYDLkHSLIHGYGK	1	1	1	19552527	K22(Acetyl)	0	1.20827e+07	18.48	0.283111	4	3417.68	1.19827	85.2198	1
High	MAWINIcESGR	1	1	1	19552527	C7(Carbamidomethyl)	0	5.97029e+07	16.68	0.428506	2	1336.62	1.34729	60.2338	0
High	QQHYFSAEFLmGR	1	1	1	19552527	M11(Oxidation)	0	1.47828e+07	16.65	0.431476	3	1629.75	0.824909	56.2445	0
High	SVLEELR	1	1	1	19552527		0	3.37267e+06	16.5	0.446639	2	845.473	0.232638	47.0428	0
High	MAPIQHGTVHMAWIAcYAAYSINGVAALHTEIIK	1	1	1	19552527	C16(Carbamidomethyl)	0	6.69869e+06	15.62	0.546961	5	3737.88	0.497955	82.7304	0
High	VLYPNDTTYEGkK	2	1	1	19552527	K12(Acetyl)	0	6.93183e+07	15.51	0.560992	2	1569.78	0.176111	45.1058	1
High	FWTGLSR	1	1	1	19552527		0	1.81659e+08	15.24	0.596976	2	866.453	0.986883	50.461	0
High	AANKQDFAEWILER	1	1	1	19552527		0	1.37006e+07	15.22	0.599731	3	1690.86	2.05766	67.2491	1
High	LLMDEHDMGWEESWAIVSK	1	1	1	19552527		0	5.09592e+06	14.49	0.709507	3	2276.04	-0.183862	75.6856	0
High	EAPEGQILHEGINEAGSVASFIAAGTSYATHGK	3	1	1	19553445		0	4.41339e+08	70.66	1.71379e-06	4	3312.62	1.29901	86.9521	0
High	IIQELESFFR	1	1	1	19553445		0	9.4814e+06	50.1	0.000194965	2	1281.68	0.812019	76.752	0
High	TGDSIWAAADQMAR	1	1	1	19553445		0	5.58395e+06	49.32	0.000233322	2	1492.68	-2.45819	62.8459	0
High	EQGGIPSYPHPHGMkDFWEFPTVSMGLGPMDAIYQAR	1	1	1	19553445	K15(Acetyl)	0	2.32828e+07	46.42	0.000454943	4	4188.95	1.13847	86.3291	1
High	WNAAIMVHR	3	1	1	19553445		0	6.81363e+07	44.84	0.000654571	2	1097.57	0.628173	45.9021	0
High	TFGLDSWFPTLK	1	1	1	19553445		0	1.21405e+08	43.19	0.000957098	2	1411.73	0.91024	83.822	0
High	IYNPHGQNYVPVDHDLMLSYR	1	1	1	19553445		0	6.93596e+07	42.39	0.00115069	4	2531.21	-0.252013	57.587	0
High	ENYDPIQVPPLDkLR	3	1	1	19553445	K13(Acetyl)	0	2.38712e+07	42.11	0.00122732	2	1838.97	0.333519	71.9218	1
High	AQRPGIGVGGHISTYAGAAPLYEVGFNHFFR	2	1	1	19553445		0	5.0238e+07	37.53	0.00352336	5	3289.67	0.229727	71.3349	0
High	LTLDDLkLFR	1	1	1	19553445	K7(Acetyl)	0	8.74602e+06	37.36	0.00366401	2	1275.73	-1.16063	78.2055	1
High	DRPTVILAHTIKGYGLGHNFEGR	1	1	1	19553445		0	1.79339e+07	33.27	0.00939629	5	2551.35	0.618553	56.6645	1
High	GYGLGHNFEGR	1	1	1	19553445		0	4.04321e+07	32.13	0.0122168	3	1206.56	-0.652371	40.0476	0
High	LVPIIPDEAR	1	1	1	19553445		0	1.20874e+07	30.65	0.0171774	2	1122.65	-0.235553	53.8069	0
High	RFFNIDAESIVVAVLNSLAR	1	1	1	19553445		0	3.28583e+06	30.41	0.0181533	3	2234.23	-0.167983	107.881	1
High	GLIQQAALNNLDNLTFVVNcNLQR	1	1	1	19553445	C20(Carbamidomethyl)	0	2.07928e+07	28.94	0.0254658	3	2728.41	-2.91115	88.149	0
High	AMIPLYIFYSMFGFQR	2	1	1	19553445		0	2.35341e+07	28.05	0.0312577	2	1983.99	1.5837	107.07	0
High	VYAAYkR	1	1	1	19553445	K6(Acetyl)	0	7.94883e+07	27.11	0.0388112	2	912.494	-0.306263	33.4616	1
High	LVENMTDEEIWkLPR	1	1	1	19553445	K12(Acetyl)	0	7.98627e+06	26.24	0.0474195	3	1914.96	-0.270362	71.1681	1
High	ANIYSATSWVNLAR	1	1	1	19553445		0	2.44655e+08	25.64	0.0544448	2	1565.81	1.20466	69.3181	0
High	RENYDPIQVPPLDkLR	1	1	1	19553445	K14(Acetyl)	0	7.81745e+06	25.17	0.0606676	3	1995.07	2.11332	65.551	2
High	AMIPLYIFYSmFGFQR	2	1	1	19553445	M11(Oxidation)	0	3.3895e+07	24.76	0.066674	3	1999.98	0.566763	93.8669	0
High	GEGTGHEANILASGVGMQWALK	1	1	1	19553445		0	1.59255e+07	24.68	0.0679136	3	2226.1	1.107	67.8896	0
High	MYGPGKGEDVIYYITIYNEPTPQPAEPEGLDVEGLHK	1	1	1	19553445		0	1.74344e+08	24.31	0.0739531	4	4120	1.57409	75.293	1
High	AmIPLYIFYSmFGFQR	1	1	1	19553445	M2(Oxidation); M11(Oxidation)	0	1.96988e+07	23.62	0.0866875	3	2015.98	1.78276	88.7679	0
High	GIYLYSR	2	1	1	19553445		0	9.86767e+07	23.26	0.0941795	2	871.468	1.08546	44.8189	0
High	VSLPPMTSTDYVNTIPTSMEPEFPGDEEMEkR	1	1	1	19553445	K31(Acetyl)	0	4.971e+07	22.32	0.116938	3	3669.67	1.05055	78.0604	1
High	KLTLDDLkLFR	1	1	1	19553445	K8(Acetyl)	0	2.94835e+07	22.09	0.123298	3	1403.83	0.197049	70.4223	2
High	GEDVIYYITIYNEPTPQPAEPEGLDVEGLHK	2	1	1	19553445		0	9.69506e+07	21.65	0.136445	4	3486.7	-0.0115193	76.7729	0
High	mYGPGKGEDVIYYITIYNEPTPQPAEPEGLDVEGLHK	1	1	1	19553445	M1(Oxidation)	0	5.49057e+07	19.61	0.218251	4	4135.99	0.67243	74.1103	1
High	ALETKDRPTVILAHTIKGYGLGHNFEGR	1	1	1	19553445		0	3.27657e+07	18.68	0.270369	5	3093.66	-0.648232	55.8127	2
High	IDVSVAAQAAEkFK	2	1	1	19553445	K12(Acetyl)	0	3.27882e+07	17.34	0.368092	3	1518.82	1.28729	65.9897	1
High	DRPTVILAHTIK	1	1	1	19553445		0	6.0552e+07	16.75	0.421654	3	1363.81	-0.271163	42.4473	0
High	LVENMTDEEIWK	1	1	1	19553445		0	7.41892e+06	16.26	0.472016	2	1506.72	0.711794	59.2055	0
High	DPYLPPYYHPGEDAPEIkYMK	1	1	1	19553445	K18(Acetyl)	0	1.67817e+07	15.99	0.502292	3	2565.19	-4.44884	66.6828	1
High	EWVPGDYTVLGADGFGFSDTRPAAR	1	1	1	19553445		0	1.19536e+07	14.51	0.706247	3	2684.27	-1.34501	74.1522	0
High	RVSLPPMTSTDYVNTIPTSMEPEFPGDEEMEkR	1	1	1	19553445	K32(Acetyl)	0	1.30975e+07	13.82	0.827859	4	3825.77	0.439248	73.6567	2
High	IDVSVAAQAAEK	1	1	1	19553445		0	1.80815e+06	13.74	0.84325	2	1201.65	2.25177	44.3745	0
High	ATIGNMSPEFGSTcAMFPIDEETTkYLR	1	1	1	19552753	C14(Carbamidomethyl); K25(Acetyl)	0	9.81901e+07	70.1	1.94965e-06	3	3208.45	-3.98929	81.5279	1
High	DHGVVQkFVEFYGSGVK	4	1	1	19552753	K7(Acetyl)	0	5.00699e+08	65.68	5.39457e-06	3	1937.98	0.637535	74.0766	1
High	LTGEIPVGVTATDVVLTITEMLR	2	1	1	19552753		0	7.33819e+06	57.76	3.34162e-05	3	2428.34	-0.0939989	110.135	0
High	LPYSLkVLGENLLR	1	1	1	19552753	K6(Acetyl)	0	1.69678e+07	55.32	5.8608e-05	2	1656.97	-0.0464599	85.9562	1
High	KAPYFDGMPVEPVAVTDIQGAR	1	1	1	19552753		0	2.49285e+07	52.04	0.000124726	3	2361.19	0.421968	65.6545	1
High	TIcAPGSQVVDGYYQR	1	1	1	19552753	C3(Carbamidomethyl)	0	66438848	50.9	0.000162165	2	1813.86	1.07241	53.271	0
High	HDYNSLGSR	1	1	1	19552753		0	3.39129e+07	47.27	0.000374073	2	1048.48	0.317917	25.8979	0
High	LQNQLVDIAGGYTR	1	1	1	19552753		0	2.45334e+07	44.32	0.00073783	2	1547.82	-0.168553	58.7917	0
High	LTGRPEEQVALVEAYAK	1	1	1	19552753		0	4.02906e+07	41.55	0.00139623	3	1874	-0.20934	57.8407	0
High	HGGILQYVLR	1	1	1	19552753		0	3.96728e+07	40.51	0.00177401	3	1155.66	-0.455484	60.1402	0
High	AVITESFER	1	1	1	19552753		0	8.07734e+06	36.77	0.00419717	2	1051.54	-0.100476	44.923	0
High	VVPPGTGIVHQVNIEYLAR	2	1	1	19552753		0	7.13833e+08	34.73	0.00671362	3	2062.15	0.489602	63.8426	0
High	SKPWVkTIcAPGSQVVDGYYQR	8	1	1	19552753	K6(Acetyl); C9(Carbamidomethyl)	0	1.61976e+09	33.16	0.00963733	3	2581.29	1.90676	60.308	1
High	GTNLLGIR	1	1	1	19552753		0	7.17024e+06	32.76	0.0105671	2	843.505	-0.186246	48.7136	0
High	SYDYFALSAVPGMEK	1	1	1	19552753		0	4.93573e+07	31.21	0.0150993	2	1677.78	-1.20392	71.1939	0
High	AAGIPLVVLGGK	1	1	1	19552753		0	2.24086e+07	27.99	0.0316925	2	1094.69	0.226314	62.7382	0
High	YQFLR	1	1	1	19552753		0	7.18277e+07	27.58	0.0348302	2	726.393	-0.158626	44.4154	0
High	IDTPGEADYYR	1	1	1	19552753		0	1.07641e+07	25.85	0.0518748	2	1299.59	1.159	43.627	0
High	ILLSEAK	1	1	1	19552753		0	1.66734e+06	20.08	0.195865	2	773.475	-1.70771	36.0877	0
High	DFTQEGAPQAFIYDASVNYKAAGIPLVVLGGKEYGTGSSR	1	1	1	19552753		0	2.87535e+07	16.23	0.475288	4	4177.08	-1.70744	84.0639	2
High	ELYEADYADVFkGDK	2	1	1	19552753	K12(Acetyl)	0	1.59922e+07	14.26	0.748095	3	1804.83	1.25933	66.1512	1
High	IDTPGEADYYRHGGILQYVLRQMAASSK	1	1	1	19552753		0	9.74725e+07	13.74	0.84325	4	3139.57	1.65523	78.7246	2
High	VLLWHGFcSVHkR	8	1	1	19552295	C8(Carbamidomethyl); K12(Acetyl)	0	9.43193e+08	56.44	4.52852e-05	2	1680.88	-0.285917	55.0685	1
High	DEVIQHADFVGDSFQLAR	1	1	1	19552295		0	6.25082e+06	53.5	8.91162e-05	3	2046.98	-5.82954	64.9873	0
High	VVILGHFYQR	4	1	1	19552295		0	1.46016e+09	52.59	0.00010989	2	1231.7	0.38537	52.1235	0
High	DTLGDKVVILGHFYQRDEVIQHADFVGDSFQLAR	3	1	1	19552295		0	253563222	49.71	0.000213283	5	3888.96	-0.895894	76.467	2
High	FTVEQINkAR	2	1	1	19552295	K8(Acetyl)	0	6.028e+07	35.74	0.00532055	2	1247.68	0.723103	48.2763	1
High	RFTVEQINkAR	1	1	1	19552295	K9(Acetyl)	0	1.47932e+07	32.62	0.0109133	3	1403.78	-0.029948	43.1181	2
High	VLFFPDQHLGR	2	1	1	19552295		0	5.46722e+07	30.31	0.0185762	3	1328.71	0.544745	59.1374	0
High	DTLGDkVVILGHFYQR	1	1	1	19552295	K6(Acetyl)	0	3.14754e+06	30.01	0.0199047	3	1903.01	-0.223967	76.7829	1
High	GFVGEHGGIVcTSSNAR	1	1	1	19552295	C11(Carbamidomethyl)	0	2.33201e+07	29.5	0.022385	3	1747.82	-0.160823	40.322	0
High	VLLWHGFcSVHK	8	1	1	19552295	C8(Carbamidomethyl)	0	5.912e+08	27.47	0.0357237	3	1482.77	0.463195	53.5649	0
High	VLLWHGFcSVHKR	3	1	1	19552295	C8(Carbamidomethyl)	0	4.45483e+08	26.49	0.0447669	4	1638.87	-0.119833	48.1114	1
High	DTLGDKVVILGHFYQR	2	1	1	19552295		0	3.15301e+07	23.02	0.0995306	3	1861	1.70918	63.272	1
High	EAKDTLGDKVVILGHFYQRDEVIQHADFVGDSFQLAR	1	1	1	19552295		0	3.57488e+07	22.39	0.115069	5	4217.13	-1.89894	71.9568	3
High	SVLEWAFER	1	1	1	19552295		0	2.71687e+07	19.28	0.235481	2	1136.57	0.852728	68.8253	0
High	DTLGDKVVILGHFYQRDEVIQHADFVGDSFQLARAAK	1	1	1	19552295		0	1.11397e+07	16.01	0.499985	5	4159.15	3.01687	74.6418	3
High	VIAVSLYkIANDIR	2	1	1	19552231	K8(Acetyl)	0	5.0495e+07	70.55	1.75775e-06	2	1616.94	0.360786	78.784	1
High	VPAkALWQAQTQR	1	1	1	19552231	K4(Acetyl)	0	1.01261e+07	65.62	5.46961e-06	2	1538.84	0.517135	52.7813	1
High	THLMDAVPVTLGQEFGGYAR	1	1	1	19552231		0	7.83066e+07	62.91	1.02084e-05	3	2162.07	1.00663	69.8978	0
High	LTEEELDkR	1	1	1	19552231	K8(Acetyl)	0	1.88787e+07	49.2	0.000239859	2	1174.6	1.20624	39.9178	1
High	LDVLAMAHTERENkF	2	1	1	19552231	K14(Acetyl)	0	1.45539e+08	45.4	0.000575382	3	1815.91	0.353539	63.1781	2
High	VVAELINLTDVK	1	1	1	19552231		0	2.61987e+07	45.22	0.000599731	2	1313.77	0.420702	65.7957	0
High	LMGSGPLTGLGEIR	1	1	1	19552231		0	2.91105e+07	41.8	0.00131812	2	1400.76	0.565828	63.9067	0
High	QTVIDLGLVDGEKLTEEELDkR	3	1	1	19552231	K21(Acetyl)	0	1.30911e+07	41.25	0.00149609	4	2542.32	-0.359142	79.0251	2
High	GLESAQIRAMGLLKAAcAQVNKDSGALDAEK	1	1	1	19552231	C17(Carbamidomethyl)	0	29739380	35.19	0.00603888	4	3215.65	-1.29985	73.2851	3
High	AVENFPISGR	1	1	1	19552231		0	8.22181e+06	33.08	0.0098165	2	1089.57	-0.240697	45.0877	0
High	GLESAQIR	1	1	1	19552231		0	1.77079e+06	32.33	0.0116669	2	873.478	-0.66655	32.8476	0
High	EAENHFEAQAARDALVEFSGAMRVIAVSLYKIANDIR	1	1	1	19552231		0	1.66311e+06	31.62	0.013739	5	4105.1	2.18563	109.377	3
High	DALVEFSGAMRVIAVSLYKIANDIRLMGSGPLTGLGEIR	1	1	1	19552231		0	3.00348e+06	31.06	0.0156299	5	4133.24	2.81193	111.399	3
High	RLDVLAMAHTERENkF	1	1	1	19552231	K15(Acetyl)	0	3.86168e+07	31.01	0.0158109	3	1972.01	0.766599	58.479	3
High	RLDVLAMAHTER	1	1	1	19552231		0	2.26527e+07	30.19	0.0190966	3	1411.75	3.57415	47.41	1
High	LDVLAMAHTER	1	1	1	19552231		0	3.11441e+07	27.73	0.0336478	3	1255.65	-0.684377	52.074	0
High	VIAVSLYK	1	1	1	19552231		0	3.54784e+07	26.89	0.0408279	2	892.55	-0.663402	49.0853	0
High	LTEEELDKR	1	1	1	19552231		0	5.36068e+06	26.81	0.0415869	3	1132.58	0.382095	31.2013	1
High	QIQLGIER	1	1	1	19552231		0	5.43317e+06	26.07	0.0493124	2	956.551	-1.06961	45.7312	0
High	DALVEFSGAMR	1	1	1	19552231		0	4.22711e+06	25.33	0.0584732	2	1195.58	0.52976	59.2369	0
High	THLmDAVPVTLGQEFGGYAR	1	1	1	19552231	M4(Oxidation)	0	1.50112e+07	24.34	0.073444	3	2178.07	0.951954	64.0807	0
High	VLHESLAkK	5	1	1	19552231	K8(Acetyl)	0	8.71839e+07	24.23	0.075328	3	1066.63	-0.498908	31.1842	1
High	ALWQAQTQR	1	1	1	19552231		0	1.86099e+07	24.03	0.0788781	2	1101.58	0.3255	41.0378	0
High	DALVEFSGAMRVIAVSLYKIANDIR	1	1	1	19552231		0	2.48053e+06	22.58	0.110143	3	2751.49	0.266727	109.433	2
High	LmGSGPLTGLGEIR	1	1	1	19552231	M2(Oxidation)	0	3.45613e+06	21.13	0.1538	2	1416.76	4.06246	59.2824	0
High	EIASGkHDAEFPIDVFQTGSGTSSNMNTNEVIASIAK	1	1	1	19552231	K6(Acetyl)	0	2.06013e+07	20.96	0.15994	3	3907.87	0.889856	79.5367	1
High	LPDLQPGSSIMPGK	1	1	1	19552231		0	1.6661e+07	15.37	0.579371	2	1439.76	2.48235	56.7973	0
High	AMGLLkAAcAQVNK	1	1	1	19552231	K6(Acetyl); C9(Carbamidomethyl)	0	47358506	13.04	0.990733	2	1516.8	-0.79645	57.48	1
High	KLVLNIFPSVDTGVcATSVR	5	1	1	19552312	C15(Carbamidomethyl)	0	6383915830	88.4	2.88374e-08	3	2176.18	0.328865	70.192	1
High	FcSAEGIENVTPVSAFR	2	1	1	19552312	C2(Carbamidomethyl)	0	3.97015e+07	79.58	2.19764e-07	2	1883.9	0.563096	63.5769	0
High	LVLNIFPSVDTGVcATSVR	4	1	1	19552312	C14(Carbamidomethyl)	0	4.10775e+08	71.91	1.28516e-06	2	2048.09	0.20665	76.4144	0
High	KFNEAAASLENTTVLcISkDLPFALGR	1	1	1	19552312	C16(Carbamidomethyl); K19(Acetyl)	0	173466536	71.07	1.5594e-06	3	3007.56	0.162691	86.0552	2
High	KFNEAAASLENTTVLcISK	1	1	1	19552312	C16(Carbamidomethyl)	0	1.48465e+07	50.73	0.000168638	3	2096.07	0.574627	59.075	1
High	FNEAAASLENTTVLcISkDLPFALGR	1	1	1	19552312	C15(Carbamidomethyl); K18(Acetyl)	0	3.52662e+07	42.74	0.00106159	3	2879.46	0.445241	91.4183	1
High	THFQGNETATSGELPQVGDNLAEFNLVNTELGEVSSkDFQGR	1	1	1	19552312	K37(Acetyl)	0	1.14341e+07	29.61	0.0218251	4	4578.17	0.0688942	83.4207	1
High	FGkDVFIDLVcYR	1	1	1	161486709	K3(Acetyl); C11(Carbamidomethyl)	0	9.84498e+06	63.38	9.16129e-06	2	1673.84	0.41283	82.7544	1
High	ISFTHIIGYAMVK	2	1	1	161486709		0	8.29278e+08	61.7	1.34883e-05	2	1479.8	0.173594	67.0858	0
High	LNAAEAFENFLQTkYVGQK	1	1	1	161486709	K14(Acetyl)	0	1.90215e+07	60.83	1.648e-05	3	2213.13	2.24162	87.7548	1
High	DVFIDLVcYR	2	1	1	161486709	C8(Carbamidomethyl)	0	1.18524e+08	48.56	0.000277944	2	1299.64	-0.696712	73.0699	0
High	SSASTFGQNAWLVDEMFQQFQkDPK	1	1	1	161486709	K22(Acetyl)	0	2.16322e+07	45.19	0.000603888	3	2931.37	2.70517	90.5554	1
High	MNFSEFLAAYEDIVAR	2	1	1	161486709		0	6.85955e+06	43.63	0.000864881	2	1875.89	-0.8195	94.0984	0
High	YILQkLNAAEAFENFLQTK	1	1	1	161486709	K5(Acetyl)	0	2.10268e+07	42.52	0.00111675	3	2283.21	2.27847	93.3575	1
High	ISFTHIIGYAmVK	3	1	1	161486709	M11(Oxidation)	0	2.82433e+08	36.76	0.00420685	2	1495.8	-1.65171	61.4525	0
High	RPLVIFTPK	2	1	1	161486709		0	2.37186e+07	33.5	0.00891162	3	1070.67	0.847133	47.3761	0
High	GIFkSIAK	1	1	1	161486709	K4(Acetyl)	0	50645239	33.3	0.00933161	2	905.547	1.27233	48.8858	1
High	TFNVGGFGGK	1	1	1	161486709		0	32414950	32.72	0.0106649	2	983.495	0.675673	49.2196	0
High	LEAGMPKPTQAEQkYILQK	3	1	1	161486709	K14(Acetyl)	0	8.83218e+07	32.66	0.0108133	3	2215.18	0.228132	54.8366	1
High	RFGkDVFIDLVcYR	1	1	1	161486709	K4(Acetyl); C12(Carbamidomethyl)	0	21588219	32.26	0.0118565	3	1829.94	0.311894	75.8714	2
High	LPHGLETNISR	1	1	1	161486709		0	9.90187e+06	31.1	0.0154866	3	1236.67	-0.643227	40.1874	0
High	MYELITGR	1	1	1	161486709		0	5.93133e+06	27.77	0.0333393	2	982.502	-0.99313	49.9259	0
High	LYYELAkR	2	1	1	161486709	K7(Acetyl)	0	8.20246e+07	26.82	0.0414913	2	1097.6	1.60287	50.9842	1
High	HSVPRLTKGQGTIIGVGSMDYPAEFQGASEDR	1	1	1	161486709		0	7.74183e+06	26.37	0.0460211	5	3403.67	1.36899	58.3112	2
High	LVTITSTYDHR	1	1	1	161486709		0	2.00458e+06	20.75	0.167864	2	1305.68	1.74861	41.0394	0
High	HAVAIDPATAEEFNPLHELAQSK	1	1	1	161486709		0	1.65985e+07	20.55	0.175775	3	2488.25	-0.462848	67.8651	0
High	AKQDYLDkGVDGK	1	1	1	161486709	K8(Acetyl)	0	26659243	18.64	0.27287	3	1478.75	2.25897	39.0888	2
High	DGRDDIAIVR	1	1	1	161486709		0	331872	18.57	0.277304	3	1129.6	1.07328	38.9919	1
High	LILLLPHGYEGQGPDHSSAR	2	1	1	161486709		0	7.24244e+07	18.57	0.277304	3	2160.12	-0.756975	55.7751	0
High	SMHYATDYAK	1	1	1	161486709		0	9.93797e+06	18.29	0.295772	3	1186.52	-1.24535	32.1653	0
High	YVGQkR	2	1	1	161486709	K5(Acetyl)	0	1.04615e+08	18.26	0.297822	2	792.436	0.128251	22.6931	1
High	AAASAPEDFTEVTkFQSVINDPNVADAAK	1	1	1	161486709	K14(Acetyl)	0	1.18161e+08	17.91	0.322817	3	3048.48	-0.992805	76.0518	1
High	TRGGKISFTHIIGYAMVK	2	1	1	161486709		0	1.48732e+07	17.13	0.386328	5	1979.09	1.02053	56.6305	2
High	TVVPLLLHGDAAFAGLGIVPETINLAK	1	1	1	161486709		0	1.48725e+07	17.01	0.397152	3	2729.56	-0.472332	87.7724	0
High	EELLELGQAFANTPEGFNYHPR	1	1	1	161486709		0	2.78332e+06	16.03	0.497687	3	2532.21	-0.214185	74.8535	0
High	WGQTSkLILLLPHGYEGQGPDHSSAR	1	1	1	161486709	K6(Acetyl)	0	0	15.78	0.527177	4	2889.47	0.312988	71.165	1
High	IDGEVGNkK	2	1	1	19553962	K8(Acetyl)	0	5.46955e+07	78.37	2.90373e-07	2	1001.53	0.219187	27.2984	1
High	YLLAATFGNVHGVYKPGNVK	9	1	1	19553962		0	5572006455	62.09	1.23298e-05	3	2148.16	0.377776	57.9452	0
High	VDRGELPLFQSHmWDGSAVPIDENLEIAQELLAkAK	2	1	1	19553962	M13(Oxidation); K34(Acetyl)	0	7.17117e+07	59.38	2.30121e-05	4	4078.07	2.2758	90.5322	2
High	LRPEVLLEGQQVAR	1	1	1	19553962		0	9.87512e+07	49.52	0.000222821	3	1607.92	0.363034	51.0099	0
High	MNVDTDTQYAFTRPIVSHMFENYNGVLkIDGEVGNKK	1	1	1	19553962	K28(Acetyl)	0	2.94964e+07	48.06	0.000311858	5	4273.09	4.24901	76.6298	2
High	TIDAIGTGEK	1	1	1	19553962		0	9.37279e+06	46.28	0.000469847	2	1004.53	-0.116339	33.5159	0
High	VDRGELPLFQSHMWDGSAVPIDENLEIAQELLAkAK	2	1	1	19553962	K34(Acetyl)	0	2.39879e+08	45.72	0.000534511	4	4062.06	-0.349424	93.0944	2
High	GRYLLAATFGNVHGVYKPGNVK	4	1	1	19553962		0	3.07645e+08	39.54	0.00221797	4	2361.28	0.169594	54.7098	1
High	YLLAATFGNVHGVYkPGNVK	1	1	1	19553962	K15(Acetyl)	0	2.14409e+08	39.2	0.00239859	3	2190.17	-0.356734	64.4428	0
High	GAVALAAFAHEAAK	4	1	1	19553962		0	6.5654e+07	38.16	0.00304759	2	1326.72	1.24062	51.5837	0
High	SYGINVALHTDHcQK	2	1	1	19553962	C13(Carbamidomethyl)	0	3.23954e+08	31.65	0.0136445	3	1742.83	1.0097	41.781	0
High	AGANLYTSPEDFEK	1	1	1	19553962		0	8.23435e+06	26.72	0.0424577	2	1541.71	-0.508611	52.1842	0
High	PIATPEVYNEMLDR	1	1	1	19553962		0	2.98531e+07	25.07	0.0620807	2	1647.8	-0.978949	62.7101	0
High	EKIEEALTYGVIK	2	1	1	19553962		0	32449833	24.6	0.0691762	3	1492.82	-1.34387	57.6052	1
High	TIDAIGTGEKGRYLLAATFGNVHGVYKPGNVK	2	1	1	19553962		0	3.58334e+08	17.72	0.337254	4	3346.78	-2.07576	64.967	2
High	kAYDPR	1	1	1	19553962	K1(Acetyl)	0	2.0597e+07	17	0.398067	2	791.404	-0.394016	27.5778	1
High	GAVALAAFAHEAAkSYGINVALHTDHcQK	1	1	1	19553962	K14(Acetyl); C27(Carbamidomethyl)	0	2.07241e+07	16.82	0.414913	4	3092.54	1.51995	71.6233	1
High	kKLGLADDALPFDFVFHGGSGSEK	2	1	1	19553962	K1(Acetyl)	0	4.30096e+06	16.71	0.425556	4	2577.3	-0.107795	75.1932	2
High	IEEALTYGVIK	1	1	1	19553962		0	5.22899e+06	16.25	0.473104	2	1235.69	1.0273	55.0993	0
High	EVLDEYVRPLLAISQER	1	1	1	19553962		0	4.07012e+07	14.61	0.690171	3	2030.09	1.0817	75.8745	0
High	MPSIFLVNWFR	2	1	1	19554053		0	2.42816e+08	73.88	8.16501e-07	2	1409.74	0.522709	90.3759	0
High	EIWSYGSGYGGNAILAkK	4	1	1	19554053	K17(Acetyl)	0	3.50477e+08	71.08	1.55581e-06	3	1955.98	-1.58431	65.5636	1
High	FLWPGFGDNSR	2	1	1	19554053		0	1.61064e+08	53.74	8.4325e-05	2	1295.62	0.232884	70.3907	0
High	EIWSYGSGYGGNAILAK	1	1	1	19554053		0	2.62811e+07	53.07	9.83913e-05	2	1785.88	-0.084293	63.7318	0
High	VPAEVHSQFDALkAR	1	1	1	19554053	K13(Acetyl)	0	1.51631e+08	53.03	9.93017e-05	3	1709.9	0.0242961	50.6429	1
High	mPSIFLVNWFR	2	1	1	19554053	M1(Oxidation)	0	2.10915e+08	46.53	0.000443564	2	1425.73	-0.283153	85.658	0
High	GGDKMPSIFLVNWFR	1	1	1	19554053		0	1.73341e+07	46.41	0.000455991	3	1766.91	0.614411	83.4388	1
High	RADTVPLVTQTYDWEHGTMVGALLASGQTAASAEAK	1	1	1	19554053		0	0	43.68	0.000854981	4	3745.85	0.475607	79.9825	1
High	LINPEGkAYHIAAAFPSAcGK	1	1	1	19554053	K7(Acetyl); C19(Carbamidomethyl)	0	5.9537e+07	40	0.00199506	3	2257.14	0.47188	67.7913	1
High	AYHIAAAFPSAcGK	1	1	1	19554053	C12(Carbamidomethyl)	0	5.85535e+07	37.43	0.00360543	3	1463.71	0.417553	47.4869	0
High	VLkWVIDR	1	1	1	19554053	K3(Acetyl)	0	77670251	31.21	0.0150993	2	1070.64	-0.187416	61.0207	1
High	GGDKmPSIFLVNWFR	1	1	1	19554053	M5(Oxidation)	0	3.20782e+06	29.83	0.0207471	3	1782.9	-1.50289	78.4041	1
High	VPAEVHSQFDALK	1	1	1	19554053		0	2.35275e+07	28.56	0.0277944	3	1440.75	0.326274	45.109	0
High	EEGWmAEHMLILkLINPEGK	2	1	1	19554053	M5(Oxidation); K13(Acetyl)	0	6.02437e+07	28.21	0.030127	3	2396.2	-0.200659	84.4535	1
High	MAEDLVEAGTLIK	1	1	1	19554053		0	5.70918e+06	27.88	0.0325055	2	1389.73	2.06234	61.8749	0
High	TFIcSEkEEDAGPTNNWAPPQAMKDEMSK	2	1	1	19554053	C4(Carbamidomethyl); K7(Acetyl)	0	135712370	27.43	0.0360543	3	3353.47	-0.919859	62.8189	2
High	EEGWMAEHMLILkLINPEGK	1	1	1	19554053	K13(Acetyl)	0	3.00742e+08	26.99	0.0398985	3	2380.21	0.764402	87.7373	1
High	TFIcSEKEEDAGPTNNWAPPQAMKDEMSK	1	1	1	19554053	C4(Carbamidomethyl)	0	2.18712e+07	26.48	0.0448701	4	3311.46	-0.970665	56.7709	2
High	TFIcSEKEEDAGPTNNWAPPQAMkDEMSKHYAGSMK	2	1	1	19554053	C4(Carbamidomethyl); K24(Acetyl)	0	5.1381e+07	25.74	0.0532055	4	4127.83	0.198308	60.1021	3
High	RADTVPLVTQTYDWEHGTmVGALLASGQTAASAEAK	1	1	1	19554053	M19(Oxidation)	0	1.34144e+07	24.88	0.064857	4	3761.85	1.19713	72.8906	1
High	IDAILFGGR	1	1	1	19554053		0	1.77742e+07	22.97	0.100683	2	961.547	0.0167677	58.3773	0
High	cLHSVGAPLEPGQEDVAWPcNDTkYITQFPETK	1	1	1	19554053	C1(Carbamidomethyl); C20(Carbamidomethyl); K24(Acetyl)	0	6.57445e+06	21.83	0.130905	4	3829.79	1.03038	71.2917	1
High	YITQFPETK	1	1	1	19554053		0	8.83179e+06	18.12	0.307579	2	1126.58	0.864316	45.3156	0
High	TFIcSEkEEDAGPTNNWAPPQAMK	1	1	1	19554053	C4(Carbamidomethyl); K7(Acetyl)	0	2.55275e+07	14.93	0.641145	3	2763.24	0.492284	61.5275	1
High	HYAGSMkGR	2	1	1	19554053	K7(Acetyl)	0	1.31075e+07	14.87	0.650065	2	1048.5	-1.86386	24.455	1
High	DAANkVLGAFK	2	1	1	19551480	K5(Acetyl)	0	1.47571e+09	68.82	2.61792e-06	2	1175.64	1.39157	62.1708	1
High	AkEGFGEATDNESLADEGR	2	1	1	19551480	K2(Acetyl)	0	8.04433e+07	53.54	8.82992e-05	2	2037.9	0.663563	48.1886	1
High	VKDAANkVLGAFK	7	1	1	19551480	K7(Acetyl)	0	2.65431e+09	46.56	0.000440511	2	1402.8	-0.26879	54.9392	2
High	ADIKDAVENAGEK	2	1	1	19551480		0	1.78182e+07	44.24	0.000751548	2	1359.68	1.94949	38.5524	1
High	SDFSNkAEDLTGK	4	1	1	19551480	K6(Acetyl)	0	835931803	43.45	0.000901481	3	1453.68	1.01481	53.2501	1
High	VLGAFkKDD	1	1	1	19551480	K6(Acetyl)	0	1.78355e+08	32.57	0.0110397	2	1034.55	1.11908	43.377	2
High	ADIKDAVENAGEkVK	1	1	1	19551480	K13(Acetyl)	0	1.19348e+08	29.54	0.0221797	3	1628.85	-0.332385	51.5297	2
High	VkDAANKVLGAFKKDD	1	1	1	19551480	K2(Acetyl)	0	9686668	27.72	0.0337254	3	1760.95	-1.26455	52.2491	4
High	AKEGFGEATDNESLADEGR	1	1	1	19551480		0	7.42385e+06	23.89	0.0814623	3	1995.89	0.184471	40.9916	1
High	VkDAANKVLGAFKK	3	1	1	19551480	K2(Acetyl)	0	5.8532e+07	23.1	0.0977139	3	1530.9	0.76203	49.9757	3
High	AVGILADLQGPkIR	1	1	1	23308892	K12(Acetyl)	0	2.32907e+07	72.08	1.23582e-06	2	1492.89	0.909398	68.6174	1
High	AVGILADLQGPK	1	1	1	23308892		0	1.71786e+07	59.93	2.02748e-05	2	1181.69	0.387034	61.4703	0
High	ALVAFTTSGDTAkR	2	1	1	23308892	K13(Acetyl)	0	6.8202e+07	57.39	3.63879e-05	2	1479.78	-1.77108	50.4475	1
High	LGVDFIALSFVR	1	1	1	23308892		0	5.53106e+07	53.53	8.85027e-05	2	1336.76	0.697179	84.8473	0
High	GDLGVEVPLEEVPLVQkR	3	1	1	23308892	K17(Acetyl)	0	1.73324e+08	52.73	0.000106404	3	2019.11	0.282196	74.2173	1
High	LHSHLPLLVFTPNEAVR	4	1	1	23308892		0	5.47778e+07	51.84	0.000130604	4	1943.09	1.18388	61.8104	0
High	LEKPEAVTSLEPIVLAFDAVMVAR	1	1	1	23308892		0	3.30962e+07	49	0.000251164	3	2598.42	-2.25209	96.3914	0
High	ALVAFTTSGDTAK	1	1	1	23308892		0	9.17111e+06	43.86	0.00082027	2	1281.66	-4.90945	47.6166	0
High	LNFSHGDHPDHEQNYkWVR	3	1	1	23308892	K16(Acetyl)	0	4.92696e+08	42.37	0.001156	4	2421.11	0.593829	46.7875	1
High	IVcTLGPAVASADGILR	2	1	1	23308892	C3(Carbamidomethyl)	0	7.66328e+06	34.9	0.0064559	3	1712.94	0.730883	66.3199	0
High	DIAERLNARALVAFTTSGDTAKR	1	1	1	23308892		0	8.241e+06	28.16	0.0304759	4	2476.33	0.990595	62.4311	3
High	DAKPGDRLLVDDGKVGLVcVSVEGNDVIcEVVEGGPVSNNK	1	1	1	23308892	C19(Carbamidomethyl); C29(Carbamidomethyl)	0	7.23579e+06	23.18	0.0959305	5	4309.16	3.53915	76.9347	2
High	GVSLPGMDISVPALSEK	1	1	1	23308892		0	1.10181e+07	21.58	0.138662	2	1699.89	0.000580183	73.3323	0
High	ALEESAGDFDkAVEILR	1	1	1	19553228	K11(Acetyl)	0	1.09601e+08	93.21	9.52701e-09	2	1904.96	1.1662	73.4564	1
High	ELTGSGMLDckK	3	1	1	19553228	C10(Carbamidomethyl); K11(Acetyl)	0	1.04126e+08	79.94	2.02282e-07	2	1380.65	1.40564	46.5923	1
High	ALLDEAGVTVTSFAR	1	1	1	19553228		0	1.77599e+07	66.15	4.84124e-06	2	1549.82	0.983788	68.1736	0
High	EDVPAEIIEkER	1	1	1	19553228	K10(Acetyl)	0	1.01136e+08	59.71	2.13283e-05	2	1469.75	0.693232	58.2246	1
High	ENVLLEQSSVADSKk	6	1	1	19553228	K15(Acetyl)	0	1.23281e+08	50.36	0.000183635	3	1688.88	3.22594	50.3062	1
High	TAVYLHQR	2	1	1	19553228		0	1.78284e+07	48.24	0.000299197	2	987.538	0.714935	27.1019	0
High	EEGKPEQAIPKIVEGRLNGFYKENVLLEQSSVADSK	1	1	1	19553228		0	1.00368e+07	40.11	0.00194517	5	4002.09	1.29562	69.9158	3
High	NSDFkEFAAK	1	1	1	19553228	K5(Acetyl)	0	2.0375e+07	39.01	0.00250586	2	1198.58	2.61783	48.5249	1
High	SADLPPAVGVLVAFTGEGEAAEAAAR	1	1	1	19553228		0	0	36.79	0.00417789	3	2469.27	1.97019	91.6999	0
High	EEGKPEQAIPkIVEGR	3	1	1	19553228	K11(Acetyl)	0	8.93156e+08	33.82	0.00827859	2	1821.97	-2.8017	50.4908	1
High	KALEESAGDFDkAVEILR	1	1	1	19553228	K12(Acetyl)	0	2.51343e+07	32.07	0.0123867	3	2033.06	0.756222	67.5094	2
High	LRELTGSGMLDckK	2	1	1	19553228	C12(Carbamidomethyl); K13(Acetyl)	0	8.90329e+07	27.47	0.0357237	3	1649.84	0.422595	46.5783	2
High	TVkALLDEAGVTVTSFAR	1	1	1	19553228	K3(Acetyl)	0	4.61018e+06	24.89	0.0647078	3	1920.05	0.842154	86.1657	1
High	AVTLEGDKTAVYLHQR	1	1	1	19553228		0	5.21373e+06	24.07	0.078155	3	1800.96	-0.192236	43.6889	1
High	ANYTAADVkK	2	1	1	19553228	K9(Acetyl)	0	2.64331e+07	22.26	0.118565	2	1122.58	1.21467	34.6703	1
High	IGEkLELR	1	1	1	19553228	K4(Acetyl)	0	8.70046e+06	17.37	0.365558	2	999.585	1.51079	48.5705	1
High	NSDFkEFAAKVADAAAAAK	2	1	1	19553228	K5(Acetyl)	0	6.24715e+06	16.56	0.440511	3	1966.99	1.97387	74.6581	2
High	DIALALDVASSEFFK	1	1	1	19552199		0	1.26904e+07	64.95	6.382e-06	2	1625.84	0.531341	90.8931	0
High	VNQIGTLTETFDAVDMAHR	1	1	1	19552199		0	4.25569e+07	63.41	9.09822e-06	3	2118.03	0.608116	68.6304	0
High	KAANSILVkVNQIGTLTETFDAVDMAHR	1	1	1	19552199	K9(Acetyl)	0	2.79565e+07	60.91	1.61792e-05	4	3084.62	1.05893	84.5947	2
High	YNQLLR	1	1	1	19552199		0	3.49519e+07	54.88	6.4857e-05	2	806.452	0.0255386	35.9896	0
High	KAANSILVKVNQIGTLTETFDAVDMAHR	2	1	1	19552199		0	3.87245e+07	50.84	0.000164421	4	3042.6	0.212911	72.8503	2
High	NGAEVYHALkSVIK	1	1	1	19552199	K10(Acetyl)	0	1.42442e+07	45.1	0.000616533	2	1570.86	0.45731	64.66	1
High	VAkYNQLLR	1	1	1	19552199	K3(Acetyl)	0	4.36712e+08	45	0.000630894	2	1146.66	0.53679	49.8255	1
High	LGANAILGVSMAVAK	1	1	1	19552199		0	1.70556e+07	44.26	0.000748095	2	1414.81	0.533316	66.5962	0
High	AANSILVKVNQIGTLTETFDAVDMAHR	1	1	1	19552199		0	1.51664e+07	40.52	0.00176993	4	2914.51	0.473329	78.2509	1
High	KAANSILVK	1	1	1	19552199		0	9.40382e+06	38.87	0.00258795	2	943.594	0.595038	26.9718	1
High	EALDLIVEAIEK	1	1	1	19552199		0	2.29025e+07	37.44	0.00359713	2	1342.75	0.550127	80.7756	0
High	VAKYNQLLRIEQLLGDAGVYAGR	1	1	1	19552199		0	1.46252e+07	34.15	0.00767285	4	2547.4	0.154075	78.5185	2
High	AEIMHVFAR	3	1	1	19552199		0	4.56529e+07	31.58	0.0138662	3	1073.56	-0.081404	46.9093	0
High	SDRVAKYNQLLRIEQLLGDAGVYAGR	2	1	1	19552199		0	6.68544e+07	25.37	0.0579371	4	2905.57	0.322493	75.6888	3
High	VQIVGDDFFVTNPER	1	1	1	19552199		0	4.12435e+07	24.82	0.0657592	2	1735.86	-0.576099	66.7977	0
High	GLSTGLGDEGGFAPSVGSTR	1	1	1	19552199		0	2.72998e+07	21.02	0.157745	2	1864.9	-0.348329	56.2315	0
High	IEQLLGDAGVYAGR	2	1	1	19552199		0	4.46733e+07	17.29	0.372354	3	1461.77	0.978607	57.2538	0
High	TGAPARSDRVAKYNQLLRIEQLLGDAGVYAGR	1	1	1	19552199		0	5.95305e+07	16.4	0.457042	5	3458.87	1.19104	72.158	4
High	AANSILVkVNQIGTLTETFDAVDMAHR	1	1	1	19552199	K8(Acetyl)	0	4.23931e+07	13.17	0.961516	3	2956.52	0.531083	90.6299	1
High	KRHEVLQLDLLkPK	1	1	1	19552775	K12(Acetyl)	0	1.57054e+07	60.2	1.90527e-05	3	1759.06	-0.458586	52.4134	2
High	IVSEGINSYKQETEGGILMITHYkR	2	1	1	19552775	K24(Acetyl)	0	7.15479e+07	55.53	5.58414e-05	4	2908.49	0.343039	68.1605	2
High	HEVLQLDLLkPK	3	1	1	19552775	K10(Acetyl)	0	5.41553e+07	55.33	5.84732e-05	3	1474.86	1.20103	63.369	0
High	RHEVLQLDLLKPkFAIMDETDSGLDVDALR	1	1	1	19552775	K13(Acetyl)	0	1.53098e+07	52.23	0.000119387	4	3479.83	1.40001	81.2405	2
High	HEVLQLDLLkPKFAIMDETDSGLDVDALR	2	1	1	19552775	K10(Acetyl)	0	21907766	48.78	0.000264214	4	3323.72	0.975799	85.1262	1
High	QETEGGILmITHYkR	1	1	1	19552775	M9(Oxidation); K14(Acetyl)	0	2.61546e+07	46.91	0.000406403	3	1833.92	-0.707257	54.4078	1
High	LREWVkEVR	3	1	1	19552775	K6(Acetyl)	0	1.65188e+08	39.6	0.00218754	2	1256.71	0.339839	45.6009	2
High	QETEGGILMITHYkR	3	1	1	19552775	K14(Acetyl)	0	236490956	33.89	0.00814623	3	1817.92	0.854008	59.4397	1
High	STLAYTLGGHPR	1	1	1	19552775		0	2.40647e+07	31.76	0.0133032	3	1272.67	0.246077	40.8128	0
High	EWVkEVR	1	1	1	19552775	K4(Acetyl)	0	1.33361e+07	31.09	0.0155223	2	987.527	1.24541	44.1917	1
High	RHEVLQLDLLkPK	2	1	1	19552775	K11(Acetyl)	0	6.40889e+07	30.64	0.017217	4	1630.96	-0.727815	57.5562	1
High	GVNLTINSGEIHAIMGPNGSGK	1	1	1	19552775		0	1.46648e+07	30.18	0.0191406	3	2166.1	1.39588	62.8057	0
High	IVSEGINSYKQETEGGILMITHYKR	1	1	1	19552775		0	3.46731e+07	29.59	0.0219259	5	2866.48	-0.208171	62.895	2
High	KRHEVLQLDLLKPK	1	1	1	19552775		0	1.57475e+07	25.4	0.0575382	4	1717.05	-0.0120849	45.0944	2
High	NLHAQVLPSDESAEPK	1	1	1	19552775		0	5.8493e+06	16.76	0.420685	3	1734.87	1.63941	39.7163	0
High	IVSEGINSYK	1	1	1	19552775		0	650331	16.46	0.450772	2	1109.58	0.252954	37.7177	0
High	IVSEGINSYKQETEGGILMITHYK	1	1	1	19552775		0	5.32233e+06	14.56	0.698163	3	2710.38	2.66657	66.0382	1
High	EFSGTSVFAGVGER	1	1	1	19552435		0	1.38967e+07	69.4	2.29064e-06	2	1442.69	-1.2856	57.9765	0
High	TVVLEVAQHLGDNLIR	2	1	1	19552435		0	1.60141e+08	65.1	6.16533e-06	3	1777	1.99043	72.1817	0
High	FLGQNFFVAEK	1	1	1	19552435		0	4.51306e+07	61.29	1.48237e-05	2	1299.67	-2.62674	67.5287	0
High	ILEPAIVGER	1	1	1	19552435		0	8.32906e+06	57.91	3.22817e-05	2	1096.64	-0.663598	49.5049	0
High	TIAMAPTDGLVR	1	1	1	19552435		0	22968375	55.27	5.92866e-05	2	1244.67	-0.0125772	51.6974	0
High	VALSGLTMAEYFR	1	1	1	19552435		0	3.3907e+07	51.71	0.000134573	2	1457.75	0.414468	73.5547	0
High	FTQAGSEVSTLLGR	2	1	1	19552435		0	1.90613e+07	51.54	0.000139945	2	1465.76	-1.68427	59.5678	0
High	VIDLLTPYVkGGK	3	1	1	19552435	K10(Acetyl)	0	8.48942e+07	49.35	0.000231716	2	1444.84	0.292048	67.7294	1
High	GHVFNALGDcLDDVSLNNNPEIER	1	1	1	19552435	C10(Carbamidomethyl)	0	2.29777e+07	44.94	0.000639671	3	2698.25	-2.34347	65.7658	0
High	TVLIQEMITR	1	1	1	19552435		0	4.69428e+07	44.69	0.000677574	2	1203.68	0.347478	61.9456	0
High	GIYPAVNPLTSTSR	1	1	1	19552435		0	16922963	28.9	0.0257014	2	1475.79	2.31916	56.0932	0
High	VIGILQkNK	2	1	1	19552435	K7(Acetyl)	0	1.14915e+07	28.25	0.0298508	2	1054.66	0.0745295	48.2282	1
High	EPPSFDQLEGkTEILETGIK	1	1	1	19552435	K11(Acetyl)	0	1.23591e+07	24.74	0.0669818	3	2273.16	1.65285	78.7808	1
High	VIDLLTPYVK	1	1	1	19552435		0	1.6685e+07	20.33	0.184908	2	1160.69	0.711362	67.07	0
High	AIPGALDDDRTEVTDQAAkFFADLEAEGK	5	1	1	19553103	K19(Acetyl)	0	1.87976e+08	60.8	1.65942e-05	3	3135.51	0.726188	86.9345	2
High	IVDLMHkMR	1	1	1	19553103	K7(Acetyl)	0	3.95384e+07	49.62	0.000217749	3	1184.63	-1.09337	52.7634	1
High	AHLPSFIMGEEAKDWITVYPFVR	2	1	1	19553103		0	3.04227e+07	47.15	0.000384553	4	2706.38	1.59322	82.3884	1
High	YSQWAVFR	2	1	1	19553103		0	4.53378e+08	45.05	0.000623672	2	1056.53	1.03923	58.3725	0
High	SYDWYIMEPLkR	2	1	1	19553103	K11(Acetyl)	0	1.11541e+08	43.16	0.000963733	3	1642.8	1.03046	74.8801	1
High	SELDIKQLNKLQR	1	1	1	19553103		0	4.78901e+06	42.36	0.00115866	4	1584.91	-0.597389	47.8148	2
High	GIYNASGLR	1	1	1	19553103		0	0	42.2	0.00120214	2	950.506	1.00363	40.2251	0
High	ADADYMIWWHAEEFEDIQK	1	1	1	19553103		0	2.18038e+07	41.88	0.00129407	3	2397.05	1.33209	76.8739	0
High	SYDWYIMEPLKR	2	1	1	19553103		0	1.66918e+08	40.98	0.00159205	2	1600.78	0.917086	65.9679	1
High	SYDWYImEPLkR	2	1	1	19553103	M7(Oxidation); K11(Acetyl)	0	1.22269e+07	32.91	0.0102084	2	1658.79	-0.0637173	66.0027	1
High	EHGQAAVEFPDVR	1	1	1	19553103		0	1.35846e+07	23.22	0.095051	3	1454.7	-1.76641	45.681	0
High	IVDLMHkmR	1	1	1	19553103	K7(Acetyl); M8(Oxidation)	0	3.27771e+06	22.62	0.109133	3	1200.62	-1.16458	44.0273	1
High	ANTVPAFALGDYEWVLAFEADELHR	1	1	1	19553103		0	1.00727e+06	20.35	0.184059	3	2834.38	1.50196	92.1648	0
High	SYDWYIMEPLK	1	1	1	19553103		0	7.4921e+06	15.11	0.615115	2	1444.68	-2.75447	72.8047	0
High	NFVIDNIDkFSDPMPR	3	1	1	19553622	K9(Acetyl)	0	2.07328e+07	85.26	5.94233e-08	2	1949.94	-2.25457	76.203	1
High	AAAYkHVTAVDSGLSNLELR	1	1	1	19553622	K5(Acetyl)	0	2.18992e+07	82.12	1.22449e-07	3	2157.13	0.439114	60.5594	1
High	MVDPADNEVYLYTQFETADAkR	1	1	1	19553622	K21(Acetyl)	0	9.12396e+06	70.23	1.89215e-06	3	2618.21	0.289544	74.5701	1
High	VDYPLSTYLIAVcAGR	3	1	1	19553622	C13(Carbamidomethyl)	0	9.63648e+06	64.38	7.27707e-06	2	1797.92	1.02536	78.4786	0
High	ARDFIALVAR	1	1	1	19553622		0	3.92707e+06	52.42	0.000114276	3	1131.66	-0.0871481	53.5239	1
High	IAVGLYkLVDGSLNR	2	1	1	19553622	K7(Acetyl)	0	2.4306e+07	47.89	0.000324307	2	1659.95	2.94901	76.3796	1
High	WWALTALIAR	1	1	1	19553622		0	8.93398e+07	46.85	0.000412056	2	1200.69	0.540876	84.2333	0
High	DFIALVAR	1	1	1	19553622		0	4.28244e+06	40.94	0.00160678	2	904.525	0.136888	62.359	0
High	GASVLkQLQAYVGR	1	1	1	19553622	K6(Acetyl)	0	3.27683e+06	35.39	0.00576709	2	1531.86	1.04388	73.4738	1
High	HFANHAWGNASFDDLLGALEQSSGR	1	1	1	19553622		0	1.75994e+07	27.66	0.0341945	4	2700.26	1.24886	78.5374	0
High	ALDAFLLEQVAR	1	1	1	19551894		0	2.42974e+07	71.98	1.26461e-06	2	1345.75	-1.19197	73.3339	0
High	AAFEkGLEDGPDLAMVNSAR	1	1	1	19551894	K5(Acetyl)	0	5.28288e+07	65.87	5.16365e-06	3	2133.03	0.832672	66.4099	1
High	LTNIMRPVAQFNEIVDALkK	2	1	1	19551894	K19(Acetyl)	0	1.66474e+07	60.64	1.7217e-05	3	2342.29	1.12432	85.3271	1
High	DAPIQDWVkLAVTR	1	1	1	19551894	K9(Acetyl)	0	4.04952e+07	55.98	5.0345e-05	2	1653.89	-3.86503	84.3597	1
High	GITNLHVPSDVIVDASMPAMIR	1	1	1	19551894		0	7.51718e+06	49.38	0.000230121	3	2336.21	1.17905	73.7246	0
High	TNVATMDANDFR	1	1	1	19551894		0	1.73428e+07	48.8	0.000263	2	1354.61	0.343569	47.0007	0
High	APIAVkNFVK	1	1	1	19551894	K6(Acetyl)	0	6.00655e+07	40.23	0.00189215	2	1128.68	-0.0695211	55.6	1
High	SIILDAADEVQIkHIAADGTETILK	1	1	1	19551894	K13(Acetyl)	0	1.83399e+07	39.08	0.00246579	3	2706.46	0.117774	81.1839	1
High	ATMMkVSDPIIFGHVVR	1	1	1	19551894	K5(Acetyl)	0	71453469	38.25	0.00298508	3	1943.03	1.20335	67.3917	1
High	LSGMPAVFWLDPER	1	1	1	19551894		0	3.73604e+07	36.71	0.00425556	2	1617.81	1.82606	81.2764	0
High	HVQQVQEENHLR	1	1	1	19551894		0	3.78702e+07	34.37	0.00729385	3	1516.76	-0.0145182	25.0832	0
High	AAFEkGLEDGPDLAmVNSAR	1	1	1	19551894	K5(Acetyl); M15(Oxidation)	0	5.45233e+06	32.13	0.0122168	3	2149.03	1.801	60.8194	1
High	RAPIAVkNFVK	2	1	1	19551894	K7(Acetyl)	0	4.50022e+08	32.11	0.0122732	2	1284.78	-2.66206	49.1952	2
High	VGNALAELGELAK	1	1	1	19551894		0	5.53075e+06	26.45	0.0451811	2	1284.72	4.84322	67.2573	0
High	VSDPIIFGHVVR	1	1	1	19551894		0	3.91771e+07	26.21	0.0477482	3	1338.75	-0.279892	55.2191	0
High	TSGHMWNKDDQEQDTLAIIPDSSYAGVYQTVIEDcR	1	1	1	19551894	C35(Carbamidomethyl)	0	4.55363e+06	22.35	0.116133	4	4142.87	-0.360112	74.4058	1
High	SIILDAADEVQIK	1	1	1	19551894		0	7.40003e+06	21.84	0.130604	2	1414.78	1.80831	63.2552	0
High	GSHFWLTK	1	1	1	19551894		0	79009760	21.11	0.15451	2	975.505	0.787723	44.8632	0
High	AEGILFSAHLK	1	1	1	19551894		0	1.62204e+07	20.8	0.165942	3	1185.66	0.25869	52.5735	0
High	TSGHMWNkDDQEQDTLAIIPDSSYAGVYQTVIEDcRK	1	1	1	19551894	K8(Acetyl); C35(Carbamidomethyl)	0	3.97107e+07	18.44	0.28573	4	4312.98	0.997275	75.5518	2
High	LLNEEKSPSR	1	1	1	19551894		0	379815	17.79	0.331861	2	1172.63	-0.234275	34.7323	1
High	HIAADGTETILK	1	1	1	19551894		0	1.17247e+07	15.43	0.571421	2	1268.69	1.1109	38.8321	0
High	ATmMkVSDPIIFGHVVR	2	1	1	19551894	M3(Oxidation); K5(Acetyl)	0	3.44691e+06	15.09	0.617955	3	1959.02	2.26257	62.8981	1
High	GSHFWLTk	1	1	1	19551894	K8(Acetyl)	0	7.11849e+06	13.47	0.897339	2	1017.52	-0.0903991	59.2514	0
High	HHVVVIGSGFGGLFAAK	5	1	1	19552680		0	4.91585e+08	82.34	1.16401e-07	3	1695.93	0.465648	60.984	0
High	TNHHLFQPLLYQVATGILSSGEIAPSTR	2	1	1	19552680		0	6.40347e+07	49.48	0.000224883	4	3050.61	-0.255049	83.646	0
High	TTLSkFAHELEEASSDLPIELR	1	1	1	19552680	K5(Acetyl)	0	8.16972e+07	47.99	0.000316925	3	2528.29	-1.12999	90.3059	1
High	EAFDYFDkGSMATISR	2	1	1	19552680	K8(Acetyl)	0	1.28852e+07	46.06	0.000494261	2	1879.85	0.14089	68.5285	1
High	TkDGEEHTIESFcKIWSAGVAASPLGK	2	1	1	19552680	K2(Acetyl); C13(Carbamidomethyl)	0	3.92732e+07	44.88	0.00064857	4	2960.45	1.30369	78.3303	2
High	LLTFVVVGAGPTGVELAGQLAEMAHR	1	1	1	19552680		0	6.48786e+06	43.3	0.000933161	4	2636.42	0.267582	87.7692	0
High	IILLDGAPQVLPPFGkR	1	1	1	19552680	K16(Acetyl)	0	5.69387e+07	34.37	0.00729385	2	1876.11	1.1339	78.8962	1
High	TLAGEYkNFNTNSAK	1	1	1	19552680	K7(Acetyl)	0	6.86263e+07	28.38	0.0289705	2	1699.83	-0.135049	49.9243	1
High	WNLATTR	1	1	1	19552680		0	1.07858e+07	25.93	0.050928	2	861.458	-0.225397	43.0251	0
High	FAHELEEASSDLPIELR	1	1	1	19552680		0	0	24.41	0.0722698	3	1955.97	-1.6589	64.7099	0
High	QILGSQENVNVIKGEVTDINVESQTVTASLGEFTR	1	1	1	19552680		0	3.31616e+06	15.85	0.518748	3	3775.94	0.875626	84.3953	1
High	kLAEKHGVDLNTVTGTGIGGR	9	1	1	19553408	K1(Acetyl)	0	8.88628e+08	92.39	1.15069e-08	3	2165.17	0.750149	49.2716	2
High	LAEkHGVDLNTVTGTGIGGR	4	1	1	19553408	K4(Acetyl)	0	1.20843e+09	48.5	0.00028181	3	2037.07	-1.06068	52.1106	1
High	QMVFLPLTYDHQVVDGADAGR	1	1	1	19553408		0	2.67995e+07	42.03	0.00125013	3	2332.14	-0.347957	68.9548	0
High	RPVVITEDGIDSIAIRQMVFLPLTYDHQVVDGADAGR	2	1	1	19553408		0	5.24609e+07	39.67	0.00215257	4	4067.11	1.88847	82.8612	1
High	HGVDLNTVTGTGIGGR	2	1	1	19553408		0	1.38718e+07	25.46	0.0567488	3	1553.8	0.597865	47.0311	0
High	KQDVLAAANGEAAPAEAAAPVSAWSTkSVDPEK	2	1	1	19553408	K27(Acetyl)	0	2.56552e+06	22.05	0.124439	3	3321.66	-1.11486	61.939	2
High	HGVNLTYLPFFVK	2	1	1	19553408		0	9.57285e+07	20.83	0.1648	3	1534.84	-0.757089	73.973	0
High	IREITAMKTVEALQISAQLTQLHEVDMTR	2	1	1	19553408		0	1.2666e+07	19.87	0.205569	4	3325.76	0.900049	73.0167	2
High	NKPAFIEkHGVNLTYLPFFVK	2	1	1	19553408	K8(Acetyl)	0	2.96239e+08	14.05	0.785157	4	2504.37	0.930744	75.5922	1
High	IASAFNNQVTAELEASMVYLQLSYVLDDLGLTGMR	1	1	1	19553724		0	1.06151e+07	115.73	5.33282e-11	3	3832.93	5.35829	110.597	0
High	EELEHAQkFAQHLLDR	4	1	1	19553724	K8(Acetyl)	0	4.92585e+08	50.01	0.000199047	3	2006.01	0.685372	61.0833	1
High	ELAAIQDAEkDYDSR	2	1	1	19553724	K10(Acetyl)	0	4.00622e+07	41.32	0.00147217	3	1765.83	0.986194	58.137	1
High	AQSkEELEHAQKFAQHLLDR	8	1	1	19553724	K4(Acetyl)	0	1.87358e+09	37.89	0.00324307	3	2420.23	0.171714	61.4364	2
High	LDVTSAIEAFEASLAHEQK	1	1	1	19553724		0	1.16341e+07	25.8	0.0524755	3	2059.03	-0.0818322	88.3018	0
High	AQSkEELEHAQkFAQHLLDR	1	1	1	19553724	K4(Acetyl); K12(Acetyl)	0	0	24.55	0.0699772	4	2462.25	1.97047	61.5636	2
High	AQSkEELEHAQKFAQHLLDRDYTPQIGDIAPPK	3	1	1	19553724	K4(Acetyl)	0	1.63235e+08	18.24	0.299197	5	3815.94	0.454064	69.9579	3
High	LDVTSAIEAFEASLAHEQkISGLIR	1	1	1	19553724	K19(Acetyl)	0	1.06378e+07	15.8	0.524755	3	2740.45	0.370598	96.2277	1
High	FAQHLLDR	1	1	1	19553724		0	9.21774e+06	14.57	0.696557	2	999.535	-2.06152	38.6328	0
High	AQSkEELEHAQK	1	1	1	19553724	K4(Acetyl)	0	1.03676e+07	13.7	0.851053	3	1439.71	0.149953	30.3975	1
High	SAEGQTYPIFVkAVAGGGGR	3	1	1	19551919	K12(Acetyl)	0	2.39477e+07	84.14	7.69054e-08	2	2007.03	1.98231	68.2968	1
High	AFVkEAASSGVDIFR	2	1	1	19551919	K4(Acetyl)	0	61775755	72.51	1.11933e-06	2	1638.85	-0.0780786	65.8098	1
High	IcADAVkFcR	1	1	1	19551919	C2(Carbamidomethyl); K7(Acetyl); C9(Carbamidomethyl)	0	2.55531e+08	58.28	2.96453e-05	2	1281.61	0.136957	48.0758	1
High	EAMPNVNIQMLLR	1	1	1	19551919		0	1.35723e+07	57.01	3.97152e-05	2	1528.8	-0.0722267	74.5327	0
High	RHQkVVEIAPAQHLDPELR	1	1	1	19551919	K4(Acetyl)	0	9.75253e+06	47.45	0.000358886	4	2278.24	1.2954	48.1838	2
High	LAAGATLkELGLTQDK	1	1	1	19551919	K8(Acetyl)	0	5.06296e+06	45.56	0.00055457	2	1670.93	-0.801007	64.1251	1
High	KAGLPVLAESTPSkNIDEIVK	1	1	1	19551919	K14(Acetyl)	0	8.02501e+07	35.25	0.00595603	3	2251.26	1.26688	63.9021	2
High	LYTLDYYLK	1	1	1	19551919		0	2.26629e+07	30.59	0.0174163	2	1191.63	-0.346845	65.8627	0
High	HEIPGGQLSNLR	1	1	1	19551919		0	6.95377e+06	30.49	0.017822	3	1320.7	0.0516274	41.9225	0
High	GNHVFIEMNPR	1	1	1	19551919		0	1.53891e+07	29.75	0.0211328	3	1313.64	0.642945	44.0859	0
High	ALLREEDFTSkR	2	1	1	19551919	K11(Acetyl)	0	4.28895e+07	27.87	0.0325804	3	1506.79	0.131839	48.3826	2
High	FLFEDPWDRLDELR	1	1	1	19551919		0	4.92859e+06	23.08	0.098165	3	1850.91	0.324039	79.587	1
High	AYLDIDEIIGAAkK	2	1	1	19551919	K13(Acetyl)	0	2.57302e+07	22.12	0.122449	3	1561.85	0.499609	78.9574	1
High	STHTSSTLPAFKk	4	1	1	19551919	K13(Acetyl)	0	1.38598e+08	22.01	0.12559	3	1446.76	-0.192692	40.5719	1
High	FLFEDPWDR	1	1	1	19551919		0	3.17706e+06	19.78	0.209873	2	1224.57	0.952479	73.2167	0
High	ALAEFTVSGVATNIGFLR	1	1	1	19551919		0	6.31496e+06	17.63	0.344315	2	1866.02	2.19161	80.5064	0
High	ITDEADVVLIGAGIMSSTLGAMLR	1	1	1	19553205		0	8.80111e+06	93.83	8.25955e-09	3	2433.27	0.631624	109.555	0
High	AVGINEkFQVSR	2	1	1	19553205	K7(Acetyl)	0	1.63767e+08	62.61	1.09385e-05	2	1389.75	1.42441	53.245	1
High	ANFVFVGAGGYALDLLR	2	1	1	19553205		0	129904672	54.53	7.03002e-05	2	1782.96	1.55319	85.5575	0
High	GLLFGPYGGWTPK	2	1	1	19553205		0	2.88862e+08	53.15	9.65954e-05	2	1392.73	0.449298	73.1192	0
High	YLVTEVLKDQDkR	1	1	1	19553205	K12(Acetyl)	0	2.00969e+07	45	0.000630894	3	1648.89	1.5612	53.9388	2
High	QLEPSWTQIVFER	1	1	1	19553205		0	1.81927e+07	41.49	0.00141565	2	1632.84	1.39532	75.1351	0
High	QYLDAAEVEGTEIR	1	1	1	19553205		0	2.95492e+06	37.75	0.00334932	2	1593.78	0.1983	54.7423	0
High	GFAGFPVSGLWLR	2	1	1	19553205		0	2.01041e+08	33.82	0.00827859	2	1406.76	2.32219	82.1898	0
High	YEALkDHPLFQGMTYADDEATFTEK	1	1	1	19553205	K5(Acetyl)	0	3.41685e+07	33.39	0.00914022	3	2962.34	-0.988067	70.0193	1
High	GFAGFPVSGLWLRcTNEELIEQHAAKVYGK	2	1	1	19553205	C14(Carbamidomethyl)	0	4.93378e+07	25.47	0.0566183	5	3377.7	-2.80234	73.82	2
High	VQVIKPAGFPK	1	1	1	19553205		0	3.58198e+07	21.52	0.140591	3	1183.72	-1.64961	44.0248	0
High	LKDMIPSYGkK	1	1	1	19553205	K10(Acetyl)	0	0	21.32	0.147217	3	1321.72	-0.197821	45.7648	2
High	LASEPALFEQQWAR	1	1	1	19553205		0	9.50326e+06	21.25	0.149609	2	1645.83	-1.37257	65.8272	0
High	LPLMAkGR	1	1	1	19553205	K6(Acetyl)	0	1.86533e+07	17.1	0.389006	2	927.545	0.707544	45.4542	1
High	EFINPVPHVSFGQGADQVAYIkAR	1	1	1	19553205	K22(Acetyl)	0	3.28142e+07	16.18	0.480791	3	2685.38	0.741043	70.1098	1
High	MIEWGDkLK	2	1	1	19553205	K7(Acetyl)	0	1.22271e+07	15.98	0.50345	2	1161.6	0.535202	60.5853	1
High	GLLFGPYGGWTPkFLK	2	1	1	19553205	K13(Acetyl)	0	4.21252e+07	15.44	0.570107	2	1822.99	-1.98305	87.4797	1
High	QFWSHLVEEGVLSDPK	1	1	1	19553205		0	2.08105e+07	13.71	0.849096	3	1870.93	-1.90629	68.1139	0
High	AVWNVFNWDDAAAR	2	1	1	19554112		0	1.4157e+08	77.24	3.76666e-07	2	1634.77	-0.259253	77.6601	0
High	HHATYVAGANAALEALEkAR	3	1	1	19554112	K18(Acetyl)	0	2.01811e+08	68.63	2.735e-06	3	2135.1	2.29725	62.2535	1
High	HHATYVAGANAALEALEK	2	1	1	19554112		0	1.40112e+08	66.63	4.33468e-06	3	1865.95	0.0125087	54.583	0
High	NLAFNLGGHTNHSVFWK	4	1	1	19554112		0	5.69071e+08	44.53	0.000703002	3	1941.97	0.46405	60.8157	0
High	ADYVkAVWNVFNWDDAAAR	1	1	1	19554112	K5(Acetyl)	0	2.4213e+07	42.46	0.00113229	2	2253.08	1.24124	90.3239	1
High	FQDHFNSAALGLQGSGWAVLGYDHISGR	3	1	1	19554112		0	2.54548e+08	30.11	0.0194517	4	3003.45	0.845665	73.4897	0
High	NLAFNLGGHTNHSVFWk	1	1	1	19554112	K17(Acetyl)	0	1.55216e+07	14.26	0.748095	3	1983.98	0.20513	69.2572	0
High	AREEGTNPDQIR	1	1	1	19554112		0	2.19579e+07	13.01	0.9976	3	1385.68	-0.241033	26.0209	1
High	TLkDLLDEGVDGR	1	1	1	19552799	K3(Acetyl)	0	1.23211e+07	73.6	8.70876e-07	2	1472.76	1.74505	69.2104	1
High	TLKDLLDEGVDGR	1	1	1	19552799		0	2.39646e+07	59.44	2.26964e-05	3	1430.75	-0.171307	59.2086	1
High	GEVNEkYSLAPVAEALSDELGQYVALAADVVGEDAHER	2	1	1	19552799	K6(Acetyl)	0	2.95919e+07	55.33	5.84732e-05	4	4056.96	-0.611239	109.976	1
High	IAESPEAPYVVVLGGSK	1	1	1	19552799		0	1.08145e+07	46.07	0.000493124	2	1715.92	0.381975	62.7461	0
High	LLPHYAGGLVETEISVLEK	1	1	1	19552799		0	1.41111e+07	42.6	0.00109637	3	2068.13	0.752896	73.5354	0
High	IVLPVDLVAASEFNK	1	1	1	19552799		0	9.00306e+06	35.5	0.00562285	2	1614.91	0.51832	78.5034	0
High	TAFAQELAALAADNGAFVSDGFGVVHR	2	1	1	19552799		0	9.45197e+06	34.1	0.00776169	4	2734.36	1.62175	88.6715	0
High	VIVMAHLGRPK	3	1	1	19552799		0	1.28097e+08	33.51	0.00889112	2	1220.73	0.584059	37.5775	0
High	IVLPVDLVAASEFNkDAEK	3	1	1	19552799	K15(Acetyl)	0	1.87145e+08	30.45	0.0179869	2	2100.12	0.0856581	80.1429	1
High	TIFWNGPMGVFEFAAFSEGTR	1	1	1	19552799		0	2.23906e+06	29.53	0.0222309	3	2364.11	-0.172138	94.5841	0
High	IIASLPTLK	1	1	1	19552799		0	1.94718e+07	25.34	0.0583387	2	955.619	0.775481	55.5952	0
High	IIVGGGmcYTFLAAQGHNVQQSLLQEEMK	1	1	1	19552799	M7(Oxidation); C8(Carbamidomethyl)	0	1.23788e+07	24.59	0.0693356	4	3238.56	-1.74053	73.6247	0
High	VIVmAHLGRPK	1	1	1	19552799	M4(Oxidation)	0	9.51058e+06	22.52	0.111675	3	1236.72	0.0875397	31.8498	0
High	SDFNVPLNDDREITDK	1	1	1	19552799		0	2.04392e+07	20.85	0.164043	3	1877.89	1.2117	51.7698	1
High	IIASLPTLkALSEGGAK	1	1	1	19552799	K9(Acetyl)	0	4.96419e+06	18.63	0.2735	3	1711.01	3.41803	72.661	1
High	DILTDIQDGTFTkR	2	1	1	19552493	K13(Acetyl)	0	2.65761e+07	89.6	2.18754e-08	2	1664.85	-1.9182	75.164	1
High	MKDILTDIQDGTFTkR	4	1	1	19552493	K15(Acetyl)	0	505599967	54.89	6.47078e-05	3	1923.99	0.75872	67.5998	2
High	LRDLMSWVkVDAR	1	1	1	19552493	K9(Acetyl)	0	44787787	51.83	0.000130905	3	1630.87	0.923932	68.3689	2
High	DLMSWVkVDAR	2	1	1	19552493	K7(Acetyl)	0	7.97817e+07	47.81	0.000330337	3	1361.69	-0.365728	74.2286	1
High	KVAIVGYGSQGHAHSQNLR	4	1	1	19552493		0	1.24836e+08	45.07	0.000620807	4	2022.06	0.802413	32.5048	1
High	GVPcLIAVDQDPTGTAQALTLSYAAAIGGAR	1	1	1	19552493	C4(Carbamidomethyl)	0	7.64534e+06	38.21	0.0030127	3	3057.58	2.6627	87.1639	0
High	mKDILTDIQDGTFTkR	1	1	1	19552493	M1(Oxidation); K15(Acetyl)	0	1.19303e+08	37.99	0.00316925	3	1939.98	0.227451	63.9994	2
High	DLMSWVK	1	1	1	19552493		0	9565159	24.53	0.0703002	2	878.444	0.112848	64.516	0
High	DLmSWVkVDAR	1	1	1	19552493	M3(Oxidation); K7(Acetyl)	0	2.6491e+06	23.95	0.0803446	2	1377.69	1.65575	61.8971	1
High	VAIVGYGSQGHAHSQNLR	3	1	1	19552493		0	6.04221e+07	16.57	0.439498	4	1893.96	-1.65732	35.807	0
High	LRDLMSWVK	2	1	1	19552493		0	1.81278e+07	13.74	0.84325	2	1147.63	2.68424	59.1083	1
High	NAQVMQTGDEIQIGkFR	3	1	1	19552656	K15(Acetyl)	0	4.43137e+08	102.16	1.21327e-09	2	1976.99	-0.0247131	62.3495	1
High	FLLDQPTTTAGR	1	1	1	19552656		0	4.13272e+07	71.89	1.29109e-06	2	1319.7	1.87336	49.7477	0
High	EmESSTGTAPASTGAENLPAGSALLVVkR	1	1	1	19552656	M2(Oxidation); K28(Acetyl)	0	7.7873e+07	64.54	7.01385e-06	3	2902.45	0.667049	64.765	1
High	EMESSTGTAPASTGAENLPAGSALLVVkR	3	1	1	19552656	K28(Acetyl)	0	4.90004e+08	64.53	7.03002e-06	3	2886.45	-0.118245	66.4996	1
High	HPESDIFLDDVTVSR	1	1	1	19552656		0	1.10678e+07	55.65	5.43196e-05	2	1729.84	-0.959216	58.0534	0
High	NAQVmQTGDEIQIGkFR	2	1	1	19552656	M5(Oxidation); K15(Acetyl)	0	5.46108e+07	38.22	0.00300578	2	1992.98	0.934436	57.3346	1
High	NAQVMQTGDEIQIGK	1	1	1	19552656		0	0	27.88	0.0325055	2	1631.81	0.151104	48.187	0
High	RFQkLVEEAPAPFLTDDQR	1	1	1	19551930	K4(Acetyl)	0	6.41916e+08	66.85	4.12056e-06	3	2302.18	0.758451	64.6732	2
High	LQVEHPVTEETTGIDLVR	1	1	1	19551930		0	2.59005e+07	66.34	4.63401e-06	3	2036.06	-1.34856	54.7839	0
High	VAYkMEEVADLFESATR	2	1	1	19551930	K4(Acetyl)	0	3.18255e+07	62.16	1.21327e-05	2	2000.96	-0.0198879	88.2675	1
High	IAEGHELSIkEDPAPR	1	1	1	19551930	K10(Acetyl)	0	8.47595e+06	44.5	0.000707875	3	1803.92	-0.86148	45.4702	1
High	FQkLVEEAPAPFLTDDQR	2	1	1	19551930	K3(Acetyl)	0	167549440	41.01	0.00158109	3	2146.09	2.37072	68.9386	1
High	LIVWGDTR	1	1	1	19551930		0	31409274	35.2	0.00602499	2	959.531	0.244107	51.8408	0
High	HVEAQVIADKHGNVVVAGTR	1	1	1	19551930		0	8.53739e+06	31.96	0.0127045	4	2100.13	-1.4918	37.1115	1
High	GVVLLEIK	1	1	1	19551930		0	53083172	31.18	0.015204	2	870.566	-0.0307474	57.6339	0
High	KITkVLVANR	1	1	1	19551930	K4(Acetyl)	0	2.92977e+07	30.77	0.0167092	3	1183.75	-0.211242	38.2062	2
High	HVEAQVIADkHGNVVVAGTR	1	1	1	19551930	K10(Acetyl)	0	2.22186e+07	29.62	0.0217749	4	2142.14	0.785607	44.7587	1
High	RVEVALPGDLALGGTAGPK	1	1	1	19551930		0	2.43685e+07	27.04	0.0394418	3	1821.02	0.431366	59.8001	1
High	RVEVALPGDLALGGTAGPkKK	5	1	1	19551930	K19(Acetyl)	0	3.26693e+07	20.25	0.188346	3	2119.23	2.93179	55.3884	3
High	ITkVLVANR	1	1	1	19551930	K3(Acetyl)	0	5.87273e+06	19.18	0.240966	2	1055.66	0.873724	42.6648	1
High	VEVALPGDLALGGTAGPkK	2	1	1	19551930	K18(Acetyl)	0	4.57293e+06	19.05	0.248288	2	1835.03	2.51969	65.2692	1
High	LHSSAkAIcK	1	1	1	19551930	K6(Acetyl); C9(Carbamidomethyl)	0	1.89772e+07	17.52	0.353148	3	1156.61	-0.340674	26.4028	1
High	GHAFEFR	1	1	1	19551930		0	7.91724e+06	16.3	0.467688	2	863.416	0.116848	36.1287	0
High	HVEAQVIADK	1	1	1	19551930		0	1.87749e+07	16.18	0.480791	2	1109.59	-0.204704	28.6554	0
High	RVEVALPGDLALGGTAGPkK	2	1	1	19551930	K19(Acetyl)	0	1.61031e+08	13.79	0.833598	3	1991.13	2.87482	59.9502	2
High	QYWGGVcLNVGcIPSK	1	1	1	19551612	C7(Carbamidomethyl); C12(Carbamidomethyl)	0	5.20631e+07	69.74	2.11815e-06	2	1837.87	-0.584269	66.8508	0
High	TEHYDVVVLGAGPGGYVSAIR	1	1	1	19551612		0	6.61565e+07	64.43	7.19377e-06	3	2160.11	0.712095	64.4035	0
High	TNVDGIYAIGDVTAK	1	1	1	19551612		0	2.11184e+07	48.53	0.00027987	2	1536.79	-1.13055	58.2437	0
High	GVDFSENVVSFEEQILNPVAPKk	4	1	1	19551612	K23(Acetyl)	0	1.70833e+08	46.97	0.000400827	3	2588.33	0.750214	88.0193	1
High	VIAkAYK	1	1	1	19551612	K4(Acetyl)	0	1.65515e+07	39	0.00251164	2	834.508	-0.130562	32.0866	1
High	NAEVAHTFTHEKKTFGINGEVTFNYEDAHKR	1	1	1	19551612		0	9.96108e+06	36.17	0.004819	5	3590.74	-0.723132	48.2297	3
High	LLPGHATTAVR	2	1	1	19551612		0	1.18018e+07	33.09	0.00979392	3	1135.66	-0.567402	31.837	0
High	kGSDKTETLTVDR	1	1	1	19551612	K1(Acetyl)	0	6.00398e+06	32.05	0.0124439	3	1491.77	0.301139	35.9508	2
High	AAQLGKKVAVIEKQYWGGVcLNVGcIPSK	2	1	1	19551612	C20(Carbamidomethyl); C25(Carbamidomethyl)	0	3.93341e+07	28.24	0.0299197	5	3173.7	0.980197	64.2603	3
High	TFGINGEVTFNYEDAHkR	1	1	1	19551612	K17(Acetyl)	0	6.27469e+06	26.23	0.0475288	3	2140.01	0.488736	59.7725	1
High	SVHIHPTLSEAVK	2	1	1	19551612		0	0	25.18	0.060528	3	1417.78	0.845484	38.1105	0
High	NAEVAHTFTHEkK	2	1	1	19551612	K12(Acetyl)	0	2.28019e+08	23.97	0.0799754	3	1553.77	0.34631	30.0872	1
High	IIEIHGLGNFK	1	1	1	19551612		0	2.95188e+07	23.76	0.0839376	3	1240.7	-0.313833	55.9825	0
High	IVGGVHYLMK	1	1	1	19551612		0	3.9628e+07	21.71	0.134573	3	1116.62	-0.668519	44.0717	0
High	GVSDkIVGGVHYLMK	1	1	1	19551612	K5(Acetyl)	0	9.47717e+07	20.75	0.167864	3	1644.88	0.949847	68.611	1
High	IVGGVHYLMKk	5	1	1	19551612	K11(Acetyl)	0	8.68568e+08	20.44	0.180284	3	1286.73	0.340776	46.808	1
High	AVGLAETDGFAK	1	1	1	19551612		0	4.415e+06	17.78	0.332626	2	1178.61	0.0177397	47.4147	0
High	GAIEIDDYMR	1	1	1	19551612		0	0	14.54	0.701385	2	1182.55	0.460944	56.7187	0
High	IVGGVHYLmkK	1	1	1	19551612	M9(Oxidation); K10(Acetyl)	0	8.00815e+07	13.67	0.856952	3	1302.72	-0.445243	42.4436	1
High	EkWPDR	1	1	1	19551612	K2(Acetyl)	0	2.97289e+06	13.17	0.961516	2	872.426	-0.42237	36.7372	1
High	HVEVPDQVVAVGEEVMVkVIDIDLER	2	1	1	19552573	K18(Acetyl)	0	2.96418e+07	68.87	2.58795e-06	3	2959.55	1.54151	106.633	1
High	HVEVPDQVVAVGEEVMVK	1	1	1	19552573		0	1.63265e+07	57.61	3.45905e-05	3	1964.02	1.73569	66.1945	0
High	RAFLEQTQSEVR	1	1	1	19552573		0	1.20717e+07	50.74	0.000168251	3	1463.76	-0.0521581	38.8989	1
High	VDRDEVLLDIGYkTEGVIPSR	1	1	1	19552573	K13(Acetyl)	0	7.9631e+07	43.07	0.000983913	3	2416.28	1.54064	75.1092	2
High	GFLPASLVEMR	1	1	1	19552573		0	2.95056e+07	42.91	0.00102084	2	1219.65	-0.0944095	71.0118	0
High	VDRDEVLLDIGYK	1	1	1	19552573		0	1.30996e+07	42.81	0.00104462	3	1534.81	1.45189	59.2562	1
High	IIELDkNR	1	1	1	19552573	K6(Acetyl)	0	8.47769e+07	42.08	0.00123582	2	1042.59	0.207913	43.1655	1
High	LVPFGAFVR	2	1	1	19552573		0	1.02211e+08	38.84	0.00260589	2	1005.59	0.292535	66.4559	0
High	GGLIIDIGLR	2	1	1	19552573		0	3.94208e+07	36.15	0.00484124	2	1026.63	1.06189	68.4632	0
High	AFLEQTQSEVR	1	1	1	19552573		0	8.7142e+06	32.64	0.0108632	2	1307.66	0.687035	43.8603	0
High	VEEGIEGLVHISELAQR	1	1	1	19552573		0	1.22373e+07	29.82	0.0207949	3	1878.99	0.0853395	69.1709	0
High	AWGAIEELKEKDEPVTGTVIEVVK	1	1	1	19552573		0	9.4246e+06	24.28	0.0744658	4	2640.42	1.57468	66.3247	2
High	AWGAIEELkEKDEPVTGTVIEVVK	2	1	1	19552573	K9(Acetyl)	0	1.55802e+07	23.85	0.082216	3	2682.43	1.1205	73.6039	2
High	DLDPYIGQELEAkIIELDKNR	1	1	1	19552573	K13(Acetyl)	0	3.41753e+06	23	0.09999	3	2514.31	-0.160511	88.3033	2
High	HVEVPDQVVAVGEEVMVKVIDIDLERRR	1	1	1	19552573		0	2.55642e+07	22.62	0.109133	5	3229.74	0.886368	89.196	3
High	LILSkK	2	1	1	19552573	K5(Acetyl)	0	6.14901e+07	21.83	0.130905	2	743.503	-0.048769	39.0032	1
High	VTkLVPFGAFVR	2	1	1	19552573	K3(Acetyl)	0	1.49455e+08	17.43	0.360543	3	1375.81	-1.27182	73.7293	1
High	IIELDKNR	1	1	1	19552573		0	622881	14.02	0.7906	2	1000.58	1.13755	31.6272	1
High	NNVVLSR	1	1	1	19552573		0	5.0373e+06	13.31	0.931015	2	801.457	-0.851513	28.5117	0
High	SAFQTTDGTPVINEPEVEALDAGQVkK	2	1	1	161486713	K26(Acetyl)	0	6.21207e+07	64.47	7.12782e-06	3	2886.44	0.823449	67.016	1
High	ETLLkATEDFK	1	1	1	161486713	K5(Acetyl)	0	1.10804e+07	58.48	2.83111e-05	2	1336.7	1.71581	58.9708	1
High	GVRPAINVGVSVSR	1	1	1	161486713		0	1.33143e+07	48.39	0.000289039	3	1410.82	0.439573	44.4858	0
High	cIYVAIGQK	1	1	1	161486713	C1(Carbamidomethyl)	0	1.17298e+07	44.4	0.000724364	2	1051.56	0.307461	45.4261	0
High	QPVEEPLATGIkAIDAMTPIGR	1	1	1	161486713	K12(Acetyl)	0	1.10517e+07	38.77	0.00264824	3	2349.25	1.19081	85.9435	1
High	TAVcVDTILNQK	1	1	1	161486713	C4(Carbamidomethyl)	0	1.95995e+07	38	0.00316196	2	1361.71	-1.15592	54.4483	0
High	EAYPGDVFYLHSR	1	1	1	161486713		0	4.67359e+07	36.79	0.00417789	3	1553.74	0.677549	56.0134	0
High	LVQLLIQSENAPQAVEYQIISLWLAGEGAFDNVPVEDVR	1	1	1	161486713		0	1.04236e+07	34.07	0.0078155	3	4324.24	-3.04045	109.227	0
High	WLAPFAGAALAQHWmYQGNHVLVIYDDLTK	1	1	1	161486713	M15(Oxidation)	0	8.11689e+07	33.7	0.00851053	4	3444.71	-3.41559	86.0938	0
High	KTLEEQGALEYTTIVAAPASDAAGFK	1	1	1	161486713		0	1.35357e+07	32.63	0.0108882	3	2681.37	2.38867	67.0188	1
High	kVAGSLR	2	1	1	161486713	K1(Acetyl)	0	7.20617e+07	29.51	0.0223335	2	772.468	-0.117079	27.4938	1
High	WLAPFAGAALAQHWMYQGNHVLVIYDDLTK	2	1	1	161486713		0	2.43956e+08	25.67	0.05407	4	3428.72	-0.14387	91.6078	0
High	TLEEQGALEYTTIVAAPASDAAGFK	2	1	1	161486713		0	1.56609e+07	24.67	0.0680701	2	2553.28	2.96768	71.7245	0
High	VGVVVLGNYELLK	1	1	1	161486713		0	31889750	22.66	0.108133	2	1402.83	2.43693	69.8085	0
High	ATEDFkSAFQTTDGTPVINEPEVEALDAGQVK	1	1	1	161486713	K6(Acetyl)	0	1.24518e+07	22.26	0.118565	3	3449.67	3.75231	75.6194	1
High	VLELQAPTVLER	1	1	1	161486713		0	1.00014e+07	21.21	0.150993	2	1367.79	-0.451394	61.4067	0
High	LDLAAFR	1	1	1	161486713		0	1.05157e+07	15.05	0.623672	2	805.456	-0.528779	56.5779	0
High	TGDVLSIPVGEAFLGR	1	1	1	161486713		0	0	14.04	0.786967	2	1630.88	-1.45947	76.1904	0
High	SAIANYTSSYSAEASR	1	1	1	161486713		0	6.10746e+06	13.5	0.891162	2	1677.77	-3.18901	46.6866	0
High	GLIVELAGDEVAEGLR	1	1	1	19552798		0	1.39248e+07	90.07	1.96316e-08	2	1640.89	2.12221	74.4025	0
High	VASAADAQEVckAIR	2	1	1	19552798	C11(Carbamidomethyl); K12(Acetyl)	0	4.04116e+07	84.5	7.07875e-08	2	1630.82	0.451959	48.326	1
High	LNcSWVVVGHSER	3	1	1	19552798	C3(Carbamidomethyl)	0	2.80348e+08	58.77	2.64824e-05	3	1542.75	-0.060436	47.4696	0
High	KPLIAGNWK	1	1	1	19552798		0	47976295	51.72	0.000134263	2	1026.61	0.369741	40.8977	0
High	MNLDHQQAIGTVQkLAFALPK	1	1	1	19552798	K14(Acetyl)	0	1.79334e+07	36.95	0.00402677	3	2365.27	0.168883	73.9129	1
High	VDVAVTVPFTDIR	1	1	1	19552798		0	1.54534e+07	29.89	0.0204624	2	1431.79	0.985364	68.0713	0
High	EYHNESDELVAAK	1	1	1	19552798		0	1.25643e+07	29.03	0.0249435	3	1504.69	-0.169151	34.4941	0
High	LAFALPK	1	1	1	19552798		0	1.55529e+07	20.78	0.166708	2	759.476	-0.18093	55.7154	0
High	TTASSSALYNWAEAR	1	1	1	19552055		0	2.68239e+07	105.71	5.35743e-10	2	1627.77	0.246149	58.4922	0
High	NSDVYYFSPQkcFASDGGLWLAAMSPAALER	1	1	1	19552055	K11(Acetyl); C12(Carbamidomethyl)	0	0	53.51	8.89112e-05	3	3493.62	0.0193446	93.2509	1
High	VRPEQIQAIVDGSASVIGTSHR	2	1	1	19552055		0	1.1047e+07	45.24	0.000596976	3	2320.24	-0.0175592	63.6468	0
High	LTGAIDFILDGGFAR	1	1	1	19552055		0	1.70554e+06	38.72	0.0026789	2	1565.83	-0.226411	85.1299	0
High	KSGHLSFGEFSSkFAK	2	1	1	19552055	K13(Acetyl)	0	8.28841e+07	35.22	0.00599731	4	1798.91	0.156796	57.4383	2
High	IEkINASDR	1	1	1	19552055	K3(Acetyl)	0	3.1192e+06	34.91	0.00644105	2	1087.57	0.336767	34.6541	1
High	EEASPYVADAAkR	1	1	1	19552055	K12(Acetyl)	0	1.87612e+07	34.44	0.00717723	2	1448.7	1.54533	41.2929	1
High	NSDVYYFSPQK	1	1	1	19552055		0	4.29804e+06	30.8	0.0165942	2	1347.62	-3.58743	48.7152	0
High	NQTYNTPAVATLLMLDNQVK	1	1	1	19552055		0	7.92945e+06	30.25	0.0188346	3	2234.16	4.79134	79.9123	0
High	TDFPTLPSEFIPGDGR	1	1	1	19552055		0	3.03868e+07	29.62	0.0217749	2	1748.85	-1.27624	73.3026	0
High	SGHLSFGEFSSkFAK	3	1	1	19552055	K12(Acetyl)	0	3.70612e+08	29.11	0.0244882	3	1670.82	0.797455	63.3559	1
High	WMNSNGGLDGMVAR	1	1	1	19552055		0	1.60105e+06	21.83	0.130905	2	1507.68	1.70484	56.0596	0
High	SGHLSFGEFSSK	1	1	1	19552055		0	1.16762e+07	19.99	0.199966	3	1282.61	-0.805032	47.5492	0
High	GMDITVVTTAVTDDEGR	3	1	1	19551760		0	2.04648e+08	94.47	7.12782e-09	2	1779.84	0.504746	64.5461	0
High	DSkLINGAIEDLTAITGQKPQLR	1	1	1	19551760	K3(Acetyl)	0	2.52056e+07	51.29	0.000148237	3	2523.38	1.12273	85.0719	1
High	SIANFkLR	1	1	1	19551760	K6(Acetyl)	0	186108465	42.8	0.00104702	2	990.573	0.339795	52.5004	1
High	ELGFPFkGEDGNR	2	1	1	19551760	K7(Acetyl)	0	2.12249e+08	39.94	0.00202282	2	1507.72	0.831302	62.6265	1
High	GmDITVVTTAVTDDEGR	1	1	1	19551760	M2(Oxidation)	0	1.92034e+07	35.08	0.00619379	2	1795.84	0.748785	54.278	0
High	ELGFPFkGEDGNRQQ	1	1	1	19551760	K7(Acetyl)	0	3.07088e+06	34.77	0.00665207	2	1763.84	1.62588	61.1536	2
High	ELGFPFKGEDGNR	1	1	1	19551760		0	9.71913e+06	22.84	0.103742	3	1465.71	0.0379715	52.1681	1
High	LLTVALPR	2	1	1	19551760		0	1.51634e+07	22.14	0.121887	2	882.579	1.76824	55.4168	0
High	mWEFLDR	1	1	1	19551760	M1(Oxidation)	0	4.80472e+06	16.54	0.442544	2	1012.46	0.421768	60.7997	0
High	MWEFLDR	1	1	1	19551760		0	4.4455e+07	15.94	0.508109	2	996.462	1.38942	65.7153	0
High	VTVTGAAGQISYSLLWR	4	1	1	19553579		0	1.89907e+08	102.89	1.02555e-09	2	1821.99	1.50478	76.222	0
High	ADLLANNGkIFGPQGK	1	1	1	19553579	K9(Acetyl)	0	6.51121e+07	68.32	2.93736e-06	2	1684.9	0.141752	60.3983	1
High	KVTVTGAAGQISYSLLWR	3	1	1	19553579		0	1.10658e+08	54.76	6.6674e-05	3	1950.08	0.710828	68.9941	1
High	VTDLVDHDWYVEEFIPR	1	1	1	19553579		0	2.57674e+07	50.7	0.000169807	3	2133.03	1.23578	77.2508	0
High	SSAASAASSAIDHMR	1	1	1	19553579		0	3.48994e+07	47.41	0.000362207	3	1461.67	-0.227806	45.2121	0
High	NSPQNVSTKKVTVTGAAGQISYSLLWRIANGEVFGTDTPVELK	1	1	1	19553579		0	4.19795e+07	36.23	0.00475288	5	4576.4	-0.117603	84.9598	3
High	GSAEFNNIVVWGNHSATQFPDITYATVGGEK	1	1	1	19553579		0	2.77288e+07	13.91	0.81088	3	3309.58	-0.356558	75.5661	0
High	HHTLLDEDFkSQFNVFPR	3	1	1	19552056	K10(Acetyl)	0	7.64487e+07	56.78	4.18752e-05	4	2272.12	1.72732	70.7949	1
High	DAHPmATLASSVNILSTYYQDQLNPLDEAQLDK	1	1	1	19552056	M5(Oxidation)	0	2.29452e+07	55.22	5.99731e-05	3	3677.76	-1.67999	84.3148	0
High	LPGWIAHYR	2	1	1	19552056		0	2.6048e+07	53.25	9.43966e-05	2	1112.6	2.32748	52.502	0
High	VPMLAAYAHR	3	1	1	19552056		0	1.81829e+07	46.35	0.000462335	3	1128.6	0.288098	46.0577	0
High	KLYPNVDFYTGLIYR	1	1	1	19552056		0	1.03655e+08	43.93	0.000807154	3	1861.98	-0.145604	70.9683	1
High	SQFNVFPR	1	1	1	19552056		0	1.76771e+07	43.87	0.000818383	2	994.511	0.0144248	52.2233	0
High	LLILHADHEQNcSTSTVR	1	1	1	19552056	C12(Carbamidomethyl)	0	2.69129e+07	29.19	0.0240412	4	2094.04	0.0966544	40.303	0
High	LYPNVDFYTGLIYR	1	1	1	19552056		0	4.13498e+07	28.63	0.02735	2	1733.9	3.75832	78.3482	0
High	MMFGYPTEPYEIDPIMVkALDK	1	1	1	19552056	K18(Acetyl)	0	4879500	28.34	0.0292386	3	2630.26	-0.799188	88.449	1
High	HHTLLDEDFK	1	1	1	19552056		0	5.41483e+07	25.66	0.0541947	3	1254.61	-0.590976	41.6684	0
High	LMGFGHR	1	2	2	19552056;19551926		0	1.53734e+07	18.15	0.305462	2	817.414	-0.144905	36.0282	0
High	NIPSVIHSLGHADkWSR	4	1	1	19553694	K14(Acetyl)	0	3.39095e+07	68.1	3.08999e-06	3	1959.02	0.545035	58.8518	1
High	LVTkFTELTGR	1	1	1	19553694	K4(Acetyl)	0	3.51598e+07	67.62	3.45109e-06	2	1306.74	0.39935	60.561	1
High	GGAAAFQMIGLTQVLR	1	1	1	19553694		0	7.23109e+06	53.27	9.39629e-05	2	1632.89	0.875275	78.4249	0
High	NkLGFSIVEIVENNPR	2	1	1	19553694	K2(Acetyl)	0	1.16575e+07	50.67	0.000170984	2	1871	-0.185808	79.5828	1
High	LLLWSVER	1	2	2	19552063;19553694		0	5.8249e+07	45.84	0.000519944	2	1015.59	1.09373	64.9055	0
High	ALDcVDPVLSkHSHLVWLR	1	1	1	19553694	C4(Carbamidomethyl); K11(Acetyl)	0	1.31583e+08	40.35	0.00184059	4	2287.2	0.907553	66.4719	1
High	TPGKPVNFVPVIDkDVR	1	1	1	19553694	K14(Acetyl)	0	3.67657e+07	34.77	0.00665207	3	1923.07	0.758136	59.663	1
High	SQLGADIHEIDNSFAkAGR	1	1	1	19553694	K16(Acetyl)	0	1.06153e+07	32.84	0.0103742	3	2071.02	-0.081849	64.7344	1
High	WNAEQAAWGAHTSLVHAHIGWVR	3	1	1	19553694		0	1.04976e+08	29.73	0.0212303	5	2597.29	1.32813	63.81	0
High	HSHLVWLR	1	1	1	19553694		0	0	25.6	0.0549486	3	1047.58	-0.0492907	41.1073	0
High	LVPkAR	1	1	1	19553694	K4(Acetyl)	0	2.67569e+06	21.16	0.152741	2	725.466	-0.548664	27.7899	1
High	RWWR	2	1	1	19553694		0	7.23466e+06	20.94	0.160678	2	703.378	-0.363577	35.4793	1
High	TIVAGMHGGVLYERPVER	1	1	1	19553694		0	1.49121e+07	15.98	0.50345	3	1984.04	-0.411102	47.6134	0
High	SVLQAQGSVLTNkYAEGYPGR	2	1	1	19552219	K13(Acetyl)	0	1.15378e+08	96.02	4.98835e-09	2	2280.17	4.68768	61.4719	1
High	VIIAGWSAYPR	2	1	1	19552219		0	5.4957e+08	74.33	7.36133e-07	2	1232.68	0.565912	60.5546	0
High	YYGGcEQVDIIEDLAR	1	1	1	19552219	C5(Carbamidomethyl)	0	1.62078e+07	40.98	0.00159205	2	1900.87	-0.612674	72.8239	0
High	YQPLNELDPEVAAAIAGELAR	1	1	1	19552219		0	6.08473e+06	38.9	0.00257014	3	2240.16	1.39204	86.8338	0
High	LYEVVAYGVDPETMR	1	1	1	19552219		0	9.98258e+06	33.65	0.00860908	2	1741.85	1.46246	63.2912	0
High	LWVDMAHFAGLVAAGLHPSPVPYSDVVSSTVHK	2	1	1	19552219		0	8.14093e+07	32.42	0.0114276	4	3487.79	0.776071	85.4312	0
High	YAEGYPGR	1	1	1	19552219		0	3.72672e+06	30.11	0.0194517	2	912.421	0.374807	30.416	0
High	NSQMDGQQAEDLLHEVGITVNR	1	1	1	19552219		0	8.24981e+06	29.04	0.0248861	3	2454.17	-0.824976	72.1952	0
High	KLNSSVFPGQQGGPLMHAVAAK	1	1	1	19552219		0	1.25558e+07	26.53	0.0443564	4	2237.19	0.0566035	53.448	1
High	HLDFEAFQSIAAEVGAK	1	1	1	19552219		0	1.81683e+07	24.45	0.0716072	3	1832.92	2.55778	75.7048	0
High	AAGVDVLTGGTDVHLVLADLR	1	1	1	19552219		0	1.47536e+07	23.48	0.0895275	3	2092.14	1.13459	75.4195	0
High	DTLEMIASENFVPR	1	1	1	19552219		0	1.04088e+06	23.2	0.0954897	2	1621.79	-1.81336	72.6154	0
High	IMGLSLAHGGHLTHGMK	2	1	1	19552219		0	4.36613e+07	18.49	0.28246	5	1759.91	-0.108963	45.1929	0
High	GQGLSAPLIkFALDDAR	3	1	1	19553760	K10(Acetyl)	0	1.36886e+08	85.94	5.08109e-08	3	1813.98	0.623165	80.8946	1
High	NIEIVHNEGQkR	2	1	1	19553760	K11(Acetyl)	0	1.6091e+08	51.55	0.000139623	3	1478.77	0.133954	35.6195	1
High	NFNHTVIkPEFR	2	1	1	19553760	K8(Acetyl)	0	1.5539e+08	34.79	0.0066215	3	1543.8	0.647853	50.4209	0
High	IHDAcSAVAGFIQkNPEYK	4	1	1	19553760	C5(Carbamidomethyl); K14(Acetyl)	0	1.86232e+09	22.21	0.119938	2	2190.07	1.37822	60.2035	1
High	NFNHTVIKPEFR	1	1	1	19553760		0	1.87593e+07	19.8	0.208909	4	1501.79	0.457755	41.8573	0
High	FLPDkAVDLIDEAGAR	2	1	1	19553872	K5(Acetyl)	0	2.61683e+07	82.37	1.156e-07	2	1771.92	0.790945	77.013	1
High	LLNMEEELHkR	2	1	1	19553872	K10(Acetyl)	0	5.05864e+07	63.55	8.80961e-06	3	1453.75	0.156593	52.3148	1
High	LFGAPPGYVGYEEGGQLTEkVR	1	1	1	19553872	K20(Acetyl)	0	1.20734e+07	62.03	1.25013e-05	3	2409.21	-0.563585	68.2481	1
High	EKEAAIDAQDFEkAAGLR	1	1	1	19553872	K13(Acetyl)	0	2.72988e+07	55.04	6.2511e-05	3	2004	0.0378348	61.7705	2
High	YIGTEFLLLGLIR	1	1	1	19553872		0	5.45782e+07	54.33	7.36133e-05	2	1507.89	1.14129	92.2062	0
High	EAAIDAQDFEkAAGLR	1	1	1	19553872	K11(Acetyl)	0	3.77385e+06	30.78	0.0166708	2	1746.86	-0.99895	66.6797	1
High	RPSGSFIFAGPSGVGK	1	1	1	19553872		0	2.74841e+07	18.72	0.26789	3	1563.83	1.10798	52.0167	0
High	DQIVQMVDLLIGR	1	1	1	19553872		0	3.20456e+06	15.74	0.532055	2	1499.83	0.820258	92.6285	0
High	YYkLSLLEEIPR	2	1	1	19552797	K3(Acetyl)	0	1.71177e+07	66.29	4.68767e-06	2	1565.86	0.111916	78.4281	1
High	ELSEAEKLEVLLkELR	1	1	1	19552797	K13(Acetyl)	0	8.17134e+07	50.33	0.000184908	3	1941.09	-0.261914	83.5451	2
High	AAETVLkYYAR	3	1	1	19552797	K7(Acetyl)	0	9.38803e+07	49.13	0.000243757	2	1326.7	-1.11807	55.4951	1
High	TVFDAQkWITTHMR	2	1	1	19552797	K7(Acetyl)	0	1.5641e+08	46.01	0.000499985	3	1775.89	0.67519	70.5354	1
High	AYDIMSEISELSLkK	4	1	1	19552797	K14(Acetyl)	0	2.24198e+07	38.84	0.00260589	3	1768.91	1.29727	82.8437	1
High	LSVLISAIESFGFNLYALDLR	1	1	1	19552797		0	1.80205e+06	28.97	0.0252905	3	2341.28	1.45828	109.378	0
High	AIPWVLSWSQSR	3	1	1	19552797		0	7.95059e+07	26.3	0.0467688	2	1429.76	1.959	76.8578	0
High	ITEQGEIISAkYGNPETAR	1	1	1	19552797	K11(Acetyl)	0	1.27175e+07	22.86	0.103266	3	2119.07	1.32882	54.5949	1
High	RITILWQTALIR	1	1	1	19552797		0	7.4087e+06	21.25	0.149609	3	1483.91	0.219115	68.598	1
High	ITILWQTALIR	1	1	1	19552797		0	5.72503e+07	20.44	0.180284	2	1327.81	0.772131	75.6051	0
High	TVFDAQkWITTHmR	1	1	1	19552797	K7(Acetyl); M13(Oxidation)	0	9.49662e+06	20.28	0.18705	3	1791.89	1.32699	61.7721	1
High	RYPYLLPLNVIQVEMMR	1	1	1	19552797		0	5.99361e+06	19.11	0.244882	3	2135.15	1.14086	83.5979	1
High	EEYFLTkK	2	1	1	19552797	K7(Acetyl)	0	24920495	19.09	0.246012	2	1099.57	-0.52971	49.8639	1
High	HALQSAEPTAR	1	1	1	19552797		0	1.75331e+06	18.32	0.293736	2	1180.61	-0.603528	24.1049	0
High	EVSVALLHQVVNAQLAAAR	2	1	1	19551747		0	8.62482e+07	72.1	1.23015e-06	3	1989.13	0.755191	72.5508	0
High	KSVLLVVSR	2	1	1	19551747		0	116553625	66.23	4.75288e-06	2	1000.65	0.267453	41.3729	1
High	APHFTGGGISHGPKPR	3	1	1	19551747		0	1.21476e+08	49.11	0.000244882	4	1615.84	-0.620303	30.1873	0
High	APHFTGGGISHGPkPR	5	1	1	19551747	K14(Acetyl)	0	2.75753e+08	42.21	0.00119938	4	1657.86	0.0913452	36.2511	0
High	SVLLVVSR	2	1	1	19551747		0	6.06144e+07	40.57	0.00174967	2	872.557	0.16601	48.5509	0
High	IHVVSELVPGQTPSTK	2	1	1	19551747		0	2.43004e+07	32.2	0.0120214	3	1691.93	-1.05734	47.6787	0
High	SDDVVFSVEALHTFINR	1	1	1	19551747		0	4.25621e+07	15.78	0.527177	3	1948.98	-0.275565	78.0105	0
High	TPSALTcVcLVDMVGEkR	2	1	1	19553495	C7(Carbamidomethyl); C9(Carbamidomethyl); K17(Acetyl)	0	6.20351e+07	66.74	4.22626e-06	3	2078.01	0.834665	72.4503	1
High	GAHIEVSDDTLVkILR	1	1	1	19553495	K13(Acetyl)	0	2.60283e+07	56.54	4.42544e-05	3	1807.99	-0.45002	68.0307	1
High	LFVMPR	1	1	1	19553495		0	2.95053e+06	47.78	0.000332626	2	762.433	0.335647	49.6626	0
High	GIMGTSILWFEHSPSQPGPR	2	1	1	19553495		0	1.87114e+08	42.07	0.00123867	3	2197.09	0.824458	71.2527	0
High	GImGTSILWFEHSPSQPGPR	1	1	1	19553495	M3(Oxidation)	0	5.38217e+07	34.88	0.0064857	3	2213.08	0.358275	64.5145	0
High	VDHVLGLFR	1	1	1	19553495		0	2.59842e+06	34.07	0.0078155	3	1055.6	-0.59455	53.856	0
High	FINPIYIR	1	1	1	19553495		0	4.10862e+07	27.79	0.0331861	2	1035.6	-1.22988	60.0877	0
High	RFINPIYIR	1	1	1	19553495		0	2.28716e+07	27.6	0.0346702	3	1191.7	-0.247791	52.9696	1
High	IPGDLPLGWHkLHLK	3	1	1	19553495	K11(Acetyl)	0	8.48171e+07	26.61	0.0435468	4	1766.01	0.198801	63.3206	1
High	IPGDLPLGWHKLHLKSNERSAEcGLIITPAR	1	1	1	19553495	C23(Carbamidomethyl)	0	6.00511e+06	20.09	0.195414	5	3478.88	2.24496	59.0571	3
High	YLDSPR	1	1	1	19553495		0	1.34007e+06	19.92	0.203215	2	750.378	0.241428	28.0859	0
High	LAEEGYIPWR	1	1	1	19553495		0	4.13233e+06	17.81	0.330337	2	1233.63	1.06173	59.8523	0
High	SLLEGQLEELNAR	1	1	1	19553350		0	1.38468e+07	65.43	5.71421e-06	2	1471.78	2.25488	61.8313	0
High	kSAATLAASTSR	2	1	1	19553350	K1(Acetyl)	0	1.01697e+08	64.17	7.63759e-06	2	1205.65	0.598201	35.5715	1
High	PLTPADVHNVAFNKPPIGkR	4	1	1	19553350	K19(Acetyl)	0	6.58094e+08	46.9	0.00040734	4	2213.22	1.13953	54.0963	1
High	QAEDkANALQADAER	2	1	1	19553350	K5(Acetyl)	0	3.38896e+07	46.54	0.000442544	3	1671.79	0.117191	44.9002	1
High	PLTPADVHNVAFNkPPIGK	2	1	1	19553350	K14(Acetyl)	0	2.55548e+08	41.05	0.00156659	3	2057.12	0.898746	59.0883	0
High	LRSEYASkLDDASK	1	1	1	19553350	K8(Acetyl)	0	1.69828e+07	30.42	0.0181116	3	1624.82	-0.283974	43.2156	2
High	KEIEEkLR	1	1	1	19553350	K6(Acetyl)	0	4.81073e+06	20.32	0.185335	3	1086.62	-0.0987057	34.5282	2
High	PLTPADVHNVAFNKPPIGK	1	1	1	19553350		0	1.71687e+07	17.65	0.342734	4	2015.11	1.18635	52.0709	0
High	MEVALTYIYGIGPAR	3	1	1	19551796		0	6.30165e+07	79.8	2.08909e-07	2	1653.87	-0.867776	73.1152	0
High	mEVALTYIYGIGPAR	2	1	1	19551796	M1(Oxidation)	0	2.37051e+07	75.14	6.10881e-07	2	1669.87	2.5512	68.188	0
High	RMEVALTYIYGIGPAR	3	1	1	19551796		0	68313120	51	0.000158473	3	1809.97	0.489488	67.3878	1
High	NKRMEVALTYIYGIGPAR	2	1	1	19551796		0	1.14251e+07	33.11	0.00974892	3	2052.11	2.14629	62.4127	2
High	LAGVDLPR	1	1	1	19551796		0	3.36737e+06	26.68	0.0428506	2	840.493	-1.17294	46.5629	0
High	RmEVALTYIYGIGPAR	1	1	1	19551796	M2(Oxidation)	0	4.16139e+07	25.59	0.0550753	3	1825.96	1.03047	61.7257	1
High	LAGVDLPRNKRMEVALTYIYGIGPAR	1	1	1	19551796		0	0	18.87	0.258795	4	2873.6	5.33806	69.6268	3
High	RkIEIGcYQGIR	1	1	1	19551796	K2(Acetyl); C7(Carbamidomethyl)	0	1.17307e+06	15.8	0.524755	3	1534.82	1.96932	48.1691	2
High	IAGNFLDFLESEVAAGR	1	1	1	19553765		0	1.9956e+07	75.19	6.03888e-07	2	1808.92	-0.713021	90.9383	0
High	IAVPINKPGDRIGKTYIEFDTDKVVAVVETNTADR	2	1	1	19553765		0	5.93206e+07	60.39	1.82371e-05	5	3845.04	-0.118765	69.0317	3
High	NAPFKPVDDISkK	4	1	1	19553765	K12(Acetyl)	0	1.70002e+08	59.26	2.36568e-05	3	1500.81	0.476313	44.6586	1
High	ATSGDNkYMQTPHDLATAFDFHINLAK	1	1	1	19553765	K7(Acetyl)	0	4.86166e+07	43.66	0.000858928	4	3048.46	1.01842	74.7488	1
High	GGAISAIVPFASHIDHTEHDVmVVISEYGYADLR	1	1	1	19553765	M22(Oxidation)	0	7.51402e+06	38.89	0.00257606	5	3685.8	0.0125594	85.0977	0
High	KIAGNFLDFLESEVAAGR	1	1	1	19553765		0	1.81947e+06	36.17	0.004819	3	1937.01	-0.030395	84.8893	1
High	VILEVNSWQSEDLEGMHDIWSVPALPNR	1	1	1	19553765		0	3189694	31.78	0.0132421	3	3234.58	-1.74185	82.4785	0
High	GGAISAIVPFASHIDHTEHDVMVVISEYGYADLR	2	1	1	19553765		0	6.59435e+07	30.08	0.0195865	5	3669.8	0.854173	89.8401	0
High	IASEkLR	1	1	1	19553765	K5(Acetyl)	0	1.71458e+07	26.73	0.0423601	2	858.505	0.633789	31.6437	1
High	TYIEFDTDKVVAVVETNTADR	1	1	1	19553765		0	1.72656e+07	21.6	0.138025	3	2386.17	-3.23131	71.8784	1
High	VVAVVETNTADR	1	1	1	19553765		0	657620	18.04	0.313297	2	1273.67	-0.280523	35.8753	0
High	LESFNPANSVkDR	1	1	1	19553758	K11(Acetyl)	0	0	71.99	1.2617e-06	2	1518.75	-2.14246	49.5937	1
High	AGPHkIQGIGANFIPEVLDR	1	1	1	19553758	K5(Acetyl)	0	3.02536e+08	69.88	2.05096e-06	3	2174.17	0.847143	72.2036	1
High	TIVTVVTDFGER	1	1	1	19553758		0	9.1499e+07	48.28	0.000296453	2	1336.71	0.342587	64.357	0
High	DKADEIVAER	2	1	1	19553758		0	4251328	47.28	0.000373213	2	1145.58	0.42467	32.3574	1
High	SGALKPGGTIVEATSGNTGIALAMVGAAR	1	1	1	19553758		0	7.18684e+06	45.52	0.000559702	3	2670.43	2.71286	68.7824	0
High	AALDLAAKPENAGKTIVTVVTDFGERYVSTVLYEDIRD	1	1	1	19553758		0	8.04647e+06	33.37	0.00918241	5	4140.15	0.995567	98.9195	3
High	AYGAEIVLTPGAAGMQGAK	1	1	1	19553758		0	0	30.39	0.0182371	2	1804.92	-0.802811	58.0176	0
High	LTEGLDATVLVkLESFNPANSVK	1	1	1	19553758	K12(Acetyl)	0	1.77733e+07	30.18	0.0191406	3	2487.33	-2.23889	92.0372	1
High	AGPHkIQGIGANFIPEVLDRK	1	1	1	19553758	K5(Acetyl)	0	6.81017e+07	29.93	0.0202748	4	2302.27	0.211235	67.246	2
High	LESFNPANSVK	1	1	1	19553758		0	9.57211e+06	27.5	0.0354778	2	1205.61	-1.61574	45.0385	0
High	LNkLTEGLDATVLVK	1	1	1	19553758	K3(Acetyl)	0	6.07514e+06	20.46	0.179455	2	1655.96	1.27554	69.5346	1
High	GYNVVLTMPETMSNER	1	1	1	19553758		0	24352012	19.49	0.224366	2	1840.85	-5.64857	63.3543	0
High	IQGIGANFIPEVLDR	1	1	1	19553758		0	2.30613e+07	16.7	0.426537	2	1641.89	-1.6659	76.1231	0
High	AALDLAAKPENAGK	1	1	1	19553758		0	1.42373e+07	16.23	0.475288	3	1368.75	-0.674494	36.8083	0
High	FDkGYISGYFATDMER	1	1	1	19553910	K3(Acetyl)	0	4.22191e+07	61.21	1.50993e-05	2	1941.86	-2.95159	72.5945	1
High	NVAAGSNPMGIkR	1	1	1	19553910	K12(Acetyl)	0	7.01214e+07	59.86	2.06042e-05	2	1356.7	-0.957622	42.5918	1
High	AAVEEGIVAGGGVALLQAAHVLDNDLELSGDEATGVR	2	1	1	19553910		0	2.51196e+07	58.2	3.01965e-05	4	3616.85	1.30066	93.6754	0
High	GIEkAVAQVTEK	3	1	1	19553910	K4(Acetyl)	0	1.30192e+08	52.85	0.000103504	2	1314.73	-0.324442	49.884	1
High	NAKAAVEEGIVAGGGVALLQAAHVLDNDLELSGDEATGVR	1	1	1	19553910		0	1.97434e+07	34.47	0.00712782	4	3930.02	0.276297	90.8804	1
High	AWGAPTITNDGVTIAR	1	1	1	19553910		0	2.45047e+07	29.97	0.0200889	2	1642.85	-2.62947	59.9708	0
High	VGAATEVELkER	1	1	1	19553910	K10(Acetyl)	0	8.54867e+06	27.47	0.0357237	2	1343.72	4.72693	44.5152	1
High	VMQSGKPLLIISEDVEGEALSTLVVNK	1	1	1	19553910		0	1.42215e+07	23.73	0.0845194	3	2869.56	0.403066	87.7071	0
High	EIELEDPYEkIGAELVK	2	1	1	19553910	K10(Acetyl)	0	1.53847e+07	22.78	0.105186	2	2017.04	2.82902	78.0312	1
High	LEAVLEDPYILLVSGK	1	1	1	19553910		0	7.10593e+06	22.65	0.108382	2	1758.99	2.19562	82.8996	0
High	FDkGYISGYFATDmER	1	1	1	19553910	K3(Acetyl); M14(Oxidation)	0	5.50733e+06	21.35	0.146203	2	1957.87	3.16126	67.7103	1
High	AVAQVTEkLLEAAK	2	1	1	19553910	K8(Acetyl)	0	2.27322e+07	14.37	0.729385	3	1512.86	-0.149092	68.7983	1
High	GLNTLADAVK	1	1	1	19553910		0	6.63392e+06	13.23	0.948324	2	1001.56	0.881483	47.8985	0
High	GHTVNAYAPGIVGTGMWEQIDAELSK	1	1	1	19553869		0	41399287	75	6.30894e-07	3	2744.33	-0.280457	80.5048	0
High	ANFDSAIDEAAEK	1	1	1	19553869		0	1.51042e+07	72.95	1.01148e-06	2	1380.63	0.717411	48.6101	0
High	KFDELGVkGK	1	1	1	19553869	K8(Acetyl)	0	6.62141e+06	62.77	1.05428e-05	2	1162.65	0.15644	40.5747	2
High	LAADGFDIAVADLPQQEEQAAETIkLIEAAGQK	1	1	1	19553869	K25(Acetyl)	0	1.90694e+07	54.62	6.88583e-05	3	3495.8	4.07675	95.8949	1
High	KFDELGVK	1	1	1	19553869		0	2.57859e+07	36.58	0.00438487	2	935.52	0.380355	36.6491	1
High	GLTQAAAQELAPK	1	1	1	19553869		0	0	35.28	0.00591502	2	1297.71	-0.567579	48.5949	0
High	SKVAMVTGGAQGIGRGISEK	1	1	1	19553869		0	1.77622e+07	29.53	0.0222309	3	1946.05	1.14554	42.105	2
High	VAMVTGGAQGIGR	1	1	1	19553869		0	1.39385e+07	28.1	0.0308999	2	1216.65	0.522062	41.1058	0
High	IINAASIAAIQGFPILSAYSTTK	1	1	1	19553869		0	1.06671e+07	26.73	0.0423601	3	2350.31	1.515	85.3952	0
High	AVFVGLDVTDK	1	1	1	19553869		0	3.99489e+07	25.88	0.0515177	2	1163.63	-0.163744	57.5918	0
High	AVFVGLDVTDKANFDSAIDEAAEK	1	1	1	19553869		0	4.6088e+07	25.23	0.0598352	3	2525.24	1.55698	69.8639	1
High	LIEAAGQKAVFVGLDVTDKANFDSAIDEAAEK	1	1	1	19553869		0	8.04976e+06	15.43	0.571421	4	3335.71	1.85825	70.4265	2
High	ImLLNkYDAK	2	1	1	19552068	M2(Oxidation); K6(Acetyl)	0	6.31499e+07	47.06	0.000392606	2	1266.68	0.213133	53.8691	1
High	IMLLNkYDAK	2	1	1	19552068	K6(Acetyl)	0	5.47153e+08	43.55	0.000880961	2	1250.68	-0.0434061	59.102	1
High	YKPSFHDVQR	1	1	1	19552068		0	6.11736e+07	41.45	0.00142875	3	1276.64	-0.276359	32.5405	0
High	RIMLLNkYDAK	2	1	1	19552068	K7(Acetyl)	0	270433962	40.56	0.00175371	2	1406.78	0.362731	52.3681	2
High	RPIVVNQITkDSVPVLAVDEIQDDGTPR	1	1	1	19552068	K10(Acetyl)	0	3.25779e+07	40.47	0.00179043	3	3116.65	-3.32591	72.651	1
High	RPIVVNQITK	1	1	1	19552068		0	4.54646e+07	35.63	0.00545703	2	1167.72	0.837577	35.3473	0
High	YkPSFHDVQR	1	1	1	19552068	K2(Acetyl)	0	2.54494e+07	32.6	0.0109637	3	1318.65	0.190817	40.518	0
High	YDAkQLSAAcDR	1	1	1	19552068	K4(Acetyl); C10(Carbamidomethyl)	0	9.42372e+06	29.21	0.0239308	2	1439.66	1.07623	41.7987	1
High	RImLLNkYDAK	1	1	1	19552068	M3(Oxidation); K7(Acetyl)	0	24001470	21.82	0.131207	3	1422.77	-5.06408	49.071	2
High	IMLLNK	1	1	1	19552068		0	7.61703e+06	19.1	0.245446	2	731.449	0.530184	44.0591	0
High	FIkDENVEFVDVR	1	1	1	19553415	K3(Acetyl)	0	1.25263e+08	81.99	1.2617e-07	2	1651.83	0.143502	62.1994	1
High	FHHEVGGGQQEINYR	1	1	1	19553415		0	1.82719e+07	58.1	3.08999e-05	3	1770.83	0.3166	33.4953	0
High	YYIGGILHHAGAVLAFTNATLNSYHR	3	1	1	19553415		0	1.45645e+08	55.24	5.96976e-05	4	2859.47	0.5667	79.3117	0
High	YDNEISPVR	1	1	1	19553415		0	2.61001e+06	40.11	0.00194517	2	1092.53	1.99169	37.6631	0
High	FFVHDPFTR	1	1	1	19553415		0	1.86423e+07	37.06	0.00392606	2	1165.58	-0.353893	58.6692	0
High	FNTmLHAADDIQTFkYIIK	1	1	1	19553415	M4(Oxidation); K15(Acetyl)	0	1.15968e+07	28.98	0.0252323	3	2327.17	-0.452257	72.5092	1
High	YIIkNTAR	1	1	1	19553415	K4(Acetyl)	0	3.02085e+07	26.55	0.0441526	2	1020.58	0.817135	37.129	1
High	FNTMLHAADDIQTFkYIIK	1	1	1	19553415	K15(Acetyl)	0	6.47099e+07	24.88	0.064857	3	2311.18	0.936015	78.0764	1
High	TLNVkFFVHDPFTR	1	1	1	19553415	K5(Acetyl)	0	8.35028e+07	18.93	0.255245	3	1762.94	4.2233	75.275	1
High	FIKDENVEFVDVR	1	1	1	19553415		0	3.57284e+06	16.98	0.399905	3	1609.82	0.0667416	53.1657	1
High	AFETPEEIVkFIKDENVEFVDVR	3	1	1	19553415	K10(Acetyl)	0	1.34172e+08	16.68	0.428506	3	2795.42	1.46158	89.3201	2
High	FNTMLHAADDIQTFK	1	1	1	19553415		0	1.78223e+07	16.46	0.450772	3	1751.84	-0.77452	58.0566	0
High	LVPGFEAPINLVYSQRNR	1	1	1	19553415		0	5.15965e+06	13.62	0.866875	3	2073.13	1.87762	68.8414	1
High	IPITGSNPkAK	2	1	1	19553415	K9(Acetyl)	0	1.08984e+06	13.25	0.943966	2	1167.68	3.35309	36.3346	1
High	FLPMYMGLPDEEkHGINVGTENYLGVNSEASEVDQQATK	1	1	1	19553658	K13(Acetyl)	0	5.1557e+07	73.96	8.01598e-07	4	4353.02	-2.22703	76.9314	1
High	WQTHLANAPIWQEYQDK	1	1	1	19553658		0	7.53749e+07	51.92	0.00012822	3	2128.03	0.555331	61.1784	0
High	TVSDSMAEFAQGK	1	1	1	19553658		0	1.62614e+07	41.76	0.00133032	2	1370.63	0.391793	50.6122	0
High	NLFDLYLENSTVEkSLAPSK	1	1	1	19553658	K14(Acetyl)	0	3.92271e+06	39.75	0.00211328	3	2310.19	1.62904	81.6501	1
High	HFNDNWAAEK	1	1	1	19553658		0	3.642e+07	36.51	0.00445612	2	1231.55	0.106073	37.5111	0
High	LkWEDVVK	1	1	1	19553658	K2(Acetyl)	0	1.68187e+07	36.44	0.00452852	2	1058.59	0.629532	58.7869	1
High	AYTEETGVKVk	1	1	1	19553658	K11(Acetyl)	0	1.93503e+06	29.93	0.0202748	2	1266.66	-1.45816	37.0134	1
High	DFVDWLFTSEAGK	1	1	1	19553658		0	1.03599e+07	28.08	0.0310425	2	1514.72	4.81741	86.9393	0
High	STDEITSYQkLK	1	1	1	19553658	K10(Acetyl)	0	2.92908e+07	25.41	0.0574059	2	1454.74	0.920275	47.8003	1
High	LKEVAEDMQAK	1	1	1	19553658		0	5.25722e+06	24.2	0.0758502	3	1261.65	-0.230562	30.9566	1
High	HGINVGTENYLGVNSEASEVDQQATK	1	1	1	19553658		0	8.49776e+06	23.99	0.079608	3	2760.32	2.92337	54.3769	0
High	FLPMYMGLPDEEK	1	1	1	19553658		0	1.10608e+07	20.94	0.160678	2	1569.73	-4.98693	70.1275	0
High	IkSTDEITSYQK	1	1	1	19553658	K2(Acetyl)	0	1.09366e+07	20.48	0.178631	2	1454.74	1.33984	42.2113	1
High	EHVVkDLGFIAPFESYTAENTPNDPLSEQVAEAIANK	1	1	1	19553658	K5(Acetyl)	0	3.48561e+07	19.85	0.206517	4	4086	-0.391082	86.5964	1
High	FLPmYMGLPDEEkHGINVGTENYLGVNSEASEVDQQATK	2	1	1	19553658	M4(Oxidation); K13(Acetyl)	0	1.11662e+07	19.52	0.222821	4	4369.03	0.50964	72.9661	1
High	LKWEDVVkHFNDNWAAEK	3	1	1	19553658	K8(Acetyl)	0	2.01847e+08	18.42	0.287049	4	2271.12	1.02527	73.6665	2
High	IkFLPMYMGLPDEEK	1	1	1	19553658	K2(Acetyl)	0	25308909	17.54	0.351525	2	1852.93	2.34716	79.9159	1
High	WEDVVkHFNDNWAAEK	1	1	1	19553658	K6(Acetyl)	0	2.46216e+07	15.58	0.552022	3	2029.94	-0.187563	63.0232	1
High	DLTTYPWNFQYFPSQQFkDDFGQDLSQYASGK	1	1	1	19553658	K18(Acetyl)	0	0	15.43	0.571421	3	3863.74	-2.91468	96.5619	1
High	GGVMTkLIER	1	1	1	19553990	K6(Acetyl)	0	2.67547e+07	76.32	4.6554e-07	2	1145.64	1.31086	56.4567	1
High	HIGTDWSVAIDDkNYTSQEISAR	1	1	1	19553990	K13(Acetyl)	0	5.40004e+07	71.26	1.49265e-06	3	2648.26	-0.635161	64.1235	1
High	LLGSFELGGIAPAPR	1	1	1	19553990		0	13667324	62.41	1.1454e-05	2	1497.84	0.14532	68.2353	0
High	TTPSVVAFAK	1	1	1	19553990		0	1.64568e+07	49.86	0.000206042	2	1020.57	0.801987	46.9466	0
High	SETFTTAEDNQPSVQIQVFQGER	1	1	1	19553990		0	7.93217e+06	37.58	0.00348302	3	2611.22	-3.93657	62.6719	0
High	HIGTDWSVAIDDKNYTSQEISAR	1	1	1	19553990		0	1.597e+07	31.97	0.0126753	4	2606.26	3.44999	56.9835	1
High	GRAVGIDLGTTNSVVSVLEGGEPVVIANAEGSR	1	1	1	19553990		0	8.57297e+06	30.3	0.018619	3	3223.7	2.37825	78.9399	1
High	TTPSVVAFAkNGEVLVGQSAK	1	1	1	19553990	K10(Acetyl)	0	2.534e+07	26.45	0.0451811	3	2145.16	1.17037	70.9539	1
High	EAGQIAGLNVLR	1	1	1	19553990		0	9.94053e+06	20.27	0.187481	2	1240.7	-0.0225979	56.8268	0
High	HIGTDWSVAIDDK	1	1	1	19553990		0	5.4409e+06	19.12	0.244319	3	1456.71	0.0899267	52.0437	0
High	MPAVTELVkELTGGREPNK	1	1	1	19553990	K9(Acetyl)	0	3.80606e+06	18.86	0.259392	3	2111.12	0.190537	80.5853	2
High	SETFTTAEDNQPSVQIQVFQGEREIATANKLLGSFELGGIAPAPR	1	1	1	19553990		0	0	18.58	0.276666	4	4817.45	1.56318	88.6483	2
High	TKTPFNQVVKDAGVSVSEIDHVVLVGGSTR	1	1	1	19553990		0	0	18.28	0.296453	4	3139.67	-0.9484	74.6846	2
High	TVDEQVSNYYDMLLkR	2	1	1	19553277	K15(Acetyl)	0	5.45957e+07	60.48	1.78631e-05	2	2015.98	1.00679	74.8189	1
High	TcAETAAEYGHENDYVVGANIAGFkK	2	1	1	19553277	C2(Carbamidomethyl); K25(Acetyl)	0	5.50205e+07	43	0.0009999	3	2857.31	0.850349	60.4657	1
High	FcQSFMTELHR	2	1	1	19553277	C2(Carbamidomethyl)	0	1.09974e+07	41.02	0.00157745	3	1455.65	-0.254185	53.5862	0
High	IVLEkDPHYADYGLIQR	1	1	1	19553277	K5(Acetyl)	0	4.50693e+07	40	0.00199506	3	2072.08	0.954467	61.2314	1
High	EIGYLFGHYR	2	1	1	19553277		0	9.08591e+07	37.67	0.00341159	2	1254.63	-0.565275	55.6251	0
High	GLTWGGSLVR	1	1	1	19553277		0	3.20254e+07	31.18	0.015204	2	1045.58	1.34716	57.72	0
High	VQFNSALGPYK	1	1	1	19553277		0	7.00007e+06	28.75	0.0266046	2	1223.64	-1.93467	51.1661	0
High	TcAETAAEYGHENDYVVGANIAGFK	1	1	1	19553277	C2(Carbamidomethyl)	0	7.11442e+06	25.37	0.0579371	3	2687.21	2.9503	59.4445	0
High	LQVIMKNIFk	5	1	1	19553277	K10(Acetyl)	0	2.00439e+08	18.12	0.307579	3	1275.75	0.444301	70.1342	1
High	LQVImkNIFK	1	1	1	19553277	M5(Oxidation); K6(Acetyl)	0	3.50523e+07	16.41	0.455991	2	1291.75	1.50348	61.0398	1
High	TEATGYGcVYFVSEMIkAK	2	1	1	19553277	C8(Carbamidomethyl); K17(Acetyl)	0	6.05029e+06	14.92	0.642623	3	2196.03	-0.717556	78.6946	1
High	FLGFEQIFK	1	1	1	19553277		0	2.48375e+07	13.58	0.874896	2	1128.61	0.929976	77.3736	0
High	TRVTKGTYADcEDAAMVVIcAGAAQKPGETR	1	1	1	19554098	C11(Carbamidomethyl); C20(Carbamidomethyl)	0	3.24329e+07	71.26	1.49265e-06	4	3326.59	-1.57344	55.7484	2
High	LEkIFEDTR	1	1	1	19554098	K3(Acetyl)	0	1.1422e+08	51.65	0.000136445	2	1192.62	1.2374	51.4306	1
High	VTKGTYADcEDAAMVVIcAGAAQKPGETR	1	1	1	19554098	C9(Carbamidomethyl); C18(Carbamidomethyl)	0	1.89278e+07	44.83	0.00065608	4	3069.44	-0.473608	58.8252	1
High	GSTSYGIGMGLAR	1	1	1	19554098		0	3.49543e+07	40.46	0.00179455	2	1269.63	0.381948	51.8806	0
High	FkHSANTLR	1	1	1	19554098	K2(Acetyl)	0	2.31795e+08	39.76	0.00210842	3	1115.6	-0.146257	28.1952	1
High	FSGLEWNR	1	1	1	19554098		0	5.75023e+07	38.06	0.00311858	2	1008.49	-0.552236	52.9993	0
High	MLDKDPELEGR	2	1	1	19554098		0	1.44273e+07	37.38	0.00364717	3	1302.64	-0.150461	36.3843	1
High	LQLVDkNVK	2	1	1	19554098	K6(Acetyl)	0	1.4657e+08	33.29	0.00935312	2	1098.65	0.217392	46.8917	1
High	VIGSGTVLDSAR	1	1	1	19554098		0	6.56174e+06	29.04	0.0248861	2	1174.64	-1.4068	44.6439	0
High	AILQNQDVAVPVSALLHGEYGEEDIYIGTPAVVNR	1	1	1	19554098		0	1.40078e+07	26.02	0.0498835	3	3750.94	0.985233	81.6342	0
High	DAAYHIIDAK	1	1	1	19554098		0	9.80845e+06	21.67	0.135818	2	1116.57	0.515889	39.8381	0
High	IFEDTRDAAYHIIDAKGSTSYGIGMGLAR	1	1	1	19554098		0	7.61028e+06	19.91	0.203684	4	3128.54	-1.19725	66.0203	2
High	KLEGNVMDLNHGVVWADSR	1	1	1	19554098		0	1.98049e+07	15.63	0.545703	3	2140.06	1.80084	57.2687	1
High	MLDKDPELEGRLEkIFEDTR	1	1	1	19554098	K14(Acetyl)	0	2.91311e+07	15.16	0.608074	4	2476.24	1.65832	73.8375	3
High	FVPYFEEEILPR	1	1	1	19551647		0	5.0662e+07	59.35	2.31716e-05	2	1538.79	0.375022	73.7262	0
High	EkYGDDQFmEWR	1	1	1	19551647	K2(Acetyl); M9(Oxidation)	0	1.86414e+07	55.47	5.66183e-05	2	1661.69	-0.153076	56.1523	1
High	HYGALQGLDkAATK	1	1	1	19551647	K10(Acetyl)	0	7.08132e+07	46.72	0.000424577	3	1514.8	0.752983	45.2933	1
High	YADLDVVPR	1	1	1	19551647		0	15247079	41.1	0.00154866	2	1047.55	1.57538	49.7143	0
High	TEcLKDVVVR	1	1	1	19551647	C3(Carbamidomethyl)	0	1.38049e+07	35.79	0.00525965	3	1218.65	-0.641331	39.2969	1
High	HWIPVIR	2	1	1	19551647		0	1.06067e+09	35.05	0.00623672	2	920.547	0.303329	48.3908	0
High	TANIALNAADR	1	1	1	19551647		0	1.04283e+07	31.7	0.0134883	2	1129.6	1.12105	38.6534	0
High	HYGALQGLDK	3	1	1	19551647		0	7.62802e+07	30.86	0.0163665	3	1101.57	-0.980128	36.8543	0
High	KGETVLIAAHGNSLR	1	1	1	19551647		0	1.34379e+07	26.07	0.0493124	3	1565.88	2.06415	37.6647	1
High	TNGKLILLRHGQSEWNASNQFTGWVDVNLTEQGEAEAK	1	1	1	19551647		0	0	22.22	0.119662	5	4241.11	1.29339	69.2926	2
High	AKKGETVLIAAHGNSLR	1	1	1	19551647		0	7.67203e+06	17.73	0.336478	4	1765.01	-0.637197	33.2477	2
High	EkYGDDQFMEWR	1	1	1	19551647	K2(Acetyl)	0	1.59059e+08	14.93	0.641145	2	1645.7	1.20609	63.4284	1
High	TQEAkFAAVVDDIAER	2	1	1	19551985	K5(Acetyl)	0	1.66751e+07	69.19	2.40412e-06	3	1804.91	0.451612	75.2221	1
High	SEYLSQLLTkR	1	1	1	19551985	K10(Acetyl)	0	21909103	64.64	6.8542e-06	2	1379.76	2.67663	65.8514	1
High	KNVLkYDEVMNEQR	1	1	1	19551985	K5(Acetyl)	0	3.82293e+06	53.11	9.74892e-05	3	1807.9	0.103874	48.8689	2
High	NVLkYDEVMNEQR	1	1	1	19551985	K4(Acetyl)	0	7.75765e+06	52.12	0.000122449	2	1679.81	1.31842	55.3689	1
High	HYHVQIMGGAALHFGNVAEMR	1	1	1	19551985		0	2.29374e+07	37.6	0.00346702	4	2338.13	0.587203	58.5352	0
High	GVHVVTVNDYLAkR	1	1	1	19551985	K13(Acetyl)	0	3.5834e+07	36.03	0.00497687	3	1612.88	2.0578	54.9821	1
High	LHkIADQVIALEDK	1	1	1	19551985	K3(Acetyl)	0	1.07273e+07	29.63	0.0217248	3	1634.91	-1.07485	56.5086	1
High	TALVNDAHAEYAkLEEAVSAIGGEAQIR	2	1	1	19551985	K13(Acetyl)	0	1.24469e+07	23.42	0.090773	3	2968.5	-0.288688	87.7885	1
High	FYLSmR	1	1	1	19551985	M5(Oxidation)	0	1.00286e+06	19.98	0.200427	2	832.4	-2.57603	40.4169	0
High	FYLSMR	2	1	1	19551985		0	2.96889e+07	17.35	0.367246	2	816.403	-5.71509	52.2769	0
High	TAHFcSmcGPkFcSMR	2	1	1	19552525	C5(Carbamidomethyl); M7(Oxidation); C8(Carbamidomethyl); K11(Acetyl); C13(Carbamidomethyl)	0	4.81936e+07	56.26	4.72016e-05	3	2034.81	0.584222	46.4831	1
High	TAHFcSMcGPkFcSMR	2	1	1	19552525	C5(Carbamidomethyl); C8(Carbamidomethyl); K11(Acetyl); C13(Carbamidomethyl)	0	5.90195e+08	48.83	0.00026119	3	2018.82	0.277067	51.9158	1
High	GGSIMAGWcLAHHR	2	1	1	19552525	C9(Carbamidomethyl)	0	58624647	40.16	0.0019229	3	1552.73	0.257149	48.952	0
High	DTIIEQcEQGVDYMTIHAGVLLAYIPLTTR	1	1	1	19552525	C7(Carbamidomethyl)	0	1.41631e+07	39.76	0.00210842	3	3420.73	3.15944	95.3171	0
High	AWDDAMSkAR	1	1	1	19552525	K8(Acetyl)	0	4.39476e+06	37.28	0.00373213	2	1192.54	0.363498	48.2603	1
High	TAHFcSMcGPK	1	1	1	19552525	C5(Carbamidomethyl); C8(Carbamidomethyl)	0	1.58256e+07	32.16	0.0121327	3	1295.53	0.097585	32.2648	0
High	VTQMAYAR	1	1	1	19552525		0	3.04843e+06	30.04	0.0197677	2	939.472	-0.167242	30.8652	0
High	TPTQNEIHPkHSYSPIR	1	1	1	19552525	K10(Acetyl)	0	1.86275e+07	29.28	0.0235481	4	2047.04	0.202805	38.8973	1
High	LLIDDGRSAMR	1	1	1	19552525		0	3.90175e+06	23.09	0.0979392	3	1246.66	2.89696	42.8844	1
High	LRESWITARGDVATYQGRERLLIDDGR	1	1	1	19552525		0	3.86706e+07	21.2	0.151341	5	3146.64	-0.448108	57.3692	4
High	EVGLDVDkFAPR	3	1	1	19552742	K8(Acetyl)	0	85732634	72.44	1.13751e-06	2	1387.72	1.26104	62.872	1
High	IFIAkMGQDGHDR	1	1	1	19552742	K5(Acetyl)	0	4.3859e+07	52.5	0.000112191	3	1529.75	1.04951	47.4727	1
High	THSQTSGWSLTAQDVYNNVAR	1	1	1	19552742		0	1.96858e+07	38.31	0.00294413	3	2335.11	-0.442624	63.0811	0
High	IDSGRQALIGVNRYVAEEDEEIEVLKVDNTK	2	1	1	19552742		0	1.38982e+07	29.8	0.0208909	5	3502.79	-2.61164	68.7088	3
High	HIDEVEEAGGMAQATAQGIPkLR	1	1	1	19552742	K21(Acetyl)	0	3.31691e+06	29.61	0.0218251	3	2463.23	-0.675442	62.8443	1
High	GPYPTMYTNQPWTIR	1	1	1	19552742		0	1.1321e+07	28.46	0.0284418	2	1824.87	-1.66925	65.0848	0
High	TLSGVYKDEVGK	1	1	1	19552742		0	6.94042e+06	24.06	0.0783351	3	1295.68	-1.06265	37.0632	1
High	AAVDADVHVVGMSSLAAGHLTLLPELkK	2	1	1	19552742	K27(Acetyl)	0	7.65481e+06	22.95	0.101148	4	2884.55	-2.30078	74.6501	1
High	LLWSELVAkFDPK	1	1	1	19552742	K9(Acetyl)	0	3.79588e+07	22.43	0.114014	2	1587.89	4.48093	90.8013	1
High	KHIDEVEEAGGMAQATAQGIPkLR	1	1	1	19552742	K22(Acetyl)	0	7.11598e+06	20.13	0.193623	4	2591.32	-1.754	59.0687	2
High	VWNTPEGIDVkR	1	1	1	19552742	K11(Acetyl)	0	2.34113e+07	16.77	0.419717	2	1455.76	2.81975	54.4094	1
High	LLWSELVAK	1	1	1	19552742		0	7.01407e+06	13.22	0.95051	2	1058.63	1.19846	67.9248	0
High	AQQSIIDTVVNLckR	2	1	1	19553476	C13(Carbamidomethyl); K14(Acetyl)	0	7.98791e+07	44.74	0.000669818	3	1786.95	-0.0213217	70.6859	1
High	QVWVTSGHVEVFTDPLVESLNTHkR	1	1	1	19553476	K24(Acetyl)	0	2.50756e+07	41.59	0.00138343	4	2920.5	1.74306	71.7229	1
High	MKPPFGIANIGkSFR	1	1	1	19553476	K12(Acetyl)	0	3.69724e+07	40.82	0.0016518	3	1704.93	0.467694	66.878	1
High	VAVLPLSkK	2	1	1	19553476	K8(Acetyl)	0	8.10054e+07	38.31	0.00294413	2	996.646	0.432633	49.5511	1
High	SAWDYGPLGVELK	1	1	1	19553476		0	9.8241e+06	38.17	0.00304058	2	1434.73	2.34374	69.9308	0
High	EFWNVDYDTSGAIGR	1	1	1	19553476		0	3.36003e+06	33.21	0.00952701	2	1729.78	-0.239164	65.7674	0
High	LQWYINLGIKPENLR	1	1	1	19553476		0	8.52686e+07	30.36	0.0183635	3	1857.04	0.712208	72.3379	0
High	VVLkLDR	1	1	1	19553476	K4(Acetyl)	0	1.19489e+07	30.1	0.0194965	2	884.556	-0.0488969	45.4936	1
High	WIPFVIEPAAGLGR	1	1	1	19553476		0	1.89494e+07	28.64	0.027287	2	1525.85	0.757651	79.7518	0
High	LQWYINLGIkPENLR	1	1	1	19553476	K10(Acetyl)	0	3.27283e+06	25.65	0.0543196	2	1899.05	0.957535	80.4611	0
High	AQQSIIDTVVNLcKRRGLVYPcGEIYGGTR	1	1	1	19553476	C13(Carbamidomethyl); C22(Carbamidomethyl)	0	1.65952e+07	22.58	0.110143	5	3423.78	3.77642	71.3541	3
High	AMMMFLMDAYHEDEAPNSK	1	1	1	19553476		0	2.41266e+07	21.92	0.12822	3	2230.94	3.85136	71.086	0
High	AQQSIIDTVVNLcK	1	1	1	19553476	C13(Carbamidomethyl)	0	6.49673e+06	21.89	0.129109	2	1588.84	-0.0982232	69.0746	0
High	ADHLLEQYEEkHGHPPVNGLADINDPETGQPGNWTEPK	1	1	1	19553476	K11(Acetyl)	0	0	21.74	0.133646	4	4275	0.128562	61.8587	1
High	kDTLTPLAEKLAAELR	2	1	1	19553476	K1(Acetyl)	0	1.66484e+06	20.1	0.194965	3	1811.03	2.08488	76.8187	2
High	LSHYSkR	1	1	1	19553476	K6(Acetyl)	0	8.13916e+06	19.48	0.224883	2	932.495	0.00355012	22.7551	1
High	LYEHPQEKLSHYSKRTVDIEYAFNFANTK	1	1	1	19553476		0	1.84178e+06	19.1	0.245446	5	3528.75	-2.6907	56.6515	3
High	IQEGVVSLGLYSQIFYR	2	1	1	19551937		0	1.83662e+07	55.32	5.8608e-05	3	1972.06	2.14919	81.2906	0
High	RPVTDGVVTGYGTIDGR	1	1	1	19551937		0	1.58571e+07	51.3	0.000147896	3	1762.91	1.54494	47.0327	0
High	KSYGGAYcVMGSK	1	1	1	19551937	C8(Carbamidomethyl)	0	6.16154e+06	48.84	0.000260589	3	1407.64	-0.147684	36.8998	1
High	LAEAQAPMGEATVEkVHAAGR	3	1	1	19551937	K15(Acetyl)	0	1.87375e+08	40.9	0.00162165	3	2178.1	0.20437	50.9076	1
High	LLYAYAEATVGK	1	1	1	19551937		0	1.3065e+07	36.63	0.00433468	2	1298.7	0.39367	55.6664	0
High	TVTGEDVTQEELGGAHTHMATSGTSHYSASDDSDALDWVR	1	1	1	19551937		0	1.47794e+07	33.83	0.00825955	5	4233.85	-1.16797	59.5316	0
High	IVkVMDLAIK	1	1	1	19551937	K3(Acetyl)	0	3.16936e+06	27.94	0.0320595	2	1171.71	-0.212321	63.8457	1
High	QAATEGKDVAEVMKGYEQEYEETLVNPYVAAER	1	1	1	19551937		0	4.67417e+06	21.95	0.127338	4	3717.74	-4.75224	77.4089	2
High	NVEDLQDGINkIR	1	1	1	19551617	K11(Acetyl)	0	5.64421e+06	58.96	2.53488e-05	2	1555.81	3.77024	57.5578	1
High	DMWEYQkDHMNLVSPLNR	1	1	1	19551617	K7(Acetyl)	0	4.64615e+07	48.16	0.000304759	3	2318.07	0.431545	69.1725	1
High	RYPAFGNLVPR	4	1	1	19551617		0	0	42.99	0.00100221	3	1289.71	0.305347	53.6082	1
High	ESDcWRLAVESVRVIDHMNAIGAPFAR	2	1	1	19551617	C4(Carbamidomethyl)	0	2.66825e+07	40.66	0.00171379	4	3099.53	0.00127782	80.7629	2
High	QLGDILYFScGVSR	1	1	1	19551617	C10(Carbamidomethyl)	0	1.79816e+07	38.19	0.00302661	2	1614.79	-0.0967168	70.3468	0
High	HAEPLFFESVPLQTR	1	1	1	19551617		0	2.8772e+07	30.67	0.0170984	3	1770.92	0.673071	64.6632	0
High	NLITGELTAHTGHAVILATGGYGNVYHMSTLAK	1	1	1	19551617		0	8.92701e+07	27.24	0.0376666	4	3410.76	2.98373	68.9354	0
High	TILMSESLR	1	1	1	19551617		0	1.53156e+07	21.39	0.144863	2	1049.57	2.16623	49.5921	0
High	ALRDDFWkNMR	1	1	1	19551617	K8(Acetyl)	0	1.30682e+07	19.01	0.250586	3	1493.73	0.388107	59.7741	2
High	DMWEYQkDHmNLVSPLNR	1	1	1	19551617	K7(Acetyl); M10(Oxidation)	0	3.23579e+06	16.52	0.444587	3	2334.07	1.875	62.6071	1
High	VTTQNLKVQKIDADANIILIKGAIPGNR	2	1	1	19551746		0	34615357	55.93	5.0928e-05	4	3003.74	3.28671	61.9616	3
High	HGFAGQGAGHGNQAAHR	1	1	1	19551746		0	1.75552e+07	49.58	0.000219764	4	1672.78	0.15713	18.6808	0
High	KVNQPLTGHFKk	4	1	1	19551746	K12(Acetyl)	0	200616210	47.62	0.000345109	3	1438.82	0.251862	34.3366	2
High	VNQPLTGHFKk	4	1	1	19551746	K11(Acetyl)	0	1.79701e+08	45.31	0.000587431	3	1310.72	0.392355	38.9582	1
High	IDADANIILIkGAIPGNR	2	1	1	19551746	K11(Acetyl)	0	1.89821e+07	43.81	0.000829768	3	1906.08	1.04172	73.8586	1
High	TVETDGYNAIQIAYGEIDPR	1	1	1	19551746		0	2.19399e+07	28.18	0.0303359	3	2225.08	2.06916	75.6353	0
High	GKGYAGAMkR	1	1	1	19551746	K9(Acetyl)	0	5.17802e+06	25.62	0.0546961	3	1080.56	-0.435202	27.7883	2
High	GYAGAMkR	1	1	1	19551746	K7(Acetyl)	0	4.9106e+07	19.47	0.225401	2	895.445	-0.0157809	31.4483	1
High	VIPVTVVEAGPcVVSQIR	1	1	1	19551746	C12(Carbamidomethyl)	0	5.3749e+06	15.13	0.612289	3	1923.08	1.10098	68.2616	0
High	KVNQPLTGHFK	1	1	1	19551746		0	3.84067e+07	14.42	0.721035	3	1268.71	-0.720527	30.4144	1
High	TVAPSLDkFLEVVR	2	1	1	19554176	K8(Acetyl)	0	1.19484e+08	84.3	7.41236e-08	2	1615.91	0.967705	80.8851	1
High	VLNLNDGVLR	1	1	1	19554176		0	1.13305e+07	43.01	0.0009976	2	1112.64	0.519991	54.411	0
High	KEEGVYAVVDLK	1	1	1	19554176		0	6.42489e+06	39.22	0.00238757	3	1349.73	1.15533	50.608	1
High	LAYPIDkKEEGVYAVVDLK	3	1	1	19554176	K7(Acetyl)	0	9.68414e+07	24.53	0.0703002	3	2192.19	3.24127	66.2756	2
High	VDVWGkR	1	1	1	19554176	K6(Acetyl)	0	2.38215e+08	24.12	0.0772603	2	901.489	0.457262	45.41	1
High	TVAPSLDKFLEVVR	1	1	1	19554176		0	2.17092e+06	19.18	0.240966	3	1573.89	-1.14413	70.9782	1
High	KEEGVYAVVDLKcESATVLELDRVLNLNDGVLR	1	1	1	19554176	C13(Carbamidomethyl)	0	1.07932e+07	17.48	0.356415	5	3716.96	2.6101	85.1278	3
High	VDVWGK	1	1	1	19554176		0	276278	14.62	0.688583	2	703.377	-0.555287	38.5249	0
High	KPVPTWGADLSGIDFDNIkYFVR	1	1	1	19552777	K19(Acetyl)	0	5.0094e+07	55.99	5.02292e-05	3	2680.38	0.896671	85.5603	1
High	MTHMAPYTSSNIVSkSVAR	1	1	1	19552777	K15(Acetyl)	0	2.45493e+07	45.43	0.000571421	3	2122.04	0.67618	51.1368	1
High	VTMkYPAVWMTGPHAK	1	1	1	19552777	K4(Acetyl)	0	1.50146e+08	42.02	0.00125302	3	1858.94	1.25521	61.8426	1
High	GFVEPIAkELPMEYALELNR	2	1	1	19552777	K8(Acetyl)	0	3.72637e+07	41.83	0.00130905	2	2361.21	-1.61379	86.6107	1
High	YTTIQNWSNNVYNLVTkR	1	1	1	19552777	K17(Acetyl)	0	2.45866e+07	38.59	0.0027603	3	2256.14	0.232361	80.6309	1
High	INTENMGQFERTLIIVDEDAYVHYVEGcTAPIYK	1	1	1	19552777	C28(Carbamidomethyl)	0	9.03629e+07	38.41	0.00287711	4	3988.91	-0.832941	87.7198	1
High	SDSLHSAVVEIIVkK	2	1	1	19552777	K14(Acetyl)	0	4.82607e+07	31.69	0.0135194	3	1666.94	1.05393	61.7423	1
High	TLIIVDEDAYVHYVEGcTAPIYK	1	1	1	19552777	C17(Carbamidomethyl)	0	1.78543e+07	30.17	0.0191848	3	2669.32	2.74059	75.9057	0
High	LVAGVAAQYESEVVYHQIR	1	1	1	19552777		0	7.04706e+06	26.44	0.0452852	3	2132.12	4.89899	63.0264	0
High	ALSIFDkKPVPTWGADLSGIDFDNIK	2	1	1	19552777	K7(Acetyl)	0	2.24553e+07	24.77	0.0665207	3	2889.5	0.152717	83.8952	1
High	FSALNSAVWSGGSFIYVPK	1	1	1	19552777		0	7.50337e+07	15.38	0.578038	2	2030.04	-0.0678626	78.062	0
High	HTPTWLPGVPTLYEkIVDASEK	1	1	1	19551645	K15(Acetyl)	0	6.28312e+07	58.98	2.52323e-05	3	2523.32	3.48994	86.0134	1
High	VAIVWDkASPTVEQLR	2	1	1	19551645	K7(Acetyl)	0	6.60393e+07	39.64	0.00216749	3	1854.01	0.489374	67.0204	1
High	HWVPGLGDkPER	2	1	1	19551645	K9(Acetyl)	0	3.07447e+07	37.47	0.00357237	3	1432.73	0.193925	47.708	0
High	GAQLTHGNLFSNLLQGkHWVPGLGDKPER	1	1	1	19551645	K17(Acetyl)	0	2.1531e+07	36.57	0.00439498	4	3211.67	-0.430609	74.5492	1
High	IDLIMNVMkK	2	1	1	19551645	K9(Acetyl)	0	1.5738e+07	36.44	0.00452852	2	1246.69	0.596023	67.3795	1
High	TFYHFEEMPR	1	1	1	19551645		0	5.26704e+07	26.65	0.0431476	3	1356.6	-0.443022	51.7214	0
High	ESVALILYTSGTTGRPK	2	1	1	19551645		0	1.24009e+08	25.03	0.0626551	3	1792.98	0.731912	58.5776	0
High	WEkHTGGR	1	1	1	19551645	K3(Acetyl)	0	9.99349e+06	24.8	0.0660627	2	1012.5	-0.048486	25.5368	1
High	ALGVRPGDHVAIILPNcPQHIAAFYAVLK	2	1	1	19551645	C17(Carbamidomethyl)	0	4.33672e+07	24.64	0.068542	5	3140.73	2.32825	72.4328	0
High	KHTPTWLPGVPTLYEkIVDASEK	2	1	1	19551645	K16(Acetyl)	0	7.89417e+06	18.85	0.25999	3	2651.42	4.956	80.6566	2
High	LGAVVIEHNPLYTAHELLEPFkDHGAR	1	1	1	19551645	K22(Acetyl)	0	5.39932e+06	18.46	0.284418	4	3068.59	-1.03386	76.6703	1
High	GAQLTHGNLFSNLLQGK	1	1	1	19551645		0	7.31601e+06	17.75	0.334932	3	1797.96	1.96067	66.7005	0
High	HWVPGLGDKPER	1	1	1	19551645		0	3.10912e+07	16.05	0.495401	3	1390.72	0.160151	38.617	0
High	NSFHGEWYR	1	1	1	19551645		0	1.12188e+07	13.16	0.963733	3	1195.53	0.252284	41.4293	0
High	ALISVYDkTGLEDLAQALHR	2	1	1	19552088	K8(Acetyl)	0	3.72416e+07	80.94	1.60678e-07	3	2255.2	-0.00806261	82.6797	1
High	HANPcGIAVSDESIAAAHR	1	1	1	19552088	C5(Carbamidomethyl)	0	1.72191e+07	59.51	2.23335e-05	3	1975.94	0.909705	42.2817	0
High	DLEFAWTAVR	1	1	1	19552088		0	4.8386e+06	47.62	0.000345109	2	1207.61	0.692685	70.567	0
High	QFHGkEMSYNNYTDSDAAWR	1	1	1	19552088	K5(Acetyl)	0	3.25766e+07	45.52	0.000559702	3	2462.05	0.0202055	54.8944	1
High	GLAQAkQFHGK	2	1	1	19552088	K6(Acetyl)	0	1.54159e+08	36.99	0.00398985	3	1226.66	-0.0910746	35.6211	1
High	AAWDHERPcVAIIkHANPcGIAVSDESIAAAHR	2	1	1	19552088	C9(Carbamidomethyl); K14(Acetyl); C19(Carbamidomethyl)	0	1.2002e+08	30.23	0.0189215	4	3664.79	1.8984	59.8163	1
High	HANPcGIAVSDESIAAAHREAHAcDSVSAFGGVIASNR	1	1	1	19552088	C5(Carbamidomethyl); C24(Carbamidomethyl)	0	4.38088e+06	25.92	0.0510454	5	3904.83	1.98503	56.8799	1
High	YGENPHQSAALYVGNTRGLAQAKQFHGKEMSYNNYTDSDAAWR	1	1	1	19552088		0	2.0744e+07	18.33	0.29306	5	4846.25	0.113245	55.0142	3
High	ILQAEAPVRK	1	1	1	19552088		0	1.70386e+06	18.06	0.311858	3	1124.68	0.925021	30.9118	1
High	VHAGILADTR	1	1	1	19552088		0	1.27809e+06	16.29	0.468767	2	1052.58	-1.74614	33.5887	0
High	ALIEDLGLkPR	2	1	1	19552513	K9(Acetyl)	0	7.01673e+07	67.17	3.82786e-06	2	1266.74	-0.0485915	64.1815	0
High	WLGMDWDEGVEkGGPHEPYR	1	1	1	19552513	K12(Acetyl)	0	2.57766e+07	55.09	6.17955e-05	3	2400.07	1.3349	68.1653	1
High	GEVEFkSFTQPDFVVAR	2	1	1	19552513	K6(Acetyl)	0	1.24057e+07	53.72	8.47143e-05	2	1997.99	-1.68194	71.7197	1
High	LLEPkDFEAR	1	1	1	19552513	K5(Acetyl)	0	5.69073e+07	41.87	0.00129705	2	1259.66	0.998631	55.9777	1
High	TALFNWAYAR	1	1	1	19552513		0	9.63629e+07	40.62	0.00172964	2	1212.62	0.162653	66.8989	0
High	FcPSPTGTPHVGLVR	1	1	1	19552513	C2(Carbamidomethyl)	0	4337508	30.38	0.0182792	3	1624.82	-1.26739	47.5057	0
High	MPEQDWkWTDLVR	1	1	1	19552513	K7(Acetyl)	0	2.44946e+06	26.12	0.048748	2	1745.83	-0.946625	75.7693	1
High	ATPAFGHLPFVMGEGNkK	1	1	1	19552513	K17(Acetyl)	0	0	25.23	0.0598352	3	1942.99	2.06497	64.5591	1
High	VLIkDLSFTLPR	3	1	1	19553650	K4(Acetyl)	0	6.37086e+07	52.6	0.000109637	2	1443.86	1.05399	75.8829	1
High	YDEMVAEAEkYR	2	1	1	19553650	K10(Acetyl)	0	4.40358e+07	43.32	0.000928873	3	1545.69	1.27248	55.0157	1
High	AYLSAFGFK	1	1	1	19553650		0	5.82433e+07	39.34	0.0023225	2	1003.52	-0.500979	64.1712	0
High	GQLHPYEGNYSTYLEkK	4	1	1	19553650	K16(Acetyl)	0	9.15959e+07	35.76	0.0052961	3	2069	0.877444	54.223	1
High	QNVEEGLGEIFEkK	2	1	1	19553650	K13(Acetyl)	0	2.54653e+07	35.39	0.00576709	3	1661.84	-0.151352	68.7474	1
High	LLLAEPDLLLLDEPTNHLDAESVLWLEkHLADYK	1	1	1	19553650	K28(Acetyl)	0	3.12008e+07	33.16	0.00963733	4	3969.09	-0.244509	94.5062	1
High	VILDNVYMSFYPGAK	1	1	1	19553650		0	1.65073e+07	20.88	0.162913	2	1716.87	0.428611	74.6079	0
High	LKDELAWVR	1	1	1	19553650		0	929899	17.15	0.384553	3	1129.64	0.483572	50.4005	1
High	YFLDHVAQWIcEVDR	1	1	1	19553650	C11(Carbamidomethyl)	0	1.27465e+07	15.07	0.620807	3	1950.92	0.196374	84.3308	0
High	GEFIYTMkNVR	1	1	1	19553650	K8(Acetyl)	0	1.71653e+07	13.97	0.799754	2	1399.7	0.0862975	59.7011	1
High	MGHIELAAPVTHIWYFK	2	1	1	19551732		0	2.32537e+07	54.83	6.5608e-05	4	2013.04	0.335678	68.9695	0
High	DWEcAcGkYK	2	1	1	19551732	C4(Carbamidomethyl); C6(Carbamidomethyl); K8(Acetyl)	0	3.37585e+07	42.39	0.00115069	2	1358.55	0.290419	45.3188	1
High	ENVIIGkLIPAGTGISR	1	1	1	19551732	K7(Acetyl)	0	15489535	42.11	0.00122732	2	1780.03	0.181094	72.5124	1
High	TLkPEKDGLFcER	1	1	1	19551732	K3(Acetyl); C11(Carbamidomethyl)	0	1.883e+07	40.54	0.0017618	3	1634.82	-0.0228996	48.1659	1
High	HIEIIIR	1	1	1	19551732		0	1.65693e+08	37.88	0.00325055	2	893.557	0.0660216	43.4917	0
High	LMALELFkPFVMK	1	1	1	19551732	K8(Acetyl)	0	1.16175e+07	32.93	0.0101615	2	1608.89	2.44253	92.5129	0
High	QIEVkYNR	1	1	1	19551732	K5(Acetyl)	0	1.76614e+07	29.84	0.0206993	2	1091.59	1.549	38.4881	1
High	TFHQGGVGGDITGGLPR	1	1	1	19551732		0	3.14255e+07	26.56	0.0440511	3	1668.85	0.572428	47.7805	0
High	VLMLASNNILSPASGKPLAMPR	1	1	1	19551732		0	8.75746e+06	22.06	0.124153	3	2280.24	-5.185	67.5062	0
High	SVIIVGPQLR	1	1	1	19551732		0	6336501	22.02	0.125302	2	1081.67	-0.754971	53.4304	0
High	EIDRLDEVWQTFIkLAPK	1	1	1	19551732	K14(Acetyl)	0	1.81429e+07	14.68	0.679136	3	2243.21	2.1906	93.1202	2
High	LDMVTGLYYLTLEK	1	1	1	19551732		0	20767076	14.22	0.755017	2	1658.88	2.64186	83.865	0
High	LTkDELIEAFK	1	1	1	19551729	K3(Acetyl)	0	1.68226e+07	61.79	1.32116e-05	2	1348.74	1.05727	74.1331	1
High	KIGVIkAVR	1	1	1	19551729	K6(Acetyl)	0	2.70013e+08	61.74	1.33646e-05	2	1025.68	0.470884	38.3678	2
High	IGVIkAVR	2	1	1	19551729	K5(Acetyl)	0	2.32326e+08	49.46	0.000225921	2	897.588	-0.210688	44.5104	1
High	aKLTKDELIEAFK	3	1	1	19551729	N-Term(Acetyl)	0	1.76418e+07	39.71	0.00213283	3	1547.87	0.551275	65.9083	2
High	AILEGANKDDAEAAK	1	1	1	19551729		0	3.7518e+07	39.62	0.00217749	3	1515.77	0.64228	31.7384	1
High	ELVSGLGLK	1	1	1	19551729		0	3.35475e+07	24.03	0.0788781	2	915.551	0.000714563	51.3294	0
High	LTKDELIEAFK	1	1	1	19551729		0	1.61003e+07	22.41	0.11454	3	1306.73	0.711837	58.0376	1
High	ELVEGAPK	1	1	1	19551729		0	6.36533e+06	18.85	0.25999	2	842.461	-0.677806	30.2525	0
High	AILEGANKDDAEAAkAK	2	1	1	19551729	K15(Acetyl)	0	5.55771e+07	18.62	0.27413	3	1756.91	0.562479	37.5095	2
High	EMTLIELSEFVK	1	1	1	19551729		0	5.11606e+07	15.32	0.58608	2	1438.75	0.631604	80.922	0
High	DWGTLVFDFGR	1	1	1	19552446		0	8.80511e+06	49.85	0.000206517	2	1312.63	0.183233	84.9844	0
High	LLFMGQEFGQR	1	1	1	19552446		0	5.32647e+06	44.42	0.000721035	2	1325.67	1.67298	67.6113	0
High	SQTDLASKPMSVYEVHLGSWR	1	1	1	19552446		0	2.58904e+07	41.36	0.00145867	4	2391.18	1.80304	61.894	0
High	TFLAYMWSHPGKK	3	1	1	19552446		0	1.56198e+08	34.04	0.00786967	3	1565.79	0.843397	57.2769	1
High	TFLAYMWSHPGK	3	1	1	19552446		0	3.49173e+08	33.56	0.00878935	3	1437.7	0.451066	64.3684	0
High	ENLEAVQFLQEMNATVLR	1	1	1	19552446		0	4.58596e+06	32.98	0.0100452	3	2105.07	-0.201077	87.5538	0
High	HcNHHDPHGFYGWHETEAGSVIR	2	1	1	19552446	C2(Carbamidomethyl)	0	2.28822e+07	22.14	0.121887	5	2743.2	1.46093	43.0897	0
High	TVDPASHITIPEADLAR	1	1	1	19552446		0	9.35641e+06	20.91	0.161792	3	1805.94	2.27151	56.015	0
High	WNMGWMHDTLEYFSK	1	1	1	19552446		0	5.21932e+06	20.21	0.190089	3	1944.84	0.0746771	81.559	0
High	WNMGWMHDTLEYFSkNPVHR	1	1	1	19552446	K15(Acetyl)	0	6.5528e+06	20.12	0.194069	4	2590.18	1.84244	80.2373	1
High	TFLAYmWSHPGKK	1	1	1	19552446	M6(Oxidation)	0	1.74888e+07	16.75	0.421654	3	1581.79	0.190968	48.6202	1
High	FGGVEYLLLSAR	2	1	1	23308796		0	94189828	75.51	5.60992e-07	2	1324.73	0.628763	74.58	0
High	YGGTEIkFGGVEYLLLSAR	2	1	1	23308796	K7(Acetyl)	0	2.43106e+07	67.81	3.30337e-06	3	2115.12	1.40898	88.1632	1
High	ANVNIKPLEDK	1	1	1	23308796		0	2.12756e+07	43.9	0.000812749	3	1240.69	0.0972326	37.6403	0
High	FDDkGNRIPLDIKEDDVVIFSR	1	1	1	23308796	K4(Acetyl)	0	1.99693e+07	38.97	0.00252905	4	2633.36	0.363275	68.7951	3
High	IPLDIKEDDVVIFSR	1	1	1	23308796		0	1.84478e+07	30.99	0.0158839	3	1758.96	0.171755	66.8387	1
High	IPLDIkEDDVVIFSR	1	1	1	23308796	K6(Acetyl)	0	1.30876e+07	29.23	0.0238208	2	1800.98	1.2903	75.8082	1
High	ANVNIKPLEDKILVQINEAETTTASGLVIPDSAK	1	1	1	23308796		0	5.86798e+07	28.11	0.0308288	4	3591.95	0.809925	83.7748	1
High	aNVNIKPLEDKILVQINEAETTTASGLVIPDSAK	3	1	1	23308796	N-Term(Acetyl)	0	1.6583e+07	15.39	0.576709	3	3633.96	-0.205113	91.4602	1
High	GVDATDSVEVALEAAQLLAkR	2	1	1	19552679	K20(Acetyl)	0	8.29025e+07	70.05	1.97223e-06	2	2198.17	0.168024	91.7908	1
High	ASAPGSFAVAFIDALYDVDAQAVASLVDVREA	1	1	1	19552679		0	5.75788e+06	51.56	0.000139302	3	3238.64	3.12314	111.366	1
High	ANSFLDSLTLVR	1	1	1	19552679		0	9.30774e+06	41	0.00158473	2	1335.73	2.08761	74.4311	0
High	GNASEVVALAGLGAGGR	1	1	1	19552679		0	4.41437e+06	37.87	0.00325804	2	1498.79	-1.82015	60.7705	0
High	TkYAEGIVDKQPAAIR	1	1	1	19552679	K2(Acetyl)	0	1.59236e+07	31.14	0.0153446	3	1801.98	0.740028	46.8404	2
High	YAEGIVDkQPAAIR	1	1	1	19552679	K8(Acetyl)	0	3.15932e+06	25.6	0.0549486	2	1572.84	0.51403	51.0719	1
High	TkYAEGIVDK	1	1	1	19552679	K2(Acetyl)	0	1.14587e+07	21.34	0.14654	2	1165.61	0.467507	41.2185	1
High	WLGGMLTNFQTVSkR	2	1	1	19553229	K14(Acetyl)	0	47075102	94.14	7.69054e-09	2	1779.92	0.578924	73.8937	1
High	WLGGmLTNFQTVSkR	1	1	1	19553229	M5(Oxidation); K14(Acetyl)	0	6.5298e+06	58.55	2.78584e-05	2	1795.91	-1.0809	65.5494	1
High	WLGGmLTNFQTVSK	1	1	1	19553229	M5(Oxidation)	0	2.91986e+07	46.38	0.000459152	2	1597.81	0.61281	63.464	0
High	ETVAHGGTVLFVGTKKQAQEAVQVEADR	1	1	1	19553229		0	0	32.05	0.0124439	4	2968.56	3.99802	52.1826	2
High	VISTAVEEGKK	1	1	1	19553229		0	6.53045e+06	24.17	0.0763759	3	1160.65	0.13448	26.7616	1
High	VPSALWIIDTNKEHIAVAEAHK	1	1	1	19553229		0	2.39297e+07	22.79	0.104944	5	2442.31	-0.232141	61.1942	1
High	WLGGMLTNFQTVSK	1	1	1	19553229		0	9.7103e+07	22.45	0.11349	2	1581.81	-0.203356	72.2344	0
High	ETVAHGGTVLFVGTkK	2	1	1	19553229	K15(Acetyl)	0	4.60092e+07	19.08	0.246579	3	1685.92	1.18105	48.412	1
High	ELLDAGVHFGHQTR	1	1	1	19553229		0	1.21418e+07	17.01	0.397152	4	1579.8	0.693418	45.8106	0
High	FIFTER	1	1	1	19553229		0	2.49666e+07	16.34	0.463401	2	812.43	0.0887215	48.8178	0
High	VLGGIAEMTR	1	1	1	19553229		0	1.29694e+06	13.96	0.801598	2	1046.56	-2.24435	49.2493	0
High	RFIFTER	1	1	1	19553229		0	3.51099e+07	13.91	0.81088	2	968.531	-0.540011	43.0138	1
High	VFkNEYVGAVVMTGGASQPR	2	1	1	19552847	K3(Acetyl)	0	3.97077e+07	84.71	6.74461e-08	3	2152.08	-1.72529	62.5052	1
High	GLAYILVGEDGELSGPVAkNITDAER	1	1	1	19552847	K19(Acetyl)	0	1.86334e+07	72.68	1.07636e-06	3	2729.4	0.413832	77.8729	1
High	DHGGVIFIDLR	1	1	1	19552847		0	1.06505e+07	38.74	0.00266659	3	1241.66	-1.15544	61.8781	0
High	RQLDAWQEWAkQR	1	1	1	19552847	K11(Acetyl)	0	3.79627e+07	34.57	0.00696557	3	1756.89	0.796319	58.6433	2
High	TVLDSHDFTEIETPTLTR	1	1	1	19552847		0	7.45627e+06	33.35	0.00922479	3	2075.03	0.141122	62.7398	0
High	QLDAWQEWAkQR	1	1	1	19552847	K10(Acetyl)	0	1.55935e+07	26.55	0.0441526	2	1600.79	1.63541	65.1866	1
High	LRPGTFYALPQSPQLFK	1	1	1	19552847		0	2.78639e+07	20.17	0.191848	3	1963.08	0.580521	66.5472	0
High	AAGGPNLDkR	1	1	1	19554174	K9(Acetyl)	0	1.52702e+07	58.04	3.13297e-05	2	1040.55	0.226114	32.521	1
High	TSESGkLFGSVK	1	1	1	19554174	K6(Acetyl)	0	3.47879e+07	46.08	0.00049199	2	1281.67	-1.85774	49.4868	1
High	YQVEAkLTDGIVSR	2	1	1	19554174	K6(Acetyl)	0	1.14896e+07	40.05	0.00197223	2	1620.86	0.798916	60.2051	1
High	TTGkYQVEAK	1	1	1	19554174	K4(Acetyl)	0	2.33868e+07	33.77	0.00837446	2	1166.61	0.675747	32.8282	1
High	GLAIVATPGAEkQIEGIKR	3	1	1	19554174	K12(Acetyl)	0	2.62421e+08	29.34	0.023225	3	1993.15	0.659575	56.8284	2
High	GLAIVATPGAEkQIEGIK	3	1	1	19554174	K12(Acetyl)	0	9.72674e+07	25.94	0.0508109	2	1837.05	1.11333	62.3049	1
High	DLDHAREVKVALEALEGVTIAVRTSESGKLFGSVK	1	1	1	19554174		0	3.23559e+07	21.51	0.140915	5	3725.02	-0.269566	88.2341	4
High	GLAIVATPGAEK	1	1	1	19554174		0	5709965	19.51	0.223335	2	1126.64	-3.8519	45.2468	0
High	NLLLPR	1	1	1	19554174		0	4.6963e+06	19.38	0.230121	2	725.467	-0.0369779	45.9701	0
High	AIVLPkNLVK	3	1	1	19554174	K6(Acetyl)	0	5.49023e+08	13.96	0.801598	2	1136.74	0.0577738	60.137	1
High	FAETDTVVLTEYR	1	1	1	19551728		0	1.24945e+07	99.45	2.26442e-09	2	1543.77	3.2694	57.9781	0
High	IAANEAGVEGLDDLLTGPTAVAFIkGEAVDTAK	1	1	1	19551728	K25(Acetyl)	0	6.2086e+07	75.89	5.13992e-07	3	3298.72	2.97657	93.3524	1
High	NEAALAELkAR	2	1	1	19551728	K9(Acetyl)	0	5.6586e+07	43.86	0.00082027	2	1227.67	0.0918995	51.2971	1
High	LAVALQDkK	2	1	1	19551728	K8(Acetyl)	0	1.9843e+07	27.72	0.0337254	2	1027.62	0.470608	42.2664	1
High	AAGLFNAPASQVAR	1	1	1	19551728		0	1.38179e+07	24.56	0.0698163	2	1372.73	-0.124915	49.73	0
High	GLTVAQTTELRK	1	1	1	19551728		0	3.06314e+06	15.62	0.546961	3	1316.75	-1.78593	37.8239	1
High	QAFLSkLAGVTEPEAK	1	1	1	19551841	K6(Acetyl)	0	8.81769e+06	53.34	9.24606e-05	2	1730.94	1.76558	69.8037	1
High	LPYEVLEkISTR	1	1	1	19551841	K8(Acetyl)	0	1.48851e+07	42.61	0.00109385	2	1489.83	0.144476	70.2454	1
High	EQVEKDFVAATGAKLVTVDERQAFLSKLAGVTEPEAK	1	1	1	19551841		0	3.15177e+07	38.23	0.00299886	5	3975.11	0.767693	73.0183	4
High	SHHNVGGLPDDVEFkLVEPLR	1	1	1	19551841	K15(Acetyl)	0	6.65581e+06	38.08	0.00310425	4	2400.23	-0.0561503	68.4871	1
High	SLQTNHRPVLVVDFGAQYAQLIAR	2	1	1	19551841		0	4.87423e+07	35.16	0.00608074	4	2696.46	-0.514972	72.7163	0
High	DFVAATGAKLVTVDERQAFLSKLAGVTEPEAK	1	1	1	19551841		0	7.6798e+06	34.11	0.00774384	4	3361.8	0.597127	74.2401	3
High	LVEPLRDLFkDEVR	1	1	1	19551841	K10(Acetyl)	0	7.33174e+07	31.59	0.0138343	3	1770.98	0.753921	71.6687	2
High	LTcVFVDHGLLR	1	1	1	19551841	C3(Carbamidomethyl)	0	1.88254e+07	21.55	0.139623	3	1429.76	-4.35899	57.3882	0
High	TDINVAGGVLHEGLEAcHK	1	1	1	19551841	C17(Carbamidomethyl)	0	7.68603e+06	19.5	0.22385	4	2020	1.73994	53.3901	0
High	TYGHPIVLRPVSSEDAMTADWTR	2	1	1	19551841		0	3.31663e+07	17.26	0.374936	4	2602.27	-0.222225	59.1775	0
High	HADLIAR	1	1	1	19551841		0	1.82111e+06	13.75	0.841311	2	795.448	0.601089	25.2183	0
High	YEGIIPALESSHAFAYALkR	1	1	1	19554225	K19(Acetyl)	0	6.73607e+07	63.51	8.89112e-06	3	2278.19	0.301021	78.5516	1
High	TNQVIGQVLLAkR	2	1	1	19554225	K12(Acetyl)	0	5.70386e+07	60.41	1.81533e-05	2	1481.88	-2.94925	62.3543	1
High	EFHkVISEEAK	2	1	1	19554225	K4(Acetyl)	0	8.17229e+07	35.73	0.00533282	2	1358.7	0.718498	38.8112	1
High	IFLkR	1	1	1	19554225	K4(Acetyl)	0	2.33181e+07	28.08	0.0310425	2	718.461	-0.693771	42.6897	1
High	TLEENPELILkDNR	1	1	1	19554225	K11(Acetyl)	0	5.20613e+06	25.22	0.0599731	2	1725.9	1.52398	61.511	1
High	DYLGRPTPLTEcSNLPLAGEGK	1	1	1	19554225	C12(Carbamidomethyl)	0	5.21441e+06	23.15	0.0965954	3	2388.18	-1.12399	60.1677	0
High	GDkDVDHVR	1	1	1	19554225	K3(Acetyl)	0	3.1355e+06	22.28	0.11802	3	1082.52	-0.291311	26.4515	1
High	ATYVGITDAEALQAFQYLAR	1	1	1	19554225		0	7.49403e+06	20.95	0.160309	3	2201.13	1.0915	87.5982	0
High	YEGIIPALESSHAFAYALKR	1	1	1	19554225		0	6570672	18.69	0.269747	4	2236.18	1.64073	71.2511	1
High	GDkDVDHVRR	1	1	1	19554225	K3(Acetyl)	0	3.39879e+06	14.61	0.690171	3	1238.62	0.891078	24.3108	2
High	TIVALLNDSWQTSTLGR	1	1	1	19553392		0	2.18688e+07	69.68	2.14762e-06	2	1875	0.188172	76.4512	0
High	ERFPIANDPAEkR	2	1	1	19553392	K12(Acetyl)	0	4.27148e+07	42.35	0.00116133	3	1584.81	0.80567	44.1901	2
High	ILcPcHQSQFDALHYGKPVFGPAAR	2	1	1	19553392	C3(Carbamidomethyl); C5(Carbamidomethyl)	0	3.56129e+07	31.57	0.0138981	4	2869.4	-0.124386	55.4983	0
High	ILcPcHQSQFDALHYGkPVFGPAAR	2	1	1	19553392	C3(Carbamidomethyl); C5(Carbamidomethyl); K17(Acetyl)	0	2.49766e+08	29.97	0.0200889	4	2911.41	0.609119	61.5829	0
High	EGQESFHYGDYYAYSKIcTHIGcPTSLYEAQTNR	1	1	1	19553392	C18(Carbamidomethyl); C23(Carbamidomethyl)	0	1.22571e+07	28.1	0.0308999	5	4045.79	4.57695	62.8704	1
High	EGQESFHYGDYYAYSkIcTHIGcPTSLYEAQTNR	1	1	1	19553392	K16(Acetyl); C18(Carbamidomethyl); C23(Carbamidomethyl)	0	2.31232e+07	25.86	0.0517555	4	4087.78	-2.3216	68.9178	1
High	IcTHIGcPTSLYEAQTNR	1	1	1	19553392	C2(Carbamidomethyl); C7(Carbamidomethyl)	0	5.75215e+06	24.56	0.0698163	3	2120.98	-0.827765	48.7628	0
High	TWDSLTPGHPEYR	2	1	1	19552786		0	1.3007e+08	49.96	0.000201352	3	1558.73	0.677523	47.5209	0
High	FDEWAAANPENK	1	1	1	19552786		0	6.11961e+06	48.81	0.000262396	2	1391.62	0.114279	47.9177	0
High	ETPDVILMGSGSEVQLAVNAAKALEAEGVAAR	1	1	1	19552786		0	2.98335e+07	47.36	0.000366401	3	3196.65	-2.08107	91.1067	1
High	kAAWQVKFDEWAAANPENK	2	1	1	19552786	K1(Acetyl)	0	1.54471e+07	33.86	0.0082027	3	2245.11	1.13138	72.8031	2
High	VSVEAGIAMPWYR	1	1	1	19552786		0	5.30113e+06	29.46	0.0225921	2	1478.75	2.2424	68.9632	0
High	AAWQVkFDEWAAANPENK	2	1	1	19552786	K6(Acetyl)	0	4.09444e+07	26.62	0.0434467	3	2117.01	1.48781	76.7994	1
High	AVSLEHFGASADYQTLFEK	1	1	1	19552786		0	9.78005e+06	24.05	0.0785157	3	2113.03	0.94114	67.191	0
High	VMNVDPQDTNWAGR	1	1	1	19552786		0	6.82014e+06	22.95	0.101148	2	1602.74	1.7246	51.6711	0
High	DRFVLScGHSSLTQYIQLYLGGFGLEMDDLK	1	1	1	19552786	C7(Carbamidomethyl)	0	1.17579e+07	19.92	0.203215	4	3562.75	5.58332	94.5609	1
High	NYPSDWSDVDTkAVDTVR	1	1	1	19552786	K12(Acetyl)	0	3.72546e+06	15.42	0.572739	2	2109.98	2.29189	63.4901	1
High	DRPVRALAEASENAQLLVVGSHGR	3	1	1	19554128		0	7.44585e+07	49.86	0.000206042	4	2545.36	0.489981	59.8634	1
High	GLGGLSGMVMGSVSGAVVSHAK	1	1	1	19554128		0	1.06098e+08	42.38	0.00115334	3	2001.03	0.400849	69.8433	0
High	WAANTANkR	1	1	1	19554128	K8(Acetyl)	0	6.95542e+07	37.94	0.00320595	2	1073.55	0.60333	31.7074	1
High	YPSVTVKk	4	1	1	19554128	K8(Acetyl)	0	2.36856e+07	31.35	0.0146203	2	963.551	0.343344	39.7757	1
High	GGFkGMLLGSTSR	1	1	1	19554128	K4(Acetyl)	0	8.09256e+06	29.29	0.023494	2	1352.7	1.69092	63.5816	1
High	LAPLVEkYPSVTVK	2	1	1	19554128	K7(Acetyl)	0	364045972	28.39	0.0289039	2	1585.92	-0.119109	60.9537	1
High	GLGGLSGmVMGSVSGAVVSHAK	2	1	1	19554128	M8(Oxidation)	0	1.48491e+07	25	0.0630894	3	2017.02	-1.10587	63.387	0
High	DIAHEVAPEIK	1	1	1	19554128		0	7.49133e+06	17.89	0.324307	3	1221.65	1.64279	47.9209	0
High	GLGGLSGMVMGSVSGAVVSHAKcPVVVVR	1	1	1	19554128	C23(Carbamidomethyl)	0	1.00745e+07	14.94	0.639671	4	2810.48	0.116825	72.9065	1
High	LAPLVEkYPSVTVKK	1	1	1	19554128	K7(Acetyl)	0	7.6488e+06	14.45	0.716072	3	1714.01	-0.794222	53.7554	2
High	AVDDALAANPDIVEkYR	2	1	1	19552480	K15(Acetyl)	0	5.82136e+07	65.09	6.17955e-06	2	1901.96	0.871432	62.4633	1
High	AWWVSYISQK	2	1	1	19552480		0	7.4115e+08	48.26	0.000297822	2	1267.65	0.769549	70.2605	0
High	GLEVVRDDGAIEkAVDDALAANPDIVEK	1	1	1	19552480	K13(Acetyl)	0	3.24882e+07	43.68	0.000854981	3	2964.52	1.76797	82.3042	2
High	GKADPAQVNQLIAkK	1	1	1	19552480	K14(Acetyl)	0	6.36383e+07	34.37	0.00729385	3	1622.92	0.227623	46.4623	2
High	ADPAQVNQLIAkK	1	1	1	19552480	K12(Acetyl)	0	8.60336e+06	27.35	0.0367246	2	1437.81	1.1897	51.3801	1
High	TETkNINSLK	1	1	1	19552480	K4(Acetyl)	0	9.41085e+06	26.33	0.0464469	2	1189.64	1.16678	38.537	1
High	IHGATASLVDcNR	1	1	1	19552480	C11(Carbamidomethyl)	0	3362811	22.57	0.110397	3	1413.69	0.897456	34.1987	0
High	HADLDEAIAkVIAAYEEGDQAAATR	1	1	1	19551838	K10(Acetyl)	0	6.30336e+06	66.86	4.11109e-06	3	2670.31	2.51316	89.2378	1
High	TLQELHAAPLDTELLSER	1	1	1	19551838		0	8.71143e+06	65.74	5.32055e-06	3	2036.07	1.97888	62.6492	0
High	TYSLDDISVVSSR	1	1	1	19551838		0	7212310	60.7	1.69807e-05	2	1441.72	0.342318	59.2234	0
High	GYFWPAVAAHPR	3	1	1	19551838		0	9.34146e+07	36.66	0.00430484	3	1371.7	0.372066	56.9803	0
High	HADLDEAIAK	1	1	1	19551838		0	2.80964e+06	16.66	0.430484	2	1082.55	0.84087	33.1359	0
High	DLILAIIAK	3	1	1	19552534		0	1.4635e+08	51.52	0.000140591	2	969.635	0.413443	74.598	0
High	IEDLQIAADILkGHK	1	1	1	19552534	K12(Acetyl)	0	2.33948e+07	50.1	0.000194965	3	1705.95	0.859904	72.3257	1
High	QEAEALGLDkIFTDAGAEWR	1	1	1	19552534	K10(Acetyl)	0	1.12567e+07	39.07	0.00247148	3	2262.11	2.49497	85.1104	1
High	TGSLLEINDkISR	1	1	1	19552534	K10(Acetyl)	0	9.18509e+06	38.15	0.00305462	2	1487.8	-1.49178	60.1418	1
High	GADWDEAVAYWK	1	1	1	19552534		0	6.11104e+06	28.76	0.0265434	2	1410.63	1.36514	67.9908	0
High	TAGcSMcLGMNPDQLKPGER	1	1	1	19552534	C4(Carbamidomethyl); C7(Carbamidomethyl)	0	1.30122e+07	27.85	0.0327308	3	2221.99	2.16669	51.5853	0
High	MMVVPSSTWIkQEAEALGLDK	1	1	1	19552534	K11(Acetyl)	0	12167831	21.63	0.137074	3	2375.2	2.32841	91.604	1
High	GHkIADGMR	1	1	1	19552534	K3(Acetyl)	0	7.98211e+06	18.5	0.28181	2	1026.51	-0.163849	27.9967	1
High	mMVVPSSTWIkQEAEALGLDK	2	1	1	19552534	M1(Oxidation); K11(Acetyl)	0	4.55041e+06	18.17	0.304058	3	2391.19	0.508547	88.7376	1
High	mEKFTTYTGVGVPLQR	4	1	1	19552535	N-Term(Acetyl)	0	53516419	95.74	5.32055e-09	2	1868.96	1.10544	64.0473	1
High	TGFEDGLFSNWR	1	1	1	19552535		0	6.38435e+06	47.78	0.000332626	2	1428.66	1.12699	72.7731	0
High	mEKFTTYTGVGVPLQR	2	1	1	19552535	N-Term(Acetyl); M1(Oxidation)	0	6.70161e+06	36.61	0.00435468	2	1884.95	-3.26515	60.9189	1
High	SNVDTDQIIPAVYLkR	1	1	1	19552535	K15(Acetyl)	0	8.38733e+07	33.52	0.00887067	2	1874	0.522366	67.764	1
High	EHAVWALMDYGFR	2	1	1	19552535		0	4.19662e+07	30.82	0.016518	3	1594.75	0.908635	71.4681	0
High	FTTYTGVGVPLQR	1	1	1	19552535		0	1.35049e+07	21.8	0.131812	2	1438.77	0.612808	55.4312	0
High	SNVDTDQIIPAVYLK	1	1	1	19552535		0	6.26157e+06	14.2	0.758502	2	1675.89	-2.1165	65.7767	0
High	AAELEkLLAESGYEVVR	2	1	1	19552434	K6(Acetyl)	0	2.67219e+07	58.97	2.52905e-05	3	1919.01	1.23667	79.6726	1
High	GVDYYkFR	1	1	1	19552434	K6(Acetyl)	0	93547425	50.78	0.000166708	2	1089.54	0.137969	51.9985	1
High	SATDNATELVkDLSR	1	1	1	19552434	K11(Acetyl)	0	6.74374e+06	41.85	0.00130304	3	1661.84	3.26531	66.5373	1
High	kAAELEKLLAESGYEVVR	2	1	1	19552434	K1(Acetyl)	0	1.08395e+07	38.24	0.00299197	3	2047.11	1.4876	72.7918	2
High	VAAAAPYAEEIQR	1	1	1	19552434		0	8.59556e+06	22.36	0.115866	2	1388.72	0.472087	45.1365	0
High	KGVDYYkFR	3	1	1	19552434	K7(Acetyl)	0	1.35766e+07	20.32	0.185335	2	1217.63	-0.176725	45.7841	2
High	AAVLVVTSDR	1	1	1	19552434		0	3612842	20.08	0.195865	2	1030.59	3.0482	40.1921	0
High	HLIDGFTASSEGEAAWR	1	1	1	19552434		0	3.77488e+06	13.97	0.799754	3	1846.87	-1.63014	57.6565	0
High	AAMGYTGSSTIEELHNAR	1	1	1	19551837		0	5.5932e+06	45.46	0.000567488	3	1907.89	0.136061	48.6117	0
High	LPIIAkDGK	2	1	1	19551837	K6(Acetyl)	0	4.00927e+07	40.53	0.00176586	2	996.61	0.986891	46.1888	1
High	DFVkTEQHPNASK	1	1	1	19551837	K4(Acetyl)	0	181812474	36.76	0.00420685	3	1542.76	0.697578	33.2895	1
High	YFQSDVkSEDKLVPEGIEGR	2	1	1	19551837	K7(Acetyl)	0	4.23653e+07	35.19	0.00603888	3	2338.16	0.255401	58.0827	2
High	YFQSDVkSEDK	1	1	1	19551837	K7(Acetyl)	0	4.99372e+06	31.92	0.012822	2	1387.64	-0.722107	39.0214	1
High	FVQITSAGLkESHPHHIQQTVEAPNYH	2	1	1	19551837	K10(Acetyl)	0	8.43726e+07	27.14	0.038544	5	3110.54	0.167752	50.6788	1
High	LVGLITVkDFVK	3	1	1	19551837	K8(Acetyl)	0	1.33054e+08	24.41	0.0722698	2	1373.84	0.0315393	78.3287	1
High	GLSGEkR	1	1	1	19551837	K6(Acetyl)	0	1.14348e+06	22.24	0.119112	2	788.426	0.0745278	23.3231	1
High	NLSIQEQAENVELVkR	1	1	1	19551837	K15(Acetyl)	0	6.53265e+06	17.33	0.368941	2	1912.02	0.808543	60.6943	1
High	TLVISEAYANEGPTMkR	2	1	1	19551751	K16(Acetyl)	0	7.46639e+07	79.92	2.03215e-07	2	1921.97	-0.231488	57.8233	1
High	SSHITVVVESQK	1	1	1	19551751		0	2.58324e+07	29.73	0.0212303	3	1313.71	-0.00305463	33.4052	0
High	TVVEALSILkYAPQAASEPVAK	2	1	1	19551751	K10(Acetyl)	0	7.27934e+07	28.83	0.026119	3	2327.29	0.0281397	79.6384	1
High	TVVEALSILK	1	1	1	19551751		0	2.98284e+07	28.29	0.0295772	2	1072.66	0.238027	64.9654	0
High	VIDLVRGKTVVEALSILKYAPQAASEPVAK	2	1	1	19551751		0	7.57624e+06	27.62	0.0345109	5	3165.84	3.56446	76.6661	3
High	VSPMkAR	1	1	1	19551751	K5(Acetyl)	0	8.1882e+06	21.06	0.156299	2	830.455	-0.621048	27.8111	1
High	TLVISEAYANEGPTMK	1	1	1	19551751		0	9.55067e+06	16.12	0.48748	2	1723.86	0.302992	55.9535	0
High	RVIDLVRGKTVVEALSILKYAPQAASEPVAK	1	1	1	19551751		0	6.71441e+06	16.12	0.48748	5	3321.93	1.13863	75.3158	4
High	aKYQTIEAAVR	2	1	1	19552165	N-Term(Acetyl)	0	111987632	67.06	3.92606e-06	2	1291.7	0.0641187	50.7828	1
High	HIDQNVLTFHIDHLDLLAIkR	3	1	1	19552165	K20(Acetyl)	0	86372711	44.04	0.000786967	4	2553.4	1.23561	74.7199	1
High	YQTIEAAVR	1	1	1	19552165		0	4.76835e+06	39.74	0.00211815	2	1050.56	-1.82332	40.1732	0
High	HIDQNVLTFHIDHLDLLAIKR	2	1	1	19552165		0	1.94721e+07	32.58	0.0110143	4	2511.39	2.54671	69.1549	1
High	HIDQNVLTFHIDHLDLLAIK	2	1	1	19552165		0	1.39654e+08	24.74	0.0669818	4	2355.28	0.869119	73.9113	0
High	AKYQTIEAAVRSEFGKGSAR	2	1	1	19552165		0	1.01841e+07	24	0.0794249	4	2169.14	0.367509	54.9104	3
High	GASFSWYTYSPTR	1	1	1	19552413		0	5.22824e+07	64.86	6.51563e-06	2	1522.69	-1.16094	62.7847	0
High	QMITTGFYYLTTDQWR	1	1	1	19552413		0	6.61287e+06	42.36	0.00115866	2	2023.95	-1.67974	78.5066	0
High	WSIHSQYYDNLHVLSISR	3	1	1	19552413		0	1.4871e+08	33.35	0.00922479	4	2218.11	2.1478	64.481	0
High	TPYFMDYMR	1	1	1	19552413		0	1.03195e+07	29.28	0.0235481	2	1223.52	-1.52502	64.5575	0
High	IMIKPVHVAGGYGHLTYGFNYIGPTGNNRDEVTR	1	1	1	19552413		0	5.28529e+07	26.5	0.0446639	5	3746.88	-0.661096	59.9851	1
High	IMIKPVHVAGGYGHLTYGFNYIGPTGNNR	2	1	1	19552413		0	1.82329e+07	26.28	0.0469847	4	3146.6	-0.425263	61.7408	0
High	KYTTVFDVLLAHYGVNR	2	1	1	19552413		0	6.33396e+06	22.27	0.118292	3	1996.07	0.900463	76.9847	1
High	SQIIMGAGVNHYFHADSIYR	1	1	1	19552413		0	6.25161e+06	19.54	0.221797	3	2279.09	-3.41737	59.2007	0
High	IHPGTDGALAFAMGHVILK	1	1	1	19552413		0	9.72629e+06	16.34	0.463401	4	1948.04	-2.1497	67.333	0
High	ILLNWR	1	1	1	19552413		0	1.1269e+07	15.7	0.536978	2	814.493	-0.257386	56.7572	0
High	YTAFSINIEYDKPWHTLSGR	1	1	1	19552413		0	7.43545e+06	14.53	0.703002	4	2398.18	-0.48038	68.1994	0
High	DFLkEFGPDALR	1	1	1	19552118	K4(Acetyl)	0	6.7784e+06	52.12	0.000122449	2	1449.74	0.516237	74.1135	1
High	HIGHVAGFGVPSDVFAR	2	1	1	19552118		0	4.40938e+07	51.18	0.00015204	3	1765.92	2.01197	56.6468	0
High	TTTSNHYAVVQELFR	1	1	1	19552118		0	2.92972e+07	49.44	0.000226964	3	1765.88	-1.52496	60.4358	0
High	FSLNLLDDIRPR	1	1	1	19552118		0	1.08346e+07	29.11	0.0244882	3	1458.81	0.787278	73.3804	0
High	TQLAkWQR	1	1	1	19552118	K5(Acetyl)	0	2.32301e+07	22.13	0.122168	2	1072.59	0.611044	43.1027	1
High	GVVIYVkDFLK	2	1	1	19552118	K7(Acetyl)	0	1.92837e+07	21.25	0.149609	2	1322.77	0.270716	78.5153	1
High	TVSMAHkNFGEVPVPGALEESDKK	2	1	1	19552118	K7(Acetyl)	0	2.57227e+08	20.68	0.170591	4	2612.3	-0.180519	57.6706	2
High	IYGTAWEDKESLDAYQTMLAEAEkR	1	1	1	19552881	K24(Acetyl)	0	1.70301e+07	58.52	2.80515e-05	3	2960.4	0.471926	75.8666	2
High	RVYESAEAAAEELKNEPYkLELIQDK	1	1	1	19552881	K19(Acetyl)	0	31043255	57	3.98067e-05	4	3078.57	0.718524	69.4555	3
High	HIAAGYSFVNTPHITK	1	1	1	19552881		0	4.80901e+07	43.5	0.000891162	3	1755.92	0.502275	47.3545	0
High	HScAHVLAQAVQAEFPGTK	1	1	1	19552881	C3(Carbamidomethyl)	0	3.64493e+06	29.17	0.0241522	4	2051.01	-0.103048	52.209	0
High	LFEFGNVYR	1	1	1	19552881		0	9534615	27.82	0.0329577	2	1144.58	-0.169985	62.6703	0
High	YIPAFALTR	1	1	1	19552881		0	2.67633e+07	25.82	0.0522344	2	1051.59	-0.0950103	60.0337	0
High	SSAAYWR	1	1	1	19552881		0	8.13294e+06	24.68	0.0679136	2	840.399	-0.74101	36.1577	0
High	ELPLRLFEFGNVYRYEKSGVIHGLTR	1	1	1	19552881		0	1.36643e+07	23.69	0.0853015	5	3093.65	-4.21329	72.221	3
High	VPFMLLAGAR	1	1	1	19552881		0	1.82365e+07	22.25	0.118838	2	1074.61	1.28801	66.8372	0
High	GLVLVVSGDNLR	2	1	1	19551503		0	1.08771e+08	54.94	6.39671e-05	2	1241.72	0.555782	59.1228	0
High	LHVSSYQAVSGSGLAGVETLAK	1	1	1	19551503		0	1.5517e+07	44.47	0.000712782	3	2174.15	0.746701	59.9645	0
High	KGAALNTIQIAELLVK	1	1	1	19551503		0	6.97767e+06	35.18	0.0060528	3	1682.02	-0.700736	73.8761	1
High	FFASPR	1	1	1	19551503		0	9.96637e+06	31.21	0.0150993	2	724.377	-0.657718	36.887	0
High	TTIAVVGATGQVGQVMR	1	1	1	19551503		0	9.77403e+06	27.41	0.0362207	2	1687.91	-0.794382	56.1278	0
High	GLVLVVSGDNLRK	2	1	1	19551503		0	1.21719e+07	26.8	0.0416828	2	1369.82	0.23698	51.1106	1
High	QYAPLFAAAGATVVDNSSAWR	1	1	1	19551503		0	7.64245e+06	24.66	0.068227	3	2195.1	4.84566	77.1719	0
High	VPVFTGHTLTIHAEFDK	2	1	1	19551503		0	6.09258e+07	22.58	0.110143	3	1912	0.0166204	56.7155	0
High	ILGLPDLkVSGTcVR	1	1	1	19551503	K8(Acetyl); C13(Carbamidomethyl)	0	1.17826e+07	16.47	0.449735	2	1669.94	4.20936	72.4743	1
High	NFATkLFNATK	1	1	1	19553575	K5(Acetyl)	0	75701818	56.54	4.42544e-05	2	1296.7	0.402352	68.8561	1
High	LSLQWFVK	1	1	1	19553575		0	4.50037e+07	56.12	4.8748e-05	2	1020.59	0.511567	71.124	0
High	VWEWkQEYGGK	1	1	1	19553575	K5(Acetyl)	0	3.39081e+07	40.56	0.00175371	2	1451.7	1.03376	59.7678	1
High	WIVDLLEQVR	1	1	1	19553575		0	3.22674e+06	35.45	0.00568796	2	1270.72	0.223922	79.8885	0
High	QLWWGHR	1	1	1	19553575		0	1.81793e+07	29.38	0.0230121	2	982.499	-1.40169	47.1309	0
High	YDYDREEFIAkVWEWK	1	1	1	19553575	K11(Acetyl)	0	1.23473e+07	28.87	0.0258795	3	2219.04	-0.306412	79.5399	2
High	KRLEkDLANAQK	1	1	1	19553575	K5(Acetyl)	0	1.30321e+07	21.64	0.136759	3	1455.83	1.07471	29.6015	3
High	IVkEIRPYVHSVGHSER	2	1	1	19553575	K3(Acetyl)	0	4.41606e+07	18.26	0.297822	5	2048.1	-0.169444	40.5987	1
High	YFDWVDNMHDWTISR	1	1	1	19553575		0	1.7778e+07	17.37	0.365558	3	1984.86	-2.40462	76.5638	0
High	KLGNEAFLSkAPDAVVDK	1	1	1	19553575	K10(Acetyl)	0	2.31326e+07	17.27	0.374073	3	1944.05	1.58011	57.0817	2
High	AAADLVTDAVGQDGLR	1	1	1	19553818		0	4765074	46.7	0.000426537	2	1571.8	-0.967286	58.7561	0
High	HIVEWLYNR	4	1	1	19553818		0	1.03682e+08	43.18	0.000959305	2	1229.64	0.516227	53.5665	0
High	GKLLFVDIGGTLLDYSNEVPR	1	1	1	19553818		0	3.68841e+07	34.37	0.00729385	3	2306.24	1.82115	83.812	1
High	LLkYLNADR	1	1	1	19553818	K3(Acetyl)	0	7.39489e+07	33.54	0.00882992	2	1147.65	-0.111633	51.1896	1
High	LLFVDIGGTLLDYSNEVPR	1	1	1	19553818		0	4.87581e+06	26.42	0.0454943	3	2121.12	0.563013	89.6416	0
High	GLEFYLESNNGLYASR	1	1	1	19553818		0	4.56832e+06	24.03	0.0788781	2	1832.88	1.32325	68.6127	0
High	EAFPNLEHTTWGGQTGALFGTIGVSVNKK	1	1	1	19553818		0	1.87218e+07	23.86	0.082027	4	3059.56	0.506632	72.9098	1
High	NAFLkLELIDA	1	1	1	19553818	K5(Acetyl)	0	1.75364e+07	19.06	0.247717	2	1288.72	0.926257	86.2633	1
High	VLLAkDLVGSYAK	1	1	1	19553348	K5(Acetyl)	0	7.84478e+06	52.04	0.000124726	2	1418.83	1.08935	66.8062	1
High	NFcDALTNWYVR	1	1	1	19553348	C3(Carbamidomethyl)	0	6.02283e+06	48.84	0.000260589	2	1558.71	-1.11844	72.947	0
High	WFLMSSPILR	1	1	1	19553348		0	2.50828e+07	40.47	0.00179043	2	1249.68	-0.232365	77.6341	0
High	DGQFGkWLEGAR	1	1	1	19553348	K6(Acetyl)	0	5.66449e+06	40.42	0.00181116	2	1405.68	-0.95924	65.9833	1
High	VFGWDTHGLPAELEAEkQLGIK	1	1	1	19553348	K17(Acetyl)	0	2.2859e+07	31.38	0.0145197	3	2480.29	2.39196	77.9818	1
High	HQTIEHSYPHSWR	1	1	1	19553348		0	1.31756e+07	27.51	0.0353962	4	1677.79	-1.08221	33.499	0
High	QAQLPMWNAYSFLQLYTSK	1	1	1	19553348		0	2.10883e+07	27.49	0.0355596	3	2289.13	-2.40801	91.3228	0
High	FNEYcATSVLQYTkEWEEYVTR	1	1	1	19553348	C5(Carbamidomethyl); K14(Acetyl)	0	9.15562e+06	18.6	0.275395	3	2858.31	2.7208	91.611	1
High	FPEMEENVLSYWkK	2	1	1	19553348	K13(Acetyl)	0	4.28724e+06	17.95	0.319858	3	1841.88	-0.443543	78.3597	1
High	VFGWDTHGLPAELEAEK	1	1	1	19553348		0	5.55571e+06	17.21	0.379277	3	1898.93	-0.783213	67.1686	0
High	VALLNAEQEVSLAkR	2	1	1	23308878	K14(Acetyl)	0	1.98174e+07	82.87	1.03028e-07	2	1682.94	0.655665	62.9939	1
High	FSTYATWWIR	1	2	1	23308878		0	1.04353e+08	50.31	0.000185762	2	1330.66	0.339301	73.1752	0
High	LVVSLAkR	1	2	1	23308878	K7(Acetyl)	0	4.51529e+07	46.8	0.000416828	2	927.598	-0.204862	47.9769	1
High	KAkNHLLEANLR	1	1	1	23308878	K3(Acetyl)	0	3.1555e+06	28.61	0.0274762	3	1448.83	-1.03225	37.5749	2
High	LTPAVkR	1	1	1	23308878	K6(Acetyl)	0	7.75671e+06	23.85	0.082216	2	826.515	0.538299	30.5684	1
High	AkNHLLEANLR	1	1	1	23308878	K2(Acetyl)	0	1.27103e+07	22.92	0.101849	3	1320.74	0.230385	43.1489	1
High	IPVHMVEVINkLGR	1	1	1	23308878	K11(Acetyl)	0	39049327	21.37	0.145531	3	1646.94	1.14213	65.4968	1
High	TLDEIGQVYGVTR	1	1	1	23308878		0	2.95162e+06	17.29	0.372354	2	1450.76	1.69554	56.8952	0
High	AAILASIAFHTR	2	1	1	19552407		0	3.27772e+07	54.76	6.6674e-05	3	1270.72	-1.53945	57.9796	0
High	LLAIcEkFTNK	1	1	1	19552407	C5(Carbamidomethyl); K7(Acetyl)	0	1.90382e+08	52.26	0.000118565	2	1378.74	0.94161	62.1594	1
High	GPGSAVGIALLGFGTVGTEVMR	2	1	1	19552407		0	3.63361e+07	39.42	0.00228011	2	2089.12	2.08453	87.5847	0
High	TVELLkAKPVVK	1	1	1	19552407	K6(Acetyl)	0	2.36682e+07	32.58	0.0110143	3	1366.86	-3.25995	47.5335	1
High	GIAVSDISKPR	1	1	1	19552407		0	4.5447e+06	32.49	0.0112449	3	1142.65	-0.529879	37.3308	0
High	AkPVVKAINSVIR	1	1	1	19552407	K2(Acetyl)	0	2.62308e+07	17.65	0.342734	3	1436.89	-0.93188	52.3132	1
High	VHPTLLPVSHPLASVNkSFNAIFVEAEAAGR	1	1	1	19552407	K17(Acetyl)	0	4.34561e+06	14.87	0.650065	4	3313.77	1.3574	81.9041	1
High	SHNVAAQATTLGkR	1	1	1	19553796	K13(Acetyl)	0	3.79488e+07	84.77	6.65207e-08	3	1495.8	-0.193811	35.3557	1
High	YASAELSNLWSAEEkIIMER	1	1	1	19553796	K15(Acetyl)	0	7.78921e+06	70.27	1.87481e-06	3	2382.16	-0.20048	87.006	1
High	HAFIGAAESQVSR	1	1	1	19553796		0	7.4955e+06	37.19	0.00381028	3	1372.69	-4.16414	38.6364	0
High	QLWIAVMK	1	1	1	19553796		0	4.8067e+07	27.17	0.0382786	2	988.565	0.0988352	63.6294	0
High	YLPFLATTR	1	1	1	19553796		0	1.79913e+07	23.03	0.0993017	2	1081.6	0.0760679	62.4664	0
High	FATAADEMLVALER	1	1	1	19553796		0	1.76857e+06	21.08	0.155581	2	1536.78	3.25763	75.6384	0
High	QLWIAVmK	1	1	1	19553796	M7(Oxidation)	0	4.60814e+06	17.14	0.38544	2	1004.56	-0.673599	53.7869	0
High	ITLAGAGVSFFLTSAENR	1	1	1	19551491		0	1.59498e+07	50.85	0.000164043	3	1853.98	0.559566	82.4436	0
High	GMWVVPVFSNPTGFTVTEDVAkR	1	1	1	19551491	K22(Acetyl)	0	1.31174e+07	50.17	0.000191848	3	2579.3	0.597236	85.4505	1
High	WYTGHAGIR	2	1	1	19551491		0	5.50016e+06	39.47	0.00225401	3	1060.53	0.0579757	36.6652	0
High	FNkVLEILDSR	1	1	1	19551491	K3(Acetyl)	0	1.05607e+08	35.95	0.0050694	2	1375.76	1.01087	74.0585	1
High	EETVkWIcPVPGYDR	2	1	1	19551491	K5(Acetyl); C8(Carbamidomethyl)	0	8.60317e+07	34.15	0.00767285	2	1890.9	-0.63241	65.6304	1
High	SSVSLQDFDAER	1	1	1	19551491		0	3.32519e+06	26.7	0.0426537	2	1353.63	1.12658	52.1075	0
High	HAASLAPkFNK	1	1	1	19551491	K8(Acetyl)	0	1.02582e+07	24.92	0.0642623	3	1225.67	-0.107283	37.9204	1
High	IGLFHEDIkR	1	1	1	19551491	K9(Acetyl)	0	9.75366e+06	23.45	0.0901481	3	1269.69	-0.876949	51.0876	1
High	NLkLDLTR	1	1	1	19551491	K3(Acetyl)	0	1915715	13.05	0.988454	2	1014.59	-0.101016	53.5031	1
High	NIPFTTWEGWYK	1	1	1	19554007		0	2.9302e+07	50.13	0.000193623	2	1541.74	0.690453	76.2599	0
High	ETTDILIkDAVAGVLEAPK	2	1	1	19554007	K8(Acetyl)	0	3.85719e+06	35.87	0.00516365	2	2025.12	2.33677	90.9073	1
High	GIVkSLHNVLDKPR	2	1	1	19554007	K4(Acetyl)	0	4.15381e+07	32.33	0.0116669	3	1617.94	0.52834	50.7913	1
High	NIPFTTWEGWYkLDAAER	1	1	1	19554007	K12(Acetyl)	0	3.94331e+06	31.94	0.0127631	3	2239.09	2.45645	84.4519	1
High	SLHNVLDkPR	3	1	1	19554007	K8(Acetyl)	0	3.5968e+07	30.66	0.0171379	3	1220.68	0.48274	41.3312	0
High	HVIPNDGGHVLTAPGAEPVPGLYATGWIkR	1	1	1	19554007	K29(Acetyl)	0	2.08623e+07	26.44	0.0452852	4	3164.68	5.27084	67.7767	1
High	IVDWEEMVR	1	1	1	19554007		0	2.31454e+06	24.09	0.0777959	2	1176.57	0.608602	65.08	0
High	DAVAGVLEAPkHQGEEAIIELLDSR	1	1	1	19554007	K11(Acetyl)	0	8.07645e+06	23.56	0.0878935	3	2702.41	1.98606	90.5942	1
High	RGPAQVkFTPQELK	1	1	1	19554007	K7(Acetyl)	0	6.123e+07	13.41	0.909822	3	1640.91	-2.26035	48.5557	2
High	TFTGIGQQIADEIHVR	1	1	1	19552471		0	5.52522e+07	57.13	3.86328e-05	3	1784.93	0.136199	68.0291	0
High	AcHEGSFDkVVALKGESIEMITFEEAVGTLK	1	1	1	19552471	C2(Carbamidomethyl); K9(Acetyl)	0	2.96952e+07	48.65	0.000272243	4	3437.7	0.00576549	85.86	2
High	AcHEGSFDkVVALK	3	1	1	19552471	C2(Carbamidomethyl); K9(Acetyl)	0	3.15335e+08	44.98	0.000633806	3	1602.79	-0.267511	50.4576	1
High	AcHEGSFDKVVALKGESIEMITFEEAVGTLKEVPFER	1	1	1	19552471	C2(Carbamidomethyl)	0	2.60413e+07	32.73	0.0106404	5	4153.06	-1.17624	85.7641	3
High	HVGWIALHAGMAGGAHYTVIPEVPFDIAEIcK	2	1	1	19552471	C31(Carbamidomethyl)	0	3.2173e+07	23.94	0.0805298	4	3459.74	0.934222	77.43	0
High	VVALKGESIEMITFEEAVGTLKEVPFER	1	1	1	19552471		0	8.08762e+06	21.16	0.152741	4	3121.66	3.96533	88.1067	2
High	IATLTSGGDcPGLNAVIR	1	1	1	19552471	C10(Carbamidomethyl)	0	4195882	19.72	0.212793	2	1814.94	0.490348	60.0861	0
High	VTVLGISDKPGEAAkVFR	2	1	1	19551502	K15(Acetyl)	0	2.12204e+08	45.04	0.00062511	3	1929.08	0.781754	61.9988	1
High	SHPGVTAEFMEALR	1	1	1	19551502		0	1.5358e+07	44.26	0.000748095	3	1544.75	-0.0476912	60.9742	0
High	ALVVQkYGGSSLESAER	1	1	1	19551502	K6(Acetyl)	0	4.18395e+07	42.35	0.00116133	2	1835.95	-0.182908	54.4968	1
High	KLQVQGNWTNVLYDDQVGK	1	1	1	19551502		0	1.29231e+07	41.78	0.00132421	3	2205.13	-0.149429	63.2704	1
High	ISVLIR	1	1	1	19551502		0	753070	37.45	0.00358886	2	700.471	-0.284365	44.8502	0
High	AMEILkK	2	1	1	19551502	K6(Acetyl)	0	2.49555e+07	29.37	0.0230652	2	874.507	0.0630823	42.5484	1
High	IcIVAGFQGVNK	1	1	1	19551502	C2(Carbamidomethyl)	0	6.20765e+06	24.62	0.0688583	2	1305.7	-0.859369	56.6153	0
High	FkDIVTTIGGESAR	1	1	1	19552821	K2(Acetyl)	0	2.08185e+07	60.82	1.6518e-05	2	1535.81	0.376437	59.1244	1
High	LSLGIRPVFkTVDTcAAEFEAK	1	1	1	19552821	K10(Acetyl); C15(Carbamidomethyl)	0	5.01743e+07	45.73	0.000533282	3	2494.29	-5.66448	75.3923	1
High	NYIAALNkALR	1	1	1	19552821	K8(Acetyl)	0	8.53862e+06	37.71	0.00338031	2	1288.74	-0.675527	64.6455	1
High	FAFEkFVGADDTLTTTMK	2	1	1	19552821	K5(Acetyl)	0	1.66894e+07	34.96	0.00636732	2	2064	-0.57543	77.0766	1
High	QQGFWTkPDEFFAGER	2	1	1	19552821	K7(Acetyl)	0	5.82734e+07	31.12	0.0154155	3	1984.92	-0.357845	76.242	0
High	NkYEIDHETGK	2	1	1	19553894	K2(Acetyl)	0	8.16707e+08	52.7	0.000107141	2	1375.65	-0.195639	33.2445	1
High	GkHVDGSGWGDKAEAEK	2	1	1	19553894	K2(Acetyl)	0	1.72367e+08	43.76	0.000839376	4	1812.85	-0.740314	34.8205	2
High	GkHVDGSGWGDK	1	1	1	19553894	K2(Acetyl)	0	7.76287e+07	39.03	0.00249435	3	1284.6	0.426911	33.0297	1
High	IIGVFkMTDEAGGDDK	1	1	1	19553894	K6(Acetyl)	0	9.51142e+06	33.44	0.00903559	2	1737.84	3.57493	63.033	1
High	HVDGSGWGDKAEAEkIHAEAIDR	1	1	1	19553894	K15(Acetyl)	0	4.7251e+07	27.7	0.033881	4	2533.21	1.32931	51.2057	2
High	NKYEIDHETGkVYLDR	3	1	1	19553894	K11(Acetyl)	0	7.456e+07	26.66	0.0430484	3	2021.99	0.127997	46.155	2
High	HVDGSGWGDK	1	1	1	19553894		0	643951	18.65	0.272243	2	1057.47	3.20654	25.5189	0
High	HVDGSGWGDKAEAEK	1	1	1	19553894		0	1.46371e+07	14.21	0.756757	3	1585.72	-0.189311	30.0641	1
High	TANIALLHYFDGEkR	1	1	1	19551749	K14(Acetyl)	0	8.06336e+07	63.46	8.99408e-06	3	1789.92	0.559905	66.7365	1
High	TANIALLHYFDGEK	1	1	1	19551749		0	2.84495e+07	62.72	1.06649e-05	3	1591.81	-0.0664529	65.5148	0
High	TANIALLHYFDGEKR	2	1	1	19551749		0	3.73684e+07	44.14	0.000769054	3	1747.92	3.26549	60.1386	1
High	KYKPTTPGR	1	1	1	19551749		0	0	37.49	0.00355596	3	1047.6	0.875477	19.0354	1
High	GVVMNPVDHPHGGGEGK	1	1	1	19551749		0	4.66034e+06	16.8	0.416828	3	1686.8	-0.850236	31.1572	0
High	TSAENFHAMYPGMEGWLkTR	1	1	1	19551441	K18(Acetyl)	0	1.66968e+07	49.15	0.000242637	3	2368.09	2.26338	68.8126	1
High	DPLkFNAPQLMK	2	1	1	19551441	K4(Acetyl)	0	7.11221e+07	46.56	0.000440511	2	1443.77	0.000547829	64.8726	1
High	SGHYSALNVFkLFGPGNR	1	1	1	19551441	K11(Acetyl)	0	2.99825e+07	39.06	0.00247717	3	2006.02	-2.35285	76.8959	1
High	AALPYGLWVPVLPGTR	1	1	1	19551441		0	1.03977e+07	36.49	0.00447669	2	1709.98	1.27396	83.7601	0
High	LAKDPLkFNAPQLMK	1	1	1	19551441	K7(Acetyl)	0	3.00442e+07	31.17	0.015239	3	1755.99	2.19767	61.2505	2
High	LTLSAVGVAYYAmGAPAK	1	1	1	19551441	M13(Oxidation)	0	1.81008e+07	24.51	0.0706247	3	1798.94	1.64234	64.9702	0
High	LTLSAVGVAYYAMGAPAK	1	1	1	19551441		0	4.58117e+07	23.1	0.0977139	3	1782.95	3.2553	74.4833	0
High	QVAEQNDSKPDYLkR	1	1	1	19551441	K14(Acetyl)	0	6.74458e+07	18.16	0.304759	3	1832.91	0.0694233	36.615	1
High	GFLQYQFVVPTEAVEPFKDIIR	1	1	1	19551441		0	1.32332e+07	16.69	0.42752	3	2596.38	0.860287	85.8421	1
High	NLTQFYQPLDLIGEWNR	1	1	1	19551441		0	3.17269e+06	16.61	0.435468	2	2107.06	1.6446	86.9751	0
High	VPDIFPSWTLNKLTLSAVGVAYYAMGAPAKNQVK	1	1	1	19551441		0	8.80491e+06	15.2	0.602499	4	3649.95	2.59765	93.8728	2
High	YTFSAAGLHVDLSK	2	1	1	19552078		0	99122059	45.43	0.000571421	3	1508.77	-0.326016	61.5992	0
High	ELFKEENRAEKYTFSAAGLHVDLSKNLLDDATLTK	1	1	1	19552078		0	2.08855e+07	39.37	0.00230652	5	3967.05	1.43535	69.9404	4
High	ELFkEENR	1	1	1	19552078	K4(Acetyl)	0	3.08958e+07	38.96	0.00253488	2	1106.55	0.0549375	40.5569	1
High	TMHDLLMSNFFAQTK	1	1	1	19552078		0	2.60667e+07	35.99	0.00502292	3	1783.85	0.895107	71.0309	0
High	FEENVPILMALLGVWYSDFYGAETHAVLPYSEDLSR	1	1	1	19552078		0	9.9717e+06	27.13	0.0386328	3	4132.01	1.64633	110.377	0
High	FLGGFHAMDEHFR	1	1	1	19552078		0	1.84792e+07	23.66	0.0858928	3	1563.72	0.507018	54.7693	0
High	VLAFGkNAEEIAAEGVAPELVNHK	1	1	1	19552078	K6(Acetyl)	0	1.02106e+07	22.43	0.114014	3	2548.34	0.916451	72.1849	1
High	TMHDLLMSNFFAQTKVLAFGKNAEEIAAEGVAPELVNHK	1	1	1	19552078		0	1.60955e+07	20.89	0.162539	5	4271.15	-2.03143	86.4383	2
High	SGNWLGHTGHTIkK	2	1	1	19552078	K13(Acetyl)	0	1.98164e+07	18.15	0.305462	4	1577.82	-0.60386	37.9323	1
High	TFTTQETLSNAR	1	1	1	19552078		0	5.03748e+06	15.55	0.555849	2	1368.68	0.736405	40.7596	0
High	TTKFEENVPILMALLGVWYSDFYGAETHAVLPYSEDLSR	1	1	1	19552078		0	1.45325e+07	14.26	0.748095	4	4462.19	-0.959294	108.982	1
High	HFVAVSTNAEK	1	1	1	19552078		0	5.8681e+06	13.37	0.918241	2	1202.62	-0.879131	29.7944	0
High	QQANDLAPAVSGEEDVDSGDSSTDSLIkWYR	1	1	1	19552078	K28(Acetyl)	0	2.33031e+07	13.33	0.926737	3	3395.55	0.178065	72.7216	1
High	AEIQDAVNNANATVSHSEAIkR	2	1	1	19553494	K21(Acetyl)	0	8.26209e+07	103.6	8.70876e-10	3	2380.19	0.602205	54.9605	1
High	ILEINSSALETLkFEGR	1	1	1	19553494	K13(Acetyl)	0	4.805e+06	56.89	4.08279e-05	2	1962.05	-0.0405098	76.3823	1
High	AFDkLVYSK	1	1	1	19553494	K4(Acetyl)	0	1.44517e+07	41.63	0.00137074	2	1112.6	0.00369518	51.6241	1
High	TRPYGVLFSkPANYEWVNVTAK	1	1	1	19553494	K10(Acetyl)	0	2.3912e+07	21.2	0.151341	3	2582.34	-0.863346	71.8576	0
High	LVYSkIR	1	1	1	19553494	K5(Acetyl)	0	1.58434e+07	16.8	0.416828	2	920.556	0.0410438	43.0928	1
High	SQVMAHkAFDK	2	1	1	19553494	K7(Acetyl)	0	5.98984e+06	13.87	0.818383	2	1303.65	-0.0832027	35.8881	1
High	DHLELGESLGLIDMkR	1	1	1	23308986	K15(Acetyl)	0	4.97968e+07	61.55	1.39623e-05	3	1867.96	1.05675	71.3863	1
High	mIDLkFLR	1	1	1	23308986	M1(Oxidation); K5(Acetyl)	0	1.74663e+07	41.81	0.00131509	2	1093.61	0.649772	66.5242	1
High	MIDLkFLR	1	1	1	23308986	K5(Acetyl)	0	8.44792e+07	38.09	0.00309711	2	1077.61	0.245234	71.0689	1
High	IDLkFLR	1	1	1	23308986	K4(Acetyl)	0	6.74309e+07	36.54	0.00442544	2	946.572	-0.523466	65.437	1
High	AEQkAFGK	1	1	1	23308986	K4(Acetyl)	0	1.72697e+07	26.22	0.0476383	2	920.484	0.103111	28.9725	1
High	YAGWSScFR	1	1	1	23308986	C7(Carbamidomethyl)	0	9.7323e+07	25.9	0.051281	2	1133.48	0.429602	51.9551	0
High	KFDTEAWVPTQDTYR	1	1	1	23308986		0	6.56252e+06	25.38	0.0578038	3	1856.88	0.24169	56.3073	1
High	kFDTEAWVPTQDTYR	1	1	1	23308986	K1(Acetyl)	0	3.89327e+06	17.95	0.319858	2	1898.89	0.27245	63.7027	1
High	TFDFEPK	1	1	1	23308986		0	6.11686e+06	15.81	0.523548	2	883.42	0.429251	47.8751	0
High	VHQFDkVEMFVYcKPEDAEDVHQQLLGMEK	2	1	1	23308986	K6(Acetyl); C13(Carbamidomethyl)	0	4.57457e+07	15.78	0.527177	4	3691.72	-1.34353	71.1287	1
High	TIVRDELTEIVEkYGDER	1	1	1	19551262	K13(Acetyl)	0	4.02957e+07	41.8	0.00131812	3	2207.12	-1.60508	75.7645	2
High	YYVAHQIEVIVR	3	1	1	19551262		0	6.9499e+07	36.92	0.00405468	3	1489.82	1.09605	54.888	0
High	GGLGVVTFkYTPK	1	1	1	19551262	K9(Acetyl)	0	1.34378e+07	33.06	0.00986181	2	1408.78	0.230536	62.5382	1
High	HFFVSSTHDWILFFTNYGR	2	1	1	19551262		0	2.30924e+07	32.96	0.0100915	4	2374.14	0.450225	83.7913	0
High	FRDNDQLLSMSVVR	1	1	1	19551262		0	2.63234e+06	30.56	0.0175371	3	1679.85	0.676294	57.0884	1
High	LVGISkIEDESSDR	1	1	1	19551262	K6(Acetyl)	0	843817	18.47	0.283764	2	1589.8	1.24055	56.5133	1
High	IVVTLkR	1	1	1	19551262	K6(Acetyl)	0	1.57215e+06	16.94	0.403605	2	870.577	-0.515227	55.7947	1
High	ENVVITITSTGYAK	1	1	1	19551262		0	1.2055e+07	16.36	0.461271	2	1495.8	-0.545009	56.9303	0
High	YYVAHQIEVIVRR	1	1	1	19551262		0	1.77196e+07	14.6	0.691762	3	1645.92	1.29803	51.5313	1
High	TIVRDELTEIVEkYGDERR	1	1	1	19551262	K13(Acetyl)	0	2.10785e+07	14.2	0.758502	3	2363.23	3.98273	72.1696	3
High	EIMDELGIAQTR	1	1	1	19552819		0	8.09467e+06	70.37	1.83213e-06	2	1375.69	0.869116	58.3234	0
High	VSALLEALPkVGK	1	1	1	19552819	K10(Acetyl)	0	1.07168e+08	58.78	2.64214e-05	2	1366.83	0.346726	66.7684	1
High	VSALLEALPK	1	1	1	19552819		0	2.80726e+07	43.42	0.00090773	2	1040.64	0.211606	59.6614	0
High	AKEIMDELGIAQTR	1	1	1	19552819		0	9.64741e+06	26.39	0.0458096	3	1574.82	0.550596	53.6599	1
High	AELKENLkR	2	1	1	19552819	K8(Acetyl)	0	1.37002e+08	25.12	0.0613701	3	1142.65	-0.0447656	31.7607	2
High	EVLDKAESDEIIGK	1	1	1	19552819		0	9.34181e+06	15.78	0.527177	3	1545.8	1.04152	44.7467	1
High	AELKENLKR	1	1	1	19552819		0	4.82227e+06	13.81	0.829768	3	1100.64	0.652079	23.6941	2
High	LAAAFDYAHLLVFHPR	3	1	1	19553631		0	2.17927e+08	79.36	2.31183e-07	3	1840.99	3.76896	71.3991	0
High	LMLSLGEPEVPkR	1	1	1	19553631	K12(Acetyl)	0	17922326	49.07	0.000247148	2	1510.83	-0.717057	62.6999	1
High	ALSSTPAAFNQGcITkLR	2	1	1	19553631	C13(Carbamidomethyl); K16(Acetyl)	0	3.98877e+07	37.21	0.00379277	2	1977.03	1.52039	59.6834	1
High	DRVWIIDPLDGTkEFATGR	1	1	1	19552072	K13(Acetyl)	0	1.12934e+07	58.01	3.15469e-05	3	2231.15	2.61572	77.5477	2
High	AVTGPYSkVIAISHNRPPK	3	1	1	19552072	K8(Acetyl)	0	1.3173e+08	57.2	3.80151e-05	4	2077.16	0.964317	54.5494	1
High	NLGDAGDELAQSWIAR	1	1	1	19552072		0	2.84352e+06	32.91	0.0102084	2	1715.84	1.38387	69.4216	0
High	VWIIDPLDGTkEFATGR	1	1	1	19552072	K11(Acetyl)	0	9.8107e+06	18.9	0.257014	2	1960.02	2.21522	80.7057	1
High	VIAISHNRPPK	2	1	1	19552072		0	1.93583e+07	18.23	0.299886	3	1231.73	0.0764383	26.1488	0
High	IKANIAEILKQEGYIANYTVEDAK	1	1	1	23308795		0	1.77345e+07	56.43	4.53896e-05	4	2694.44	1.89386	70.2164	2
High	STNLPQVLGGLGVAIISTSQGLLTDR	1	1	1	23308795		0	2.62127e+07	53.5	8.91162e-05	3	2610.45	1.39131	107.427	0
High	TMTDPIADMLSR	1	1	1	23308795		0	27635297	45.47	0.000566183	2	1350.64	2.56655	69.1517	0
High	ANIAEILkQEGYIANYTVEDAK	1	1	1	23308795	K8(Acetyl)	0	2.63735e+07	43.76	0.000839376	3	2495.27	-0.388423	81.8312	1
High	NASNAHHDTVSMPSSKIKANIAEILKQEGYIANYTVEDAK	1	1	1	23308795		0	5.53044e+06	31.68	0.0135505	5	4358.18	2.47842	70.636	3
High	ANIAEILK	1	1	1	23308795		0	5.48331e+06	13.83	0.825955	2	871.525	-0.168134	52.1314	0
High	NASNAHHDTVSMPSSK	1	1	1	23308795		0	1.7543e+06	13.32	0.928873	4	1682.75	-0.231675	25.502	0
High	GTMYDPSSVFYMK	1	1	1	19552240		0	1.63927e+07	45.1	0.000616533	2	1525.67	-0.325081	65.8467	0
High	GINPSDVTVVVLDRPR	1	1	1	19552240		0	4.48881e+07	44.75	0.000668277	3	1736.97	0.478081	60.6077	0
High	GMKNEGDGAAVDAMR	1	1	1	19552240		0	1.03266e+06	27.9	0.0323561	3	1521.68	0.307849	34.0879	1
High	HIELIADIR	1	1	1	19552240		0	1.36898e+06	27.79	0.0331861	3	1079.62	0.962396	50.8331	0
High	GTMYDPSSVFYMKk	5	1	1	19552240	K14(Acetyl)	0	9.27554e+07	24.83	0.065608	3	1695.78	0.560342	66.3571	1
High	HIESVHQLSK	1	1	1	19552240		0	784498	16.88	0.40922	2	1177.63	2.12629	25.0868	0
High	KWYVIDATDVVLGR	2	1	1	19551815		0	4.34903e+07	49.01	0.000250586	2	1634.89	1.59429	69.9276	1
High	TIEDSIVGMMPHNK	1	1	1	19551815		0	4.96086e+06	40.46	0.00179455	3	1571.76	0.581928	62.8788	0
High	KLHVFSGSEHPYAAQKPEAYEIkK	2	1	1	19551815	K23(Acetyl)	0	1.8086e+08	35.76	0.0052961	5	2799.45	0.873589	44.9412	2
High	WYVIDATDVVLGR	1	1	1	19551815		0	3.14597e+07	30.43	0.0180699	2	1506.79	-0.376984	76.4878	0
High	LHVFSGSEHPYAAQKPEAYEIkK	2	1	1	19551815	K22(Acetyl)	0	9.29797e+07	24.42	0.0721035	4	2671.35	-0.313544	47.5183	1
High	VAVTSNkR	1	1	1	19551815	K7(Acetyl)	0	2.2813e+07	21.61	0.137707	2	916.521	0.275573	25.0676	1
High	SLDLHPER	1	1	1	19551815		0	1.04457e+06	20.41	0.181533	2	966.498	-2.15595	33.2134	0
High	GKPLYAPNVDcGDHVIVINADKVAVTSNKR	1	1	1	19551815	C11(Carbamidomethyl)	0	1.43231e+07	19.06	0.247717	5	3250.7	0.359299	52.1442	2
High	LTAASAkK	2	1	1	19551815	K7(Acetyl)	0	7.49892e+06	18.47	0.283764	2	831.493	-0.183487	24.045	1
High	kWYVIDATDVVLGR	1	1	1	19551815	K1(Acetyl)	0	5.22542e+06	16.94	0.403605	2	1676.9	0.349702	79.0883	1
High	GKPLYAPNVDcGDHVIVINADK	1	1	1	19551815	C11(Carbamidomethyl)	0	1.87667e+07	13.97	0.799754	4	2395.21	1.26364	51.7611	0
High	SYGTPLESALkWQEQGAK	2	1	1	19553293	K11(Acetyl)	0	9.01267e+07	54.83	6.5608e-05	3	2035.01	-2.01913	68.6158	1
High	ALYEHkFTLEEALAAVEK	1	1	1	19553293	K6(Acetyl)	0	69140556	40.14	0.00193178	3	2104.1	1.58508	77.886	1
High	YQDEGIDSVIIGkALYEHK	1	1	1	19553293	K13(Acetyl)	0	4.90383e+07	28.52	0.0280515	3	2220.12	0.446635	71.6217	1
High	WLHFVDLDAAFNR	1	1	1	19553293		0	3.25816e+07	22.85	0.103504	3	1603.8	0.842602	74.6715	0
High	WQEQGAkWLHFVDLDAAFNR	1	1	1	19553293	K7(Acetyl)	0	8.53457e+06	19.96	0.201352	3	2473.2	-0.912365	83.1577	1
High	FTLEEALAAVEK	1	1	1	19553293		0	1.68912e+06	16.74	0.422626	2	1320.71	4.62604	79.4154	0
High	AcVEEcPVDcIYEGkR	3	2	1	19552328	C2(Carbamidomethyl); C6(Carbamidomethyl); C10(Carbamidomethyl); K15(Acetyl)	0	4.86525e+08	71.32	1.47217e-06	3	2026.87	0.690679	55.2493	1
High	TYTIAQPcVDVLDR	1	2	1	19552328	C8(Carbamidomethyl)	0	4.23884e+07	21.16	0.152741	2	1650.81	-0.619395	59.7856	0
High	GNkFADEVSSILDSLR	2	1	1	23308920	K3(Acetyl)	0	8446346	82.72	1.06649e-07	2	1792.9	-2.39187	95.0712	1
High	GGFGSFMEkEIHDQPAAVR	1	1	1	23308920	K9(Acetyl)	0	3.16975e+07	38.94	0.00254658	3	2118.01	1.24061	64.946	1
High	AFLAQITASYLLGLYLAQLR	1	1	1	23308920		0	1.77144e+06	24.08	0.0779752	3	2225.27	1.01033	108.796	0
High	SVLFLGR	1	1	1	23308920		0	7.13618e+06	21.12	0.154155	2	791.477	-0.35615	54.4371	0
High	LEGAFTLLAIHADHDDR	1	1	1	23308920		0	2.04195e+07	21.05	0.156659	4	1893.95	-0.185979	62.0415	0
High	IVIVAcGTAAYAGQVAR	1	1	1	23308920	C6(Carbamidomethyl)	0	2.09005e+06	15.63	0.545703	2	1719.92	1.45139	55.2207	0
High	GRDSLHSkVVSNIQEIR	1	1	1	23308920	K8(Acetyl)	0	3.24243e+06	14.24	0.751548	4	1980.06	-0.206062	50.0107	2
High	YRDPILNEK	1	1	1	23308920		0	793457	13.31	0.931015	3	1147.61	2.56947	36.5373	1
High	GIGGPIMPASSYLMkSPPEQLPDDVAR	2	1	1	19554190	K15(Acetyl)	0	2.99217e+08	75.9	5.1281e-07	3	2868.43	0.437039	75.2652	1
High	GIGGPIMPASSYLmkSPPEQLPDDVAR	2	1	1	19554190	M14(Oxidation); K15(Acetyl)	0	2.23375e+07	50.02	0.00019859	3	2884.42	-0.0454554	71.3832	1
High	VAIAGVGNcATSLIQGVEYYR	1	1	1	19554190	C9(Carbamidomethyl)	0	4.99555e+06	24.86	0.0651563	3	2241.13	0.471739	75.9817	0
High	TATAILHTNR	3	1	1	19551284		0	3.0004e+07	50.55	0.000175775	2	1097.61	0.0250278	29.7334	0
High	GGPGYTFADEFHPELR	1	1	1	19551284		0	7.44659e+07	39.96	0.00201352	3	1792.83	-0.299511	61.4004	0
High	GDITIDLFGNHAPETVANFVGLAQGTK	1	1	1	19551284		0	2.93866e+07	38.68	0.00270369	3	2785.42	0.0920534	83.9612	0
High	VIDGFMIQGGDPTGTGR	1	1	1	19551284		0	2.25272e+07	37.07	0.00391703	2	1720.83	-0.542065	58.5036	0
High	VVDAIATTATDR	1	1	1	19551284		0	3.05699e+06	23.28	0.0937468	2	1232.65	0.452635	38.8626	0
High	FSFTALVIVGDGK	1	1	1	19551777		0	0	73.3	9.33161e-07	2	1353.74	0.111821	76.4062	0
High	SLGSDNAINVVHATVDGLK	1	1	1	19551777		0	2.68798e+07	52.52	0.000111675	3	1910	-0.689086	64.4587	0
High	TIEEVAPAR	1	1	1	19551777		0	3.5716e+06	34.39	0.00726033	2	985.532	0.265313	32.6453	0
High	RFSFTALVIVGDGK	1	1	1	19551777		0	2.62783e+06	31.66	0.0136131	3	1509.84	0.222732	68.5333	1
High	KNFFR	1	1	1	19551777		0	5.60333e+06	22.69	0.107388	2	711.394	0.118207	28.5877	1
High	kNFFR	1	1	1	19551777	K1(Acetyl)	0	2.58923e+07	21.74	0.133646	2	753.404	-0.0582643	42.8872	1
High	QLVRPEEVAAR	1	1	1	19551777		0	1.16075e+07	13.85	0.82216	3	1267.71	-0.470158	35.2111	0
High	QVALNILEVkNVDANAK	2	1	1	19551752	K10(Acetyl)	0	4.96738e+07	62.8	1.04702e-05	3	1881.05	0.976207	67.8479	1
High	QVALNILEVK	1	1	1	19551752		0	4.72073e+07	48.23	0.000299886	2	1126.68	0.704891	61.5814	0
High	EFLSkGLDR	1	1	1	19551752	K5(Acetyl)	0	2.64989e+07	33.69	0.00853015	2	1106.58	-0.0671673	51.0446	1
High	SYADYVAEDIkIR	1	1	1	19551752	K11(Acetyl)	0	4.07715e+06	25.77	0.0528392	3	1584.79	-0.363575	64.8244	1
High	AEAKEDSFYAALETALAkMER	1	1	1	19551984	K18(Acetyl)	0	8.99528e+06	58.69	2.69747e-05	3	2386.16	1.82229	91.0773	2
High	LDPTLTFFHVELQHEPNPR	3	1	1	19551984		0	1.83921e+08	47.14	0.00038544	4	2290.17	2.425	67.3572	0
High	YDVDPYADkVDDVMPGQVVR	1	1	1	19551984	K9(Acetyl)	0	4.33738e+06	37.92	0.00322075	3	2323.09	-1.53963	69.5493	1
High	YDVDPYADKVDDVMPGQVVR	1	1	1	19551984		0	3.60487e+06	30.45	0.0179869	3	2281.08	-1.51188	60.8293	1
High	GADELGKYDVDPYADkVDDVMPGQVVR	1	1	1	19551984	K16(Acetyl)	0	1.99192e+07	21.07	0.15594	3	2993.41	-1.87999	69.6647	2
High	NVEVPDHFAER	1	1	1	19551984		0	1.78412e+06	18.68	0.270369	2	1312.63	2.23044	42.8159	0
High	EFFGTSQLSQFMDQNNSLSGLTHkR	1	1	1	19551731	K24(Acetyl)	0	3.62544e+07	72.34	1.16401e-06	3	2914.38	-0.755964	78.0476	1
High	TNQGTSYNQKPLVNLGER	1	1	1	19551731		0	1.35648e+07	35.17	0.00606676	3	2019.03	0.0726008	44.806	0
High	GAWLEFDVDkR	1	1	1	19551731	K10(Acetyl)	0	5.70916e+06	31.81	0.0131509	2	1377.68	-0.147546	68.1896	1
High	DLAQSLLDNSFFR	1	1	1	19551731		0	1.82772e+06	26.82	0.0414913	2	1525.77	5.50247	85.9243	0
High	STERPLHAVkVIPSR	2	1	1	19551731	K10(Acetyl)	0	3.28173e+07	24.42	0.0721035	3	1731.99	0.128285	41.2603	1
High	SQTVFIGDFPMMTDK	1	1	1	19551731		0	3.46612e+06	21.96	0.127045	2	1716.8	-0.120358	72.7248	0
High	LHHLVDEkIHAR	2	1	1	19551731	K8(Acetyl)	0	2.61566e+07	19.81	0.208428	4	1509.83	-0.413779	34.9111	1
High	AIFGEkAR	1	1	1	19551731	K6(Acetyl)	0	5.88818e+06	15.56	0.55457	2	933.516	0.599244	41.1661	1
High	ALFEkAGETVVELcR	2	1	1	19552488	K5(Acetyl); C14(Carbamidomethyl)	0	3.85001e+07	90.35	1.84059e-08	2	1763.9	0.949308	69.3411	1
High	GGLLNkDVHSVHSNDLEGWLDDWDIR	1	1	1	19552488	K6(Acetyl)	0	2.71692e+07	50.74	0.000168251	4	3032.45	1.05437	80.0691	1
High	RALFEkAGETVVELcR	1	1	1	19552488	K6(Acetyl); C15(Carbamidomethyl)	0	3.78857e+06	36.51	0.00445612	3	1920	0.586967	64.0616	2
High	VAcPkTVDAEALPIIAK	2	1	1	19553217	C3(Carbamidomethyl); K5(Acetyl)	0	3.69083e+07	49.22	0.000238757	2	1838.01	-1.51413	62.6952	1
High	TVDAEALPIIAkK	6	1	1	19553217	K12(Acetyl)	0	5.56143e+07	37.64	0.00343524	2	1410.82	-0.761851	59.4592	1
High	SSVAFGALLSQGIGDTIR	1	1	1	19553217		0	4.17697e+06	26.01	0.0499985	2	1791.96	-1.10264	78.1011	0
High	KLEIVScPScGR	1	1	1	19553217	C7(Carbamidomethyl); C10(Carbamidomethyl)	0	4.20419e+06	23.97	0.0799754	3	1405.69	0.189929	37.5605	1
High	QLAEQSDYPLHLGVTEAGPkFMGTIK	1	1	1	19553217	K20(Acetyl)	0	5.69683e+07	23.27	0.0939629	3	2872.46	2.62259	71.4479	1
High	kSPIPVIADIHFQPKYIFAAIDAGcAAVR	2	1	1	19553217	K1(Acetyl); C25(Carbamidomethyl)	0	1.28148e+07	21.96	0.127045	4	3210.72	3.3106	88.8232	2
High	GEVIkTVPESQIVETLIEEAMR	2	1	1	19553217	K5(Acetyl)	0	5.47233e+06	19.92	0.203215	3	2513.31	-1.04371	96.9692	1
High	TVPESQIVETLIEEAMR	1	1	1	19553217		0	1.69539e+06	16.88	0.40922	3	1944.99	-0.557742	93.4826	0
High	LHGIPHVATAHSLEPDRPWkR	4	1	1	23308828	K20(Acetyl)	0	2.22748e+08	49.42	0.000228011	5	2459.31	0.0510468	47.9836	1
High	TTALVEELQAkR	2	1	1	23308828	K11(Acetyl)	0	2.52987e+07	39.09	0.00246012	2	1400.77	0.10525	57.2038	1
High	MAEAANNVDVVHSHTWYAGLGGHLAAR	2	1	1	23308828		0	1.34095e+07	35.08	0.00619379	5	2847.38	1.79238	55.8506	0
High	TLSTGLRMAEAANNVDVVHSHTWYAGLGGHLAAR	1	1	1	23308828		0	1.94441e+07	23.01	0.09976	5	3575.81	3.68926	63.6103	1
High	GRPNVLAIVLAGGEGK	1	1	1	161486708		0	2.45604e+07	48.59	0.00027603	3	1550.9	0.747763	66.7816	0
High	HAILDkNVVVR	2	1	1	161486708	K6(Acetyl)	0	75562272	47.73	0.000336478	3	1305.76	0.273779	46.8096	1
High	GRPNVLAIVLAGGEGkR	2	1	1	161486708	K16(Acetyl)	0	3.272e+07	46.92	0.000405468	3	1749.01	0.877783	68.3089	1
High	GRPNVLAIVLAGGEGKR	1	1	1	161486708		0	4.52035e+06	32.81	0.0104462	3	1707	0.545295	61.152	1
High	WFTGSADAILQSLNLISDEKPDYVIVFGADHVYR	1	1	1	161486708		0	8.66796e+06	22.36	0.115866	4	3839.94	3.63704	94.4549	0
High	IVQFAkLVGPENVIASTDcGLGGR	1	1	1	19553328	K6(Acetyl); C19(Carbamidomethyl)	0	1.09668e+08	55.41	5.74059e-05	3	2543.33	0.911615	78.6687	1
High	TPELLDANIkR	2	1	1	19553328	K10(Acetyl)	0	3.20808e+07	54.25	7.49819e-05	2	1311.73	2.49424	54.1486	1
High	LTNkFYDTDEEVVAAcADALSQEYK	1	1	1	19553328	K4(Acetyl); C16(Carbamidomethyl)	0	3.52444e+07	36.08	0.0049199	3	2922.34	0.935007	80.7464	1
High	LHSQIAWAK	1	1	1	19553328		0	4.15024e+06	33.86	0.0082027	3	1053.58	-1.25764	37.3967	0
High	LHSQIAWAkLESLVEGAR	1	1	1	19553328	K9(Acetyl)	0	1.52718e+08	19.99	0.199966	3	2050.11	1.26559	80.808	1
High	LHIcWGSWHGPHVTDIPFGDIIGEILR	1	1	1	19553328	C4(Carbamidomethyl)	0	0	16.79	0.417789	4	3125.58	-0.677011	91.0941	0
High	AcDcLVIFVAkDTATGR	2	1	1	19553782	C2(Carbamidomethyl); C4(Carbamidomethyl); K11(Acetyl)	0	3.66369e+07	73.55	8.80961e-07	2	1938.94	0.46003	72.7667	1
High	AcDcLVIFVAK	1	1	1	19553782	C2(Carbamidomethyl); C4(Carbamidomethyl)	0	1.36668e+07	55.64	5.44448e-05	2	1295.65	0.486467	63.0966	0
High	FLAkPTDINWGGK	1	1	1	19553782	K4(Acetyl)	0	22930460	26.6	0.0436472	2	1488.79	1.70654	63.062	0
High	SMQMSIHVR	1	1	1	19553782		0	9.31499e+06	20.76	0.167478	3	1088.53	-1.62706	40.2393	0
High	VETIEELTEFKkPIR	2	1	1	19552607	K12(Acetyl)	0	1.96317e+07	40.31	0.00185762	3	1874.03	1.70769	64.9231	1
High	NATAGEkFETLDHVKR	3	1	1	19552607	K7(Acetyl)	0	3.71956e+07	35.69	0.00538216	3	1857.95	0.247407	47.7629	2
High	NATAGEkFETLDHVK	1	1	1	19552607	K7(Acetyl)	0	79495102	28.36	0.0291043	3	1701.85	0.404594	51.984	1
High	FETLDHVkR	1	1	1	19552607	K8(Acetyl)	0	0	25.32	0.058608	3	1186.62	-1.61278	39.9578	1
High	MLIAQNWVTGLLGHANEGWK	1	1	1	19552607		0	7.32755e+06	24.75	0.0668277	3	2238.15	0.53093	84.9708	0
High	AYTFADAIESAR	1	1	1	19552607		0	1.43766e+06	20.08	0.195865	2	1314.63	0.63674	61.757	0
High	cAALLIDGTPVGYAGELHPQILEkAGLPAR	1	1	1	19552607	C1(Carbamidomethyl); K24(Acetyl)	0	9.41767e+06	19.42	0.228011	3	3172.68	0.185422	78.3514	1
High	RIEAYSGLNSFNYLSkER	1	1	1	19552844	K16(Acetyl)	0	1.53183e+07	62.5	1.12191e-05	3	2189.1	-1.54279	63.0864	2
High	GAHSGNLVkLVGSYIDGR	1	1	1	19552844	K9(Acetyl)	0	25233957	45.74	0.000532055	3	1884.99	0.611833	73.4881	1
High	AAEkEIEALHR	1	1	1	19552844	K4(Acetyl)	0	5.13331e+07	36.06	0.00494261	3	1308.69	0.444348	40.6791	1
High	DNFDILGDLPkK	2	1	1	19552844	K11(Acetyl)	0	7.26125e+06	31.23	0.0150299	2	1416.74	0.251272	70.5492	1
High	HNTFFQMAGNFSFGQYFK	1	1	1	19552844		0	4.94866e+06	25.06	0.0622238	3	2170.98	1.52303	80.6407	0
High	kHGHTDLSIYR	1	1	1	19552844	K1(Acetyl)	0	5.46401e+06	19.75	0.211328	3	1368.7	-0.199479	33.9917	1
High	AFLkTLVSGTHLFEEAATSIK	1	1	1	19552844	K4(Acetyl)	0	4.80271e+07	18.41	0.287711	3	2305.25	1.37867	86.598	1
High	VAQLVDkLK	1	1	1	19552844	K7(Acetyl)	0	2.78991e+06	16.12	0.48748	2	1055.65	-0.283067	51.8127	1
High	YmEIWNLVFMEK	1	1	1	19552844	M2(Oxidation)	0	0	13.94	0.805298	2	1618.76	-0.693762	82.9824	0
High	GLTITLTDNR	1	1	1	19551255		0	6.76576e+07	70.53	1.76586e-06	2	1103.61	-0.372563	50.5139	0
High	VIINkAVGSAQAR	2	1	1	19551255	K5(Acetyl)	0	27018317	55.1	6.16533e-05	2	1368.8	0.162045	43.9443	1
High	HWYQNFEkSVPDELIEGGNAR	1	1	1	19551255	K8(Acetyl)	0	2.55938e+07	32.33	0.0116669	3	2531.2	1.07133	68.1557	1
High	HWYQNFEK	1	1	1	19551255		0	4.85257e+07	28.79	0.0263607	2	1151.53	0.434248	42.975	0
High	LGNTEIkSFVQR	1	1	1	19551255	K7(Acetyl)	0	2.50538e+06	23.31	0.0931015	2	1433.77	-3.02207	56.6677	1
High	ILNVEkAR	1	1	1	19551255	K6(Acetyl)	0	2.76529e+06	15.55	0.555849	2	984.584	-0.165154	40.2474	1
High	LIDILDPTPkTVDALMR	3	1	1	19551745	K10(Acetyl)	0	2.80168e+08	60.7	1.69807e-05	2	1953.07	0.459597	82.544	1
High	LIDILDPTPK	1	1	1	19551745		0	2.35413e+07	40.63	0.00172567	2	1124.66	0.619434	60.7833	0
High	LIDILDPTPkTVDALmR	2	1	1	19551745	K10(Acetyl); M16(Oxidation)	0	3.47172e+07	32.78	0.0105186	3	1969.07	0.52072	74.0268	1
High	LLPGYVLVR	1	1	1	19551718		0	1.17428e+07	45.66	0.000541947	2	1029.65	0.340236	59.7142	0
High	KQPGVWYIIQcYSGYENK	2	1	1	19551718	C11(Carbamidomethyl)	0	3.6399e+08	43.61	0.000868874	3	2233.08	0.535383	72.6821	1
High	QPGVWYIIQcYSGYENK	2	1	1	19551718	C10(Carbamidomethyl)	0	5.68462e+07	39.36	0.00231183	3	2104.98	1.64046	79.8595	0
High	KQPGVWYIIQcYSGYENKVK	1	1	1	19551718	C11(Carbamidomethyl)	0	1.99016e+07	22.96	0.100915	4	2460.25	3.11064	70.3939	2
High	SENYSkIVVGTDGSK	1	1	1	19552586	K6(Acetyl)	0	6.14482e+07	71	1.58473e-06	2	1625.8	0.249306	47.5948	1
High	IAAAFDATLIIGcAYYESK	2	1	1	19552586	C13(Carbamidomethyl)	0	4.6979e+06	38.18	0.00303359	3	2077.03	-0.0458772	80.4704	0
High	SSLLAVER	1	1	1	19552586		0	8.76684e+06	30.03	0.0198133	2	874.499	-0.612282	42.0462	0
High	IVVGTDGSkSSLLAVER	1	1	1	19552586	K9(Acetyl)	0	2.69124e+07	24.9	0.064559	2	1772.98	1.60787	59.4236	1
High	GINSLTGR	1	1	1	19552586		0	1.2408e+06	24.75	0.0668277	2	817.452	-0.294969	33.1385	0
High	QDSVTILGDDPAR	1	1	1	19552586		0	1.75685e+06	17.64	0.343524	2	1386.69	1.98098	48.7644	0
High	ELFVSkDEAEIEQLR	2	1	1	19552701	K6(Acetyl)	0	1.39244e+07	85.64	5.44448e-08	2	1847.94	2.52097	68.3528	1
High	DHIAAAGYGEYFIHR	1	1	1	19552701		0	8.23591e+06	45.85	0.000518748	3	1719.82	0.600034	53.7953	0
High	KAGLNGLIIGTGAELAYLTGSWISTHER	1	1	1	19552701		0	5.16384e+06	39.14	0.00243196	4	2928.56	0.115055	93.9223	1
High	LTYFGLFALQHR	3	1	1	19553780		0	3.08294e+08	65.96	5.05774e-06	2	1465.79	-0.915906	71.0673	0
High	GAYcLTFTDGHTLYAAR	1	1	1	19553780	C4(Carbamidomethyl)	0	2.57099e+07	57.05	3.93511e-05	3	1916.9	-0.119565	58.8792	0
High	ALDGGATVDSALEQIkR	2	1	1	19554226	K16(Acetyl)	0	1.91232e+07	100.3	1.8619e-09	2	1785.94	1.18179	67.2317	1
High	ESSTDGLSAVVDNIkK	2	1	1	19554226	K15(Acetyl)	0	5.7876e+06	29.94	0.0202282	2	1704.87	2.38841	64.736	1
High	GYIYAISR	1	1	1	19554226		0	3.45749e+07	23.18	0.0959305	2	942.505	0.668587	46.9782	0
High	AAYPEVPIGMLIYGNVPFTR	2	1	1	19554226		0	2.54334e+07	19.34	0.23225	3	2208.15	0.352326	88.1051	0
High	NWGYDGVLWHAVHAGYGGPAGLK	2	1	1	23308896		0	1.09393e+08	60.2	1.90527e-05	4	2425.19	0.71096	69.8753	0
High	INDAYkQLLHLR	1	1	1	23308896	K6(Acetyl)	0	1.85275e+07	34.65	0.00683843	3	1525.85	0.732879	63.6278	1
High	FVTYTTTHDQTGNR	1	1	1	23308896		0	3.56275e+06	31.18	0.015204	3	1640.77	-0.0187479	33.0624	0
High	YGFSLFDGSSWSK	1	1	1	23308896		0	7.76372e+06	28.47	0.0283764	2	1480.68	2.46834	74.7456	0
High	SLIAESELNDPkFVTSR	2	1	1	23308896	K12(Acetyl)	0	6.67467e+06	25.9	0.051281	2	1948	-1.27456	64.2796	1
High	QWFEDFHVDGLR	1	1	1	23308896		0	8.80171e+06	19.05	0.248288	3	1548.72	0.936356	68.6288	0
High	NWGYDGVLWHAVHAGYGGPAGLKK	1	1	1	23308896		0	6.74259e+07	17.99	0.316925	4	2553.28	-0.75871	64.8841	1
High	VGNPTIVALEQTVAALEGAkYGR	1	1	1	19553642	K20(Acetyl)	0	5.04599e+07	79.51	2.23335e-07	3	2399.29	0.0707324	96.326	1
High	AFSSGMAATDILFR	1	1	1	19553642		0	5.53418e+06	70.16	1.9229e-06	2	1486.74	0.0324286	70.9507	0
High	IILkPGDHIVLGNDAYGGTYR	1	1	1	19553642	K4(Acetyl)	0	2.18651e+07	31.97	0.0126753	3	2314.22	0.0761093	61.8281	0
High	HcDNAEkIAEFLDSRPEVSTVLYPGLK	1	1	1	19553642	C2(Carbamidomethyl); K7(Acetyl)	0	3.75373e+07	17.07	0.391703	4	3130.55	-1.27909	78.7088	1
High	FAGGEEAAkK	2	1	1	19553642	K9(Acetyl)	0	4.73701e+06	15.41	0.574059	2	1049.53	0.0251694	28.9058	1
High	DcLALIAEcEVHTFcHVTGGGLAGNLER	1	1	1	19553779	C2(Carbamidomethyl); C9(Carbamidomethyl); C15(Carbamidomethyl)	0	0	47.47	0.000357237	4	3099.44	-2.09788	80.2531	0
High	AVELFAPMAkR	2	1	1	19553779	K10(Acetyl)	0	5.13496e+07	43.64	0.000862892	2	1274.69	-0.16152	61.415	1
High	ATRPEVLGNLGGFAGLFELGkYK	1	1	1	19553779	K21(Acetyl)	0	2.92973e+07	41.73	0.00133954	3	2479.34	1.75208	85.7948	1
High	IYAKDcLALIAEcEVHTFcHVTGGGLAGNLER	2	1	1	19553779	C6(Carbamidomethyl); C13(Carbamidomethyl); C19(Carbamidomethyl)	0	3.48091e+07	29.9	0.0204153	4	3574.73	0.315306	79.6104	1
High	YkKPILAAGSDGVGTK	2	1	1	19553779	K2(Acetyl)	0	1.52541e+07	24.79	0.066215	3	1646.91	1.04542	45.2629	1
High	RATRPEVLGNLGGFAGLFELGkYK	2	1	1	19553779	K22(Acetyl)	0	9.07679e+06	17.74	0.335704	4	2635.44	2.80696	80.7041	2
High	WAEEVYDGLWFGPLKR	1	1	1	19552617		0	1.54223e+07	49.47	0.000225401	3	1965.99	1.93637	76.5736	1
High	SPFSIDQNVWGR	1	1	1	19552617		0	20971390	44.87	0.000650065	2	1405.68	-0.948569	63.9098	0
High	WAEEVYDGLWFGPLkR	2	1	1	19552617	K15(Acetyl)	0	1.63267e+07	43.35	0.000922479	2	2008.01	5.21275	84.4167	1
High	WAEEVYDGLWFGPLK	1	1	1	19552617		0	4.20056e+06	31.51	0.0140915	2	1809.89	3.35013	83.6316	0
High	MVLHAGSITINGR	1	1	1	19552617		0	1.38799e+07	26.85	0.0412056	3	1368.74	-0.110345	49.8465	0
High	GFGFIAPSDGSADVFVHYSEIEGNGFR	1	1	1	19551558		0	2.40704e+07	40.78	0.00166708	3	2875.32	-2.95815	78.6276	0
High	AQGTVkWFNPEK	4	1	1	19551558	K6(Acetyl)	0	5.36258e+08	18.9	0.257014	3	1446.74	0.223544	56.2912	1
High	IDMSEYGEkHSVAR	3	1	1	19553971	K9(Acetyl)	0	2.62564e+08	57.55	3.50717e-05	2	1663.78	1.65466	43.9691	1
High	NTILILTSNLGAGGTR	1	1	1	19553971		0	1.90351e+07	51.95	0.000127338	2	1600.9	0.463563	65.2242	0
High	IDmSEYGEkHSVAR	1	1	1	19553971	M3(Oxidation); K9(Acetyl)	0	4.15311e+06	17.79	0.331861	3	1679.77	0.6612	35.7697	1
High	RRPYTVVLFDEVEK	1	1	1	19553971		0	5.8072e+06	14.84	0.654571	3	1750.94	-2.17134	55.6542	1
High	VTTQDPEGQFQALEkYSTDLTK	1	1	1	19553971	K15(Acetyl)	0	1.35325e+07	13.01	0.9976	3	2541.23	-3.94977	75.4211	1
High	TYFAVLYTYNPDSEK	2	1	1	19553170		0	3.19872e+08	64.86	6.51563e-06	2	1810.85	0.26956	68.9143	0
High	MTYFAVLYTYNPDSEK	2	1	1	19553170		0	1.75572e+08	57.66	3.41945e-05	2	1941.9	0.64262	74.668	0
High	mTYFAVLYTYNPDSEK	3	1	1	19553170	M1(Oxidation)	0	5.20101e+07	25.36	0.0580706	2	1957.89	-1.69093	70.5112	0
High	KVAPAIAAGcVMVLKPAR	3	1	1	19551300	C10(Carbamidomethyl)	0	0	44.14	0.000769054	3	1852.07	0.9605	50.7054	1
High	VAPAIAAGcVMVLKPAR	1	1	1	19551300	C9(Carbamidomethyl)	0	1.0357e+07	34.91	0.00644105	3	1723.97	1.70413	56.0564	0
High	KVAPAIAAGcVMVLkPAR	1	1	1	19551300	C10(Carbamidomethyl); K15(Acetyl)	0	4.55529e+06	31.79	0.0132116	3	1894.08	-0.0951028	58.6594	1
High	AEEFATLMTLEMGKPLAEAR	1	1	1	19551300		0	8.08003e+06	31.08	0.0155581	3	2208.1	-0.775429	74.8376	0
High	GPVEkWVANIKPGR	3	1	1	19551753	K5(Acetyl)	0	86930040	63.14	9.68181e-06	3	1592.89	0.469825	59.5647	1
High	VWINIFPDRPLTQKPLGVR	2	1	1	19551753		0	2.27872e+08	28.92	0.0255833	4	2249.29	0.135004	68.776	0
High	VWINIFPDRPLTQkPLGVR	1	1	1	19551753	K14(Acetyl)	0	6.384e+06	24.11	0.0774384	3	2291.31	4.93059	75.9282	0
High	VTFGEYGIQALEPAYITNR	1	1	1	19551753		0	5.12977e+06	21.2	0.151341	2	2142.08	-2.48584	75.2549	0
High	DDENSYFkTIR	1	1	1	19553842	K8(Acetyl)	0	1.44735e+07	66.57	4.39498e-06	2	1429.66	-0.0678088	54.7479	1
High	NckAFLLDEYVGLTR	2	1	1	19553842	C2(Carbamidomethyl); K3(Acetyl)	0	1.90786e+07	60.78	1.66708e-05	2	1840.93	1.48424	79.219	1
High	MDIIIckDEQEVGK	1	1	1	19553842	C6(Carbamidomethyl); K7(Acetyl)	0	10776234	42.06	0.00124153	2	1719.83	-0.715055	57.9828	1
High	LANELLDAANGLGASVkR	1	1	1	19551737	K17(Acetyl)	0	1.67968e+07	52.87	0.000103028	3	1854.01	1.26959	69.6079	1
High	VGGATYQVPVDVRPER	1	1	1	19551737		0	1.70069e+07	50.39	0.000182371	3	1742.92	1.26061	47.3887	0
High	IVYGALEIcR	1	1	1	19551737	C9(Carbamidomethyl)	0	3.17607e+07	43.35	0.000922479	2	1193.64	1.37801	55.1347	0
High	WLVTFTR	2	1	1	19551737		0	2.9136e+08	23.02	0.0995306	2	922.515	0.0907315	62.4193	0
High	SELVTQLVNkILIGGK	1	1	1	19551737	K10(Acetyl)	0	2.72079e+07	22.68	0.107636	2	1754.04	1.45441	90.4748	1
High	RPVVQDPVYK	2	1	1	19551737		0	6.75475e+06	18.07	0.311141	3	1200.67	0.03068	34.5522	0
High	ILIGGkK	2	1	1	19551737	K6(Acetyl)	0	2.07659e+07	17.79	0.331861	2	770.513	-0.581707	36.7924	1
High	AFAHYR	1	1	1	19551737		0	6.2532e+06	14.53	0.703002	2	764.384	0.380093	24.6956	0
High	SHIDDLAQLGTSTWLDDLSR	1	1	1	19552787		0	7.60836e+06	63.05	9.88454e-06	3	2243.1	2.28831	78.2941	0
High	VDVEIDkR	1	1	1	19552787	K7(Acetyl)	0	6.36043e+06	51.82	0.000131207	2	1015.54	-0.108961	41.5181	1
High	IHSVASFFVSR	1	1	1	19552787		0	3.49629e+07	40.52	0.00176993	3	1249.67	0.41161	54.9376	0
High	GDSYDAQIAELKAAGASVDQAVYAMSIDDVR	1	1	1	19552787		0	4.8521e+06	27.12	0.0387219	3	3229.54	3.00341	87.1315	1
High	SVVGVTTNPAIFAAAMSK	1	1	1	19552787		0	5.64488e+06	23.05	0.0988454	2	1763.93	-1.13478	69.7078	0
High	ELWAkVDRPNVmIK	1	1	1	19552787	K5(Acetyl); M12(Oxidation)	0	38497568	16.49	0.447669	3	1756.94	0.353753	57.6226	1
High	MHYIkGYVPVAYSSPHSSLER	2	1	1	19551619	K5(Acetyl)	0	7.17686e+07	58.18	3.03359e-05	3	2463.22	2.80538	54.6317	1
High	mHYIkGYVPVAYSSPHSSLER	2	1	1	19551619	M1(Oxidation); K5(Acetyl)	0	1.91461e+07	47.34	0.000368092	3	2479.22	3.18888	51.773	1
High	AINVLVQAGLVTLK	3	1	1	19551869		0	1.18992e+08	65.94	5.08109e-06	2	1438.9	-0.787	73.5163	0
High	LVELWHDPEVLAAVDR	1	1	1	19551869		0	1.17825e+07	40.72	0.00169027	3	1861.98	0.413108	70.4022	0
High	AEDKDDANIAR	1	1	1	19551869		0	3.18229e+06	27.45	0.0358886	3	1217.58	0.206233	22.4567	1
High	TPGLVTPAPVDIDEAASK	1	1	1	19551869		0	8.75886e+06	24.57	0.0696557	2	1780.94	1.28297	57.2164	0
High	GYVPATVTATGGEIGR	1	1	1	19551799		0	7.76253e+06	58.94	2.54658e-05	2	1548.8	-0.891485	50.1707	0
High	IPVDQIYSPVLK	1	1	1	19551799		0	7.95446e+06	38.8	0.00263	2	1371.79	3.09578	60.0512	0
High	SYNcLkR	2	1	1	19551799	C4(Carbamidomethyl); K6(Acetyl)	0	1.32237e+08	34.79	0.0066215	2	982.478	0.274273	33.7002	1
High	AESDLLDIR	1	1	1	19551799		0	0	29.79	0.020939	2	1031.54	3.16552	53.3794	0
High	MLISQRPTITEEFVNNAR	1	1	1	19551799		0	7.06733e+06	19.43	0.227487	3	2119.1	0.710356	59.5431	0
High	FVIEPLEPGFGYTLGNSLR	1	1	1	19551799		0	4.24099e+06	14.97	0.635267	2	2109.1	0.925476	82.5608	0
High	TLLSSIPGAAVTSVK	2	1	1	19551799		0	2.03671e+07	13.85	0.82216	3	1443.84	-1.07158	62.5783	0
High	NTVTGVSTSQVVVLLVDAR	1	1	1	19554003		0	1.83361e+07	62.7	1.07141e-05	3	1958.09	1.49553	77.5301	0
High	GAIGSFLLIDQSSGDTLAAGLVGHR	1	1	1	19554003		0	3.73254e+06	45.65	0.000543196	3	2455.3	2.04257	79.3411	0
High	TFILADTPGHVQYTR	1	1	1	19554003		0	1.16051e+07	34.08	0.00779752	3	1718.89	0.414592	53.4612	0
High	FPIQYVIR	1	1	1	19554003		0	1.97958e+07	33.73	0.00845194	2	1035.6	0.420358	60.8029	0
High	NTVTGVSTSQVVVLLVDARHGVVEQTR	1	1	1	19554003		0	8.4202e+06	27.17	0.0382786	4	2864.56	1.53737	73.5531	1
High	YFATDkR	1	1	1	19554003	K6(Acetyl)	0	4.66506e+06	16.28	0.469847	2	942.466	-1.98866	35.3173	1
High	AENVVIAFGR	1	1	1	19551938		0	3.21668e+07	64.8	6.60627e-06	2	1075.59	1.01569	53.3948	0
High	RPATDGIVTGWGTIDGR	1	1	1	19551938		0	1.81972e+07	55.62	5.46961e-05	3	1771.91	-0.2105	56.3276	0
High	RAEAHFPMGEK	1	1	1	19551938		0	4.39354e+06	28.85	0.025999	3	1272.62	-0.255663	30.8989	1
High	GLDTVALAkSFER	1	1	1	19551938	K9(Acetyl)	0	5.83235e+06	27.71	0.0338031	3	1448.77	-0.0408071	67.5849	1
High	AVEkVHAAGR	1	1	1	19551938	K4(Acetyl)	0	3.12187e+06	20.94	0.160678	3	1079.6	-0.169659	25.1546	1
High	ERLDYLLDEGSFIETDQLAR	1	1	1	19551938		0	4.82516e+06	17.31	0.370644	3	2383.18	0.69409	74.088	1
High	KAYGGAYcVMGSK	1	1	1	19551938	C8(Carbamidomethyl)	0	5.82005e+06	17.21	0.379277	3	1391.64	-0.276332	37.1704	1
High	ETLDHSIMYIFAVALEDR	1	1	1	19551887		0	3.45463e+07	60.07	1.96316e-05	3	2123.05	0.413983	94.0463	0
High	ETLDHSImYIFAVALEDR	1	1	1	19551887	M8(Oxidation)	0	3.52455e+06	56.56	4.40511e-05	3	2139.04	-2.20531	89.0373	0
High	EQYIQkFR	1	1	1	19551887	K6(Acetyl)	0	2.05164e+07	29.88	0.0205096	2	1153.6	0.914976	49.2773	1
High	AILDTYTkEHSAEYQSQAPIDLAR	1	1	1	19551887	K8(Acetyl)	0	1.75635e+07	24.6	0.0691762	3	2762.37	1.61225	61.103	1
High	LAAQGLDLRDVDSIVLHTSHHTHYVIGTGSNDPQK	1	1	1	19551887		0	3.12051e+07	21.69	0.135194	5	3794.93	1.33671	63.4885	1
High	DVDSIVLHTSHHTHYVIGTGSNDPQK	1	1	1	19551887		0	3.95678e+07	19.54	0.221797	4	2857.39	0.847358	47.1848	0
High	DVDSIVLHTSHHTHYVIGTGSNDPQKFDPDASR	1	1	1	19551887		0	1.80149e+07	19.28	0.235481	5	3645.73	-0.798799	52.0627	1
High	TTYLLAAAQIGR	1	1	1	19551601		0	2.74841e+07	72.69	1.07388e-06	2	1277.72	0.0780885	59.8324	0
High	GSMAVVLAALcADGK	1	1	1	19551601	C11(Carbamidomethyl)	0	2.28249e+07	66.16	4.8301e-06	2	1462.74	0.139637	72.7903	0
High	LLAAALLTDEVVHLGNFPTkLVDVEHK	1	1	1	19551601	K20(Acetyl)	0	2.94942e+07	31.83	0.0130905	4	2984.65	2.36355	90.9362	1
High	VHVDHDEQILVVDAK	1	1	1	19551601		0	0	19.93	0.202748	3	1716.9	3.36171	44.2733	0
High	GYDLHLMVWEQLGcK	1	1	1	19551601	C14(Carbamidomethyl)	0	2.39269e+07	14.45	0.716072	3	1848.88	0.801005	72.5376	0
High	AHDEEQIAGIGDLVR	1	1	1	19551755		0	2.616e+07	42.83	0.00103982	3	1622.82	1.03234	55.6813	0
High	TIVVEVEDRK	1	1	1	19551755		0	1.97278e+07	42.14	0.00121887	3	1187.66	-1.41471	37.6663	1
High	QHALYGkILR	2	1	1	19551755	K7(Acetyl)	0	2.79717e+08	40.48	0.00178631	3	1240.72	-0.276766	47.5476	1
High	KQHALYGkILR	1	1	1	19551755	K8(Acetyl)	0	54431784	32.69	0.0107388	3	1368.81	-0.0942875	41.8557	2
High	TIVVEVEDR	1	1	1	19551755		0	6.13087e+06	32.58	0.0110143	2	1059.57	-2.61058	43.3051	0
High	LIEIVEK	1	1	1	19551755		0	1.47471e+06	16.84	0.413006	2	843.518	-1.05926	43.8069	0
High	DKESQETLDYLEAENAFTkQETEQLATLR	1	1	1	19553792	K19(Acetyl)	0	1.79912e+07	44.36	0.000731066	3	3442.66	1.91099	82.3074	2
High	HWYYSR	2	1	1	19553792		0	1.03319e+08	39.6	0.00218754	2	911.416	-0.113288	34.2487	0
High	SEkFILFGcASK	1	1	1	19553792	K3(Acetyl); C9(Carbamidomethyl)	0	6.82236e+06	36.86	0.00411109	2	1428.72	0.295223	66.6325	1
High	DFIILGYR	1	1	1	19553792		0	6.19355e+06	36.11	0.00488603	2	996.553	1.76192	67.8011	0
High	GmIFAIAHVR	1	1	1	19553792	M2(Oxidation)	0	5.55231e+06	24.16	0.076552	3	1130.61	-0.962437	48.1358	0
High	FILFGcASK	1	1	1	19553792	C6(Carbamidomethyl)	0	7.00846e+06	13.49	0.893216	2	1042.54	-0.0741186	60.9173	0
High	LFIHFFESPVEILGEDGK	1	1	1	19553947		0	2.14237e+07	67.87	3.25804e-06	3	2077.07	1.23938	83.0814	0
High	GAPHkLFIHFFESPVEILGEDGK	2	1	1	19553947	K5(Acetyl)	0	6.51514e+07	35.61	0.00548222	3	2609.33	-2.91482	79.8628	1
High	VAFTTWDGWHLLDAAER	1	1	1	19553947		0	9.87527e+06	30.01	0.0199047	3	1987.97	-0.287216	78.0121	0
High	GIVkSLHNVMDKEQLR	1	1	1	19553947	K4(Acetyl)	0	7.42855e+06	26.74	0.0422626	3	1909.03	0.105635	54.5217	2
High	TWDMQSVYR	1	1	1	19553947		0	2.51711e+07	23.85	0.082216	2	1185.54	0.0446214	54.1502	0
High	DIIFVHPLFQYVSFAFQFIPR	1	1	1	19551440		0	2.58585e+07	71.58	1.38662e-06	3	2584.38	0.521879	108.922	0
High	FEQQGHGTIVALSSVAGQR	1	1	1	19551440		0	2.0625e+07	66.66	4.30484e-06	3	1985.02	-0.557821	51.1849	0
High	FLkQGPSHVTLAAR	2	1	1	19551440	K3(Acetyl)	0	4.38463e+07	27.34	0.0368092	3	1566.88	-0.0779562	45.5833	1
High	EDVADAVYDAVVNkK	2	1	1	19551440	K14(Acetyl)	0	8.24897e+06	20.21	0.190089	2	1677.84	1.21842	78.2494	1
High	INNLTEHLkFHK	1	1	1	19553180	K9(Acetyl)	0	576928137	50.19	0.000190966	3	1535.83	0.62517	46.5989	1
High	GLLkYLADNNVDR	3	1	1	19553180	K4(Acetyl)	0	1.91814e+08	43.88	0.000816501	2	1532.81	0.327683	65.9036	1
High	GLLLLVGR	1	1	1	19553180		0	1.95133e+08	30.35	0.0184059	2	840.567	-0.030195	63.9939	0
High	FHkHDHHSR	2	1	1	19553180	K3(Acetyl)	0	3.28434e+06	19.13	0.243757	3	1242.59	-1.08727	13.6281	1
High	RGLLkYLADNNVDR	1	1	1	19553180	K5(Acetyl)	0	1.23922e+07	16.82	0.414913	3	1688.91	0.948965	57.9954	2
High	kMVDEMETNFGHcSLYGEcADVcPAGIPLTAVAAVTK	2	1	1	19551618	K1(Acetyl); C13(Carbamidomethyl); C19(Carbamidomethyl); C23(Carbamidomethyl)	0	1.33717e+08	39.36	0.00231183	3	4083.86	-0.709057	79.8579	1
High	LTLEIWR	1	1	1	19551618		0	6.57639e+07	37.74	0.00335704	2	930.541	0.116941	64.8407	0
High	LVSYkEGDTLK	1	1	1	19551618	K5(Acetyl)	0	6.10207e+06	26.89	0.0408279	2	1294.69	0.514791	44.907	1
High	LVHLSLLPLGK	2	1	1	19551618		0	3.98217e+07	26.71	0.0425556	2	1189.77	0.931748	63.5753	0
High	LVHLSLLPLGkEER	1	1	1	19551618	K11(Acetyl)	0	4.94447e+07	24.23	0.075328	3	1645.96	0.41452	65.8482	1
High	MKLTLEIWR	1	1	1	19551618		0	4.08499e+06	21.52	0.140591	3	1189.68	-0.101475	64.2972	1
High	QAGPTAEGkFETVQVDDAVAQMSILELLDHVNNK	2	1	1	19551618	K9(Acetyl)	0	4.12525e+07	15.97	0.504611	4	3709.84	0.610368	94.3649	1
High	KVWGVGIAGSITYASLK	1	1	1	161486715		0	3.97495e+07	78.69	2.69747e-07	3	1749.99	0.616354	64.5493	1
High	NVIVHFYNSTSILQR	1	1	1	161486715		0	1.68256e+08	51.87	0.000129705	3	1790.96	0.969215	60.7642	0
High	GGVAYIMkTDHGLQIPR	1	1	1	161486715	K8(Acetyl)	0	2.35046e+07	32.79	0.0104944	3	1897.99	-0.531307	62.0133	1
High	HPYGGDLVFTAFSGSHQDAVNK	1	1	1	161486715		0	1.26016e+07	18.73	0.267274	4	2347.11	1.86332	58.1163	0
High	TIAQDYPDTNWR	1	1	1	161486715		0	5.74707e+06	17.79	0.331861	2	1479.69	0.657002	50.967	0
High	LcAQILLLSAEDPTR	2	1	1	19553610	C2(Carbamidomethyl)	0	1.81327e+07	64.33	7.36133e-06	2	1699.91	1.30285	69.8994	0
High	IMMHQPSAGVGGTAADIAIQAEQFAATkR	2	1	1	19553610	K28(Acetyl)	0	2.24671e+07	57.84	3.28062e-05	3	3012.5	0.0576765	77.0307	1
High	IVEGGQHNFSASTGkR	1	1	1	19553660	K15(Acetyl)	0	2.01893e+08	68.84	2.60589e-06	3	1729.86	0.688989	34.9616	1
High	ELYDRPANVFVAGFIGSPAMNLGTFSVK	1	1	1	19553660		0	5.11558e+07	66.13	4.86359e-06	3	3000.53	1.71652	85.587	0
High	ATVTFkDASLSYPGAK	1	1	1	19553660	K6(Acetyl)	0	7.5661e+06	24.25	0.0749819	2	1697.87	-1.78974	59.6995	1
High	SQDEINkR	1	1	1	19553660	K7(Acetyl)	0	6.63345e+06	22.32	0.116938	2	1031.51	0.46171	27.0729	1
High	VQTRTQIAALQRKLGVTTVYVTHDQTEALTMGDR	1	1	1	19553660		0	6.82301e+06	14.66	0.68227	5	3801	-1.42455	62.6687	3
High	IVEGGQHNFSASTGK	1	1	1	19553660		0	5.12372e+06	13.53	0.885027	3	1531.75	-0.303854	30.518	0
High	TFPVHSPNIEkIEVIR	2	1	1	19553239	K11(Acetyl)	0	2.46037e+08	56.1	4.8973e-05	3	1921.06	0.877671	63.644	1
High	AkLYYLR	1	1	1	19553239	K2(Acetyl)	0	8.11674e+07	39.34	0.0023225	2	968.557	0.112351	51.3247	1
High	LYYLR	1	1	1	19553239		0	1.07738e+08	21.79	0.132116	2	727.414	0.255279	43.8053	0
High	MNILDkIDAASLR	1	1	1	19553239	K6(Acetyl)	0	2.0758e+06	18.3	0.295091	2	1501.81	3.25165	78.5877	1
High	TQLFkGVVIR	1	1	1	19553239	K5(Acetyl)	0	4.1993e+06	17.76	0.334162	3	1202.73	-0.411142	61.3076	1
High	TFPVHSPNIEK	1	1	1	19553239		0	4.84905e+07	17.47	0.357237	3	1268.66	0.155338	40.909	0
High	SNWWAAFTLWVFELFGHSDVR	1	1	1	19551931		0	3.09288e+06	53.16	9.63733e-05	3	2568.25	0.310714	110.489	0
High	DDTVVVYGDKSNWWAAFTLWVFELFGHSDVR	1	1	1	19551931		0	7.87861e+06	43.04	0.000990733	4	3659.76	1.29834	109.829	1
High	TRAELDkLYADLNPADDTVVYcQVGDR	1	1	1	19551931	K7(Acetyl); C22(Carbamidomethyl)	0	1.41349e+07	30.44	0.0180284	3	3139.51	1.63491	73.4694	2
High	IVSASWLSAR	1	1	1	19551931		0	2.70703e+07	29.83	0.0207471	2	1089.61	0.0926098	54.7677	0
High	NYDGSWAEWGNMVR	1	1	1	19551931		0	5.84064e+06	27.97	0.0318388	2	1684.72	1.30541	69.7047	0
High	AAHTWFVLk	1	1	1	19551931	K9(Acetyl)	0	4.29899e+06	22.84	0.103742	2	1114.61	1.18803	67.6481	0
High	LLMALTGLGIR	1	1	1	19553881		0	8.7823e+06	49.38	0.000230121	2	1157.71	-0.0917678	72.8684	0
High	LLmALTGLGIR	1	1	1	19553881	M3(Oxidation)	0	5.40811e+06	39.96	0.00201352	2	1173.7	-0.438275	65.8682	0
High	WDLYVR	1	1	1	19553881		0	1.39804e+07	38.7	0.00269127	2	851.44	-1.2359	55.6157	0
High	IAPELYLkR	3	1	1	19553881	K8(Acetyl)	0	8.81184e+07	37.75	0.00334932	2	1144.67	1.29425	55.6392	1
High	IILGTYALSVGYYDAYYLQAQR	1	1	1	19552468		0	4.70636e+07	58.81	2.62396e-05	3	2541.3	-0.211413	85.5201	0
High	IAAVDGDIHAFLHVGQEEALNAADDVDkR	1	1	1	19552468	K28(Acetyl)	0	1.79017e+07	39.86	0.00206042	4	3131.53	-2.91728	77.9387	1
High	TAAELAGLIHSR	1	1	1	19552468		0	4.04372e+06	32.79	0.0104944	3	1238.69	0.586055	50.6445	0
High	TLIAQDFAkAYEQVDILVSPTTPTTAFK	1	1	1	19552468	K9(Acetyl)	0	1.01736e+07	26.03	0.0497687	3	3110.63	1.05877	93.6428	1
High	VGVVkQFDR	1	1	1	19552468	K5(Acetyl)	0	7.74752e+06	23.86	0.082027	2	1089.61	0.088021	44.9622	1
High	tNKYLVEGSENELTTK	2	1	1	19552468	N-Term(Acetyl)	0	4401072	23.42	0.090773	2	1867.92	-1.84801	52.2738	1
High	ELTDIAAkYDAR	2	1	1	19553506	K8(Acetyl)	0	4.58732e+07	57.2	3.80151e-05	2	1407.71	1.71802	55.8356	1
High	AWkNLSDITR	1	1	1	19553506	K3(Acetyl)	0	17145302	30.82	0.016518	2	1245.66	-0.33362	57.5546	1
High	VYAPDSTYLMWLDFAGTkIEEAPSK	1	1	1	19553506	K18(Acetyl)	0	2.77209e+06	25.13	0.0612289	3	2874.38	-2.74829	94.351	1
High	VYAPDSTYLMWLDFAGTKIEEAPSK	1	1	1	19553506		0	1.19762e+07	24.38	0.0727707	3	2832.39	1.84609	86.0923	1
High	VYAPDSTYLMWLDFAGTK	1	1	1	19553506		0	1.47943e+07	16.45	0.451811	2	2078	3.13502	87.0242	0
High	IEEAPSkILR	1	1	1	19553506	K7(Acetyl)	0	1.38168e+06	14.95	0.6382	2	1197.68	0.151342	47.9577	1
High	LAENYGALLDEIIR	1	1	1	19551720		0	6536557	46.25	0.000473104	2	1589.86	1.70166	82.4277	0
High	KLAENYGALLDEIIR	1	1	1	19551720		0	6.4045e+06	43.54	0.000882992	3	1717.95	-0.422197	75.6369	1
High	GIYVkR	1	1	1	19551720	K5(Acetyl)	0	1.40103e+08	41.65	0.00136445	2	777.462	0.159913	34.0847	1
High	IYSPLEAANLVK	1	1	1	19551720		0	2.68774e+07	34.61	0.00690171	2	1317.75	3.27967	64.1847	0
High	IKPSSAKGIYVKRVTLSSTTGPGVEVDTHVTK	1	1	1	19551720		0	2.86563e+07	20.23	0.189215	5	3355.86	0.565744	45.5096	3
High	VAVFAQGEK	1	1	1	19551720		0	1.77e+06	17.78	0.332626	2	948.515	0.492515	35.2044	0
High	AFNLVSLVSAkTETHGINR	1	1	1	19552492	K11(Acetyl)	0	2.27552e+07	55.3	5.88785e-05	3	2099.12	0.212366	75.7079	1
High	LIPVLkVVR	2	1	1	19552492	K6(Acetyl)	0	1.48742e+08	49.87	0.000205569	2	1078.74	0.61448	66.0533	1
High	HILSVLVQDVDGIISR	1	1	1	19552492		0	7.57534e+06	38.64	0.0027287	3	1764	-0.445443	85.5384	0
High	AFNLVSLVSAK	1	1	1	19552492		0	9.62353e+06	13.97	0.799754	2	1148.67	0.28808	71.1543	0
High	IAQVLEDSVEkHMR	2	1	1	19553398	K11(Acetyl)	0	5.26338e+07	68.18	3.03359e-06	3	1696.87	1.93128	54.4233	1
High	GMFGIAIWDTK	1	1	1	19553398		0	2.95242e+07	47.54	0.000351525	2	1238.63	3.99674	75.397	0
High	HWLAGDELFGWAQDTIK	1	1	1	19553398		0	4.3471e+06	27.68	0.0340374	3	1986.97	-2.37076	79.3739	0
High	YFkPQFPVQK	1	1	1	19553398	K3(Acetyl)	0	3.61862e+07	19.47	0.225401	2	1323.71	1.21094	57.6549	0
High	mQHLDLFTWMR	1	1	1	19553398	M1(Oxidation)	0	2.45357e+06	18.75	0.266046	3	1493.7	1.35392	71.1955	0
High	ALLVWLLANQPR	3	1	1	19552615		0	1.9255e+08	53.4	9.1192e-05	2	1393.83	-0.286271	81.3908	0
High	HFLADDDLTPAEQAEVLTLAAK	1	1	1	19552615		0	0	34.62	0.00688583	3	2368.2	-1.56417	70.9087	0
High	VFDEAENRLHAQKALLVWLLANQPR	1	1	1	19552615		0	4.67149e+06	28.6	0.0275395	4	2931.6	0.93187	76.7761	2
High	SVAVLFDkTSTR	1	1	1	19552615	K8(Acetyl)	0	4.70238e+07	22	0.12588	2	1365.74	-1.49312	57.6512	1
High	EVAASVIDGPASkVFDEAENR	1	1	1	19552615	K13(Acetyl)	0	4.12029e+06	17.63	0.344315	3	2246.09	-1.8996	72.2694	1
High	TVQLAFHPYFK	2	1	1	23308927		0	2.80807e+08	40.41	0.00181533	3	1350.72	0.385833	59.2317	0
High	TVQLAFHPYFkVDDVEKIEVR	1	1	1	23308927	K11(Acetyl)	0	8.27878e+06	39.14	0.00243196	4	2575.35	-0.94596	70.9949	2
High	IITIEGDGHDSTVVWNPGESR	1	1	1	23308927		0	6.90559e+06	28.98	0.0252323	3	2282.1	-3.33384	58.2906	0
High	VDDVEkIEVR	1	1	1	23308927	K6(Acetyl)	0	3.0528e+07	28.76	0.0265434	2	1243.65	0.649556	47.7676	1
High	TVQLAFHPYFkVDDVEK	1	1	1	23308927	K11(Acetyl)	0	1.25601e+08	26.6	0.0436472	3	2078.06	0.247029	67.3933	1
High	DFVcVEPALLGADQK	1	1	1	23308927	C4(Carbamidomethyl)	0	9.44485e+06	17.91	0.322817	2	1661.83	3.78045	66.3038	0
High	GGVPIIAPWFGGLLGLDPAHGWAK	1	1	1	23308927		0	2.14833e+07	15.02	0.627996	3	2429.32	1.72128	93.8712	0
High	AKEQWLHSMTYSYR	3	1	1	19552597		0	6.8302e+07	47.43	0.000360543	3	1799.85	0.551694	48.8031	1
High	KLWIQR	1	1	1	19552597		0	1.44886e+07	36.4	0.00457042	2	843.52	0.33068	38.6662	1
High	LWIQR	1	1	1	19552597		0	1.96288e+07	29.93	0.0202748	2	715.423	-2.25581	42.3309	0
High	KAKEQWLHSMTYSYR	1	1	1	19552597		0	3.60609e+06	20.96	0.15994	4	1927.95	0.951642	44.8076	2
High	EQWLHSMTYSYR	2	1	1	19552597		0	1.57398e+08	19.36	0.231183	2	1600.72	-1.50035	54.7972	0
High	FkAEVYVLSK	6	1	1	>gi	K2(Acetyl)	0	1.9023e+09	26.45	0.0451811	3	1225.68	0.345798	57.3495	1
High	TRVDDVDNVGIFLEkLAYHR	2	1	1	19553825	K15(Acetyl)	0	2.81629e+07	66.34	4.63401e-06	3	2402.25	0.502216	81.9727	2
High	VDDVDNVGIFLEkLAYHR	1	1	1	19553825	K13(Acetyl)	0	1.17304e+07	39.36	0.00231183	3	2145.1	0.845223	86.8022	1
High	TLTIEEIAKTKKLLVVSDFDGTIAGFSK	1	1	1	19553825		0	7.31168e+06	38.64	0.0027287	4	3024.69	1.05891	76.8359	3
High	YFAVSNLQELGSLEVHkLYK	1	1	1	19553948	K17(Acetyl)	0	5.18594e+07	88.45	2.85073e-08	3	2380.25	-0.769859	80.6325	1
High	LYkLR	1	1	1	19553948	K3(Acetyl)	0	8.72051e+06	32.48	0.0112708	2	734.456	-0.0505398	39.2232	1
High	LRVDIFVHEQQTPYAEIDDTDAAPTTNHILVWER	2	1	1	19553948		0	2.49576e+07	26.58	0.0438487	4	3992.98	1.23404	72.2194	1
High	LLDQGVDGLILSNHGGR	1	1	1	19554105		0	4.8036e+06	40.6	0.00173763	3	1763.94	0.59631	59.1892	0
High	NWFQLYVMR	2	1	1	19554105		0	2.35743e+08	40.34	0.00184483	2	1256.63	1.29309	76.9915	0
High	NWFQLYVmR	1	1	1	19554105	M8(Oxidation)	0	3.87746e+07	25.26	0.0594233	2	1272.62	-1.15414	70.3082	0
High	HVTQLAkMVPVSDATR	1	1	1	19554105	K7(Acetyl)	0	3.56424e+07	24.35	0.0732751	3	1794.95	0.0300217	51.7595	1
High	QLPNPAELLELMkFK	1	1	1	19554105	K13(Acetyl)	0	2.5914e+06	21.22	0.150646	3	1812.99	0.121832	94.0557	1
High	RLDSALTIYDLR	1	1	1	19554105		0	7.48119e+06	15.41	0.574059	3	1435.79	-0.405509	59.784	1
High	KILSNLAASLFEHGAIK	1	1	1	19551800		0	9.80344e+06	43.61	0.000868874	3	1812.04	1.31069	65.939	1
High	EIVAYLFNELAPK	1	1	1	19551800		0	6.698e+06	41.49	0.00141565	2	1506.82	2.05104	82.4751	0
High	ILSNLAASLFEHGAIK	1	1	1	19551800		0	1.7136e+07	37.23	0.00377534	3	1683.94	0.358859	71.0828	0
High	ALRPYAEkLITK	2	1	1	19551800	K8(Acetyl)	0	7.15631e+07	24.32	0.073783	3	1444.85	1.63484	51.1516	1
High	EIVAYLFNELAPkFENRPGGYTR	2	1	1	19551800	K13(Acetyl)	0	1.02311e+08	21.84	0.130604	3	2726.4	0.912592	87.562	1
High	FENRPGGYTR	1	1	1	19551800		0	2.45955e+07	14.3	0.741236	3	1196.58	-0.75522	27.7729	0
High	LHQQLIkAPLVLLDR	3	1	1	19551816	K7(Acetyl)	0	8.99871e+07	40.95	0.00160309	3	1799.09	0.846923	70.612	1
High	RAPQYSkR	1	1	1	19551816	K7(Acetyl)	0	6.04498e+07	39.81	0.00208428	2	1047.57	0.415741	23.5205	2
High	kAGFLTR	2	1	1	19551816	K1(Acetyl)	0	7.68004e+07	29.93	0.0202748	2	834.483	-0.504043	41.3296	1
High	FAVTDEQFAQISkLR	2	1	1	19552743	K13(Acetyl)	0	8.16517e+06	69.74	2.11815e-06	2	1794.94	3.04245	68.9727	1
High	DIGDIAVDVWkK	2	1	1	19552743	K11(Acetyl)	0	1.15295e+07	31.15	0.0153093	2	1400.75	2.45919	71.9746	1
High	DPWVNMLR	1	1	1	19552743		0	4782476	16.55	0.441526	2	1030.52	2.17326	63.9321	0
High	TFDDAIPDGVPGVSR	1	1	1	19552743		0	7.09022e+06	15.65	0.543196	2	1545.75	-1.34845	59.5999	0
High	DVGkHFSLNTMLAR	2	1	1	19552623	K4(Acetyl)	0	5.89473e+07	70.23	1.89215e-06	3	1630.84	0.114721	63.288	1
High	HFSLNTMLAR	1	1	1	19552623		0	2.12571e+06	37.78	0.00332626	3	1189.61	-2.54188	54.341	0
High	RLESDGISYTEFSYMLLQANDYVELNKR	1	1	1	19552623		0	3.62474e+07	32.12	0.0122449	4	3354.65	4.4528	84.0079	2
High	MNIIDELSWR	1	1	1	19552623		0	2.91758e+06	16.65	0.431476	2	1276.64	0.321593	74.5587	0
High	GFVEkNAFEGYR	2	1	1	19553571	K5(Acetyl)	0	6.04204e+07	53.37	9.18241e-05	2	1458.7	-0.701576	57.9636	1
High	IFYHTVVGDEFGGK	1	1	1	19553571		0	1.21602e+07	39.41	0.00228537	3	1568.77	-1.42875	53.7937	0
High	GLASILVSEALkATK	3	1	1	19553571	K12(Acetyl)	0	1.1618e+07	19.15	0.242637	3	1542.91	-0.254136	85.677	1
High	EAGLTVVPVcPFVkGFVEK	1	1	1	19553571	C10(Carbamidomethyl); K14(Acetyl)	0	2.26516e+07	15.16	0.608074	3	2118.14	2.17864	81.0649	1
High	VILASFASNVYR	1	1	1	19553174		0	2.8799e+07	60.69	1.70199e-05	2	1339.74	1.14919	62.9924	0
High	FTLALIAAK	1	1	1	19553174		0	2.74653e+07	44.33	0.000736133	2	947.595	2.6129	63.9242	0
High	VHTSGHGYSGELLFLYNAARPK	2	1	1	19553174		0	3.60693e+07	40.12	0.00194069	4	2417.24	0.443491	62.5538	0
High	VDALVVTHGHEDHIGAIPWLLkLR	1	1	1	19553174	K22(Acetyl)	0	5.19751e+07	16.84	0.413006	4	2731.5	-0.916909	75.0881	1
High	YTkLEPNTGAQLALAEAYR	1	1	1	19553784	K3(Acetyl)	0	1.0815e+07	50.08	0.000195865	3	2151.11	2.06715	66.5649	1
High	RPTDAELTVYSVMWSEHcSYK	2	1	1	19553784	C18(Carbamidomethyl)	0	7.61534e+07	36.89	0.00408279	3	2559.16	-2.98688	65.6529	0
High	IkEILGR	1	2	1	19553784	K2(Acetyl)	0	1.07554e+07	34.33	0.00736133	2	870.54	-1.35309	44.2096	1
High	AAWLkLVASPALASR	1	1	1	19553784	K5(Acetyl)	0	2.084e+07	27.21	0.0379277	2	1595.93	0.338025	75.9042	1
High	YFGETTTEEMASK	1	1	1	19553784		0	1.16776e+06	19.22	0.238757	2	1493.65	5.40775	46.792	0
High	McAVVTPENVER	1	1	1	19553784	C2(Carbamidomethyl)	0	1.22856e+07	16.52	0.444587	2	1404.66	-3.05371	44.2422	0
High	EMGQNSINLAEHLLGDQLSDNVkR	1	1	1	19552431	K23(Acetyl)	0	6.33338e+07	62.56	1.10651e-05	3	2723.34	-2.0675	76.3617	1
High	AALEkYNAQLAEAR	1	1	1	19552431	K5(Acetyl)	0	4.14961e+07	44.35	0.000732751	2	1589.83	-0.673195	50.8514	1
High	EmGQNSINLAEHLLGDQLSDNVkR	1	1	1	19552431	M2(Oxidation); K23(Acetyl)	0	1.09896e+07	41.41	0.00144197	3	2739.34	0.380167	73.0491	1
High	kHEKWLPLMELDTDIVPAELR	4	1	1	19553114	K1(Acetyl)	0	4.02004e+07	37.75	0.00334932	3	2575.36	0.843715	82.4973	2
High	ENEDLSWkK	2	1	1	19553114	K8(Acetyl)	0	2.07785e+07	35.74	0.00532055	2	1190.57	-2.00951	44.8663	1
High	SWIGTDVHELFDR	2	1	1	19553114		0	2.29777e+07	34.46	0.00714425	2	1574.76	0.595955	71.1461	0
High	LFSPSVFIIGGGISR	1	1	1	19553114		0	3.2438e+07	28.81	0.0262396	2	1549.88	1.05977	78.1562	0
High	TETGFGIDIGGSGIK	1	1	1	19553114		0	4.56588e+06	21.09	0.155223	2	1451.74	3.00904	60.4958	0
High	NAIAEHLkAHGHEVIDcGAHTYDAEDDYPAFcIEAASR	2	1	1	19553619	K8(Acetyl); C17(Carbamidomethyl); C32(Carbamidomethyl)	0	8.48349e+07	56.01	4.99985e-05	5	4295.92	0.632114	63.8069	1
High	RIDILADYER	1	1	1	19553619		0	3.75123e+06	40.15	0.00192733	3	1263.67	0.846492	53.0502	1
High	VYLGADHAGFETK	1	1	1	19553619		0	2.6176e+07	24.16	0.076552	3	1407.69	0.463068	42.8323	0
High	EHNNANLIGIGGR	1	1	1	19553619		0	1.17161e+07	22.84	0.103742	3	1364.71	2.39659	40.2867	0
High	TFRPDENAER	1	1	1	19553405		0	1.46008e+07	42.75	0.00105915	3	1234.58	-0.792162	28.3038	0
High	LKEILAAPkFGK	1	1	1	19553405	K9(Acetyl)	0	164011329	36.15	0.00484124	3	1356.82	-1.46968	52.3633	2
High	EILAAPkFGK	1	1	1	19553405	K7(Acetyl)	0	2.62148e+07	35.79	0.00525965	2	1115.65	1.25503	53.103	1
High	FLVIASPVGAYFTGGIKPVSVWLSEDYVR	1	1	1	19553405		0	1.69503e+07	27.8	0.0331098	3	3170.7	2.91926	92.2784	0
High	AAPGGTGDAkFAGNYAASLLAQSQAAEK	1	1	1	19553405	K10(Acetyl)	0	3.62084e+07	23.93	0.0807154	3	2707.33	-1.18219	72.3273	1
High	FAGNYAASLLAQSQAAEK	1	1	1	19553405		0	8.71482e+06	19.66	0.215753	3	1839.92	-0.0403269	63.1638	0
High	GINVAHAVLLAGFETLAVFPAGK	1	1	1	19553140		0	2.60974e+07	61.58	1.38662e-05	3	2295.29	0.83071	91.5855	0
High	DIGLPVETVVINkNVR	2	1	1	19553140	K13(Acetyl)	0	2.89474e+07	47.38	0.000364717	3	1808.03	1.602	71.0979	1
High	VTGDWQkFK	1	1	1	19553255	K7(Acetyl)	0	242119491	55.42	5.72739e-05	2	1150.59	0.188397	51.0659	1
High	LELFNQALSEANNGPTAEAITEkK	2	1	1	19553255	K23(Acetyl)	0	2.90312e+07	54.38	7.27707e-05	3	2630.34	4.16895	70.7728	1
High	FkGIEGAEGTLR	1	1	1	19553255	K2(Acetyl)	0	6.74507e+07	26.41	0.0455991	2	1319.7	-0.265472	51.6423	1
High	AEPSVIKINSERAQHWLSVGAQPTEAVAALLK	1	1	1	19553255		0	1.77228e+07	22.22	0.119662	4	3413.85	-0.138523	77.0146	2
High	kSEHFLR	1	1	1	19552142	K1(Acetyl)	0	3.83057e+07	55.21	6.01114e-05	2	958.51	-0.0434941	32.9845	1
High	TEEGcLYFDWFR	1	1	1	19552142	C5(Carbamidomethyl)	0	3.13961e+07	37.94	0.00320595	2	1622.7	1.67983	79.4692	0
High	NTDYPGEYLVIGVWTDEGATEHKk	4	1	1	19552142	K24(Acetyl)	0	6.6512e+07	32.36	0.0115866	3	2764.32	3.2191	76.4687	1
High	YTVDKFTESTR	1	1	1	19552142		0	7.05251e+06	21.07	0.15594	3	1346.66	-0.170706	38.4076	1
High	HIVNIR	1	1	1	19552142		0	3.21629e+06	17.34	0.368092	2	751.457	-0.457094	26.8071	0
High	NTDYPGEYLVIGVWTDEGATEHKK	1	1	1	19552142		0	9.03941e+06	13.3	0.933161	4	2722.3	1.56206	72.0273	1
High	LYGGTETLFLITLNR	2	1	1	19551884		0	2.24065e+07	69.39	2.29592e-06	2	1710.94	0.56562	80.4748	0
High	FALEDLGPVYSR	1	1	1	19551884		0	4.07302e+06	27.76	0.0334162	2	1366.7	1.10226	65.9529	0
High	SIHAGQSVDAQTSAR	1	1	1	19551884		0	3.08151e+06	21.49	0.141565	3	1527.75	1.25875	27.4017	0
High	SLVVHPATTTHSQSDEAGLAR	1	1	1	19551884		0	6.31985e+06	16.7	0.426537	4	2177.1	0.562493	37.0648	0
High	YADLGAPAFGLkVR	1	1	1	19551884	K12(Acetyl)	0	3.72507e+06	16.47	0.449735	3	1519.82	-1.20473	66.8419	1
High	kIAETLLANTVIEDFDVVGVEVAK	1	1	1	19553786	K1(Acetyl)	0	5.741e+07	78.01	3.15469e-07	3	2615.42	1.64756	96.2006	1
High	RFELEVDDSVTEADLkK	1	1	1	19553786	K16(Acetyl)	0	1.89624e+07	53.78	8.35519e-05	3	2036.02	2.60727	60.4689	2
High	RSQWkADNVALQEVK	1	1	1	19552099	K5(Acetyl)	0	6.24237e+07	61.7	1.34883e-05	3	1813.96	2.08298	50.2331	2
High	SQWkADNVALQEVK	2	1	1	19552099	K4(Acetyl)	0	1.15255e+08	59.4	2.29064e-05	2	1657.86	0.842208	55.3657	1
High	GHFDPSNDAASDQQLQkR	1	1	1	19553917	K17(Acetyl)	0	1.64408e+07	76.51	4.45612e-07	3	2055.95	-0.913072	40.3188	1
High	GEkLLHDWLFDGNR	1	1	1	19553917	K3(Acetyl)	0	5.21774e+06	30.13	0.0193623	3	1741.87	1.8396	69.5775	1
High	NIPWGSYGYSQLSMGR	1	1	1	19553917		0	8.81293e+06	26.53	0.0443564	2	1815.85	3.61521	67.3894	0
High	GWYIGR	1	1	1	19553917		0	2.51672e+07	18.69	0.269747	2	751.388	-0.993253	47.3315	0
High	LIDVWVAR	1	1	1	19553917		0	1.28683e+06	16.22	0.476383	2	971.571	3.55717	59.7498	0
High	FEAAkNFLQR	1	1	1	19553917	K5(Acetyl)	0	1.64306e+07	13.52	0.887067	2	1265.66	0.761774	56.1455	1
High	VVGDVDGKDcVLLDDMIDTGGTIAGAVGVLkK	4	1	1	19552168	C10(Carbamidomethyl); K31(Acetyl)	0	2.09056e+07	54.8	6.60627e-05	3	3272.68	0.697638	93.5657	2
High	WLMEQLLMIDALKR	1	1	1	19552168		0	1.03378e+07	23.07	0.0983913	3	1759.96	0.879337	83.5963	1
High	NLMLFSGR	1	1	1	19552168		0	1.4486e+07	22.06	0.124153	2	937.494	1.20169	57.7531	0
High	VAEkWANTLGDAPMAFVHK	1	1	1	19552168	K4(Acetyl)	0	37002715	21.82	0.131207	3	2127.07	1.84714	69.4232	1
High	RITAILPFYPYAR	1	1	1	19552168		0	2.45691e+07	16	0.501137	3	1580.9	1.07991	67.888	1
High	GLLGEDKADQINkVR	2	1	1	19552194	K13(Acetyl)	0	1.95461e+08	46.93	0.000404535	2	1697.92	0.199262	47.7904	2
High	ADQINkVR	1	1	1	19552194	K6(Acetyl)	0	7552796	44.65	0.000683843	2	985.541	-1.15354	30.4977	1
High	GIFDEAkKK	1	1	1	19552194	K7(Acetyl)	0	5.34006e+06	18.97	0.252905	3	1077.59	0.27433	40.8503	2
High	VVTTAQkFFDYIR	2	1	1	19553031	K7(Acetyl)	0	3.90353e+07	79.79	2.0939e-07	2	1629.87	0.89672	76.4046	1
High	TYFALVAR	1	1	1	19553031		0	1.22518e+07	33.8	0.00831681	2	940.525	-0.171561	54.8188	0
High	AIIQSVEYTSDVSHER	1	1	1	19552950		0	8.65389e+06	62.93	1.01615e-05	3	1833.9	1.26959	47.9162	0
[truncated: 987 more rows]

## Sheet: CA2
A2	Sequence	# PSMs	# Proteins	# Protein Groups	Protein Group Accessions	Modifications	ΔCn	Area	IonScore	Exp Value	Charge	MH+ [Da]	ΔM [ppm]	RT [min]	# Missed Cleavages
High	GITINISHVEYQTEKR	90	1	1	19551739		0	2.9793e+10	100.21	1.90089e-09	2	1887.99	-0.0668442	48.7868	1
High	GTLNVNDDVDIIGIK	1	1	1	19551739		0	1.02532e+08	78.88	2.582e-07	2	1585.84	0.492129	64.475	0
High	GITINISHVEYQTEK	105	1	1	19551739		0	82126323454	75.49	5.63581e-07	2	1731.89	0.305984	52.9738	0
High	LLDSAEAGDNcGLLLR	2	1	1	19551739	C11(Carbamidomethyl)	0	130387127	72.69	1.07388e-06	2	1716.86	0.404942	59.5713	0
High	ETDkPFLMPIEDIFTITGR	5	1	1	19551739	K4(Acetyl)	0	3.00526e+08	69.08	2.46579e-06	3	2265.15	1.17882	96.7812	0
High	KLLDSAEAGDNcGLLLR	1	1	1	19551739	C12(Carbamidomethyl)	0	2.18941e+07	64.4	7.24364e-06	3	1844.95	0.733824	55.3812	1
High	GITINISHVEYQTEkR	3	1	1	19551739	K15(Acetyl)	0	3.21792e+08	61.53	1.40267e-05	2	1930.01	2.49311	55.1337	1
High	TTTTAAITkVLADTYPELNEAFAFDSIDKAPEEK	4	1	1	19551739	K9(Acetyl)	0	2.84259e+08	61.44	1.43204e-05	4	3742.86	0.994203	91.9734	2
High	HYAHVDAPGHADYIK	6	1	1	19551739		0	6.48291e+08	61.43	1.43535e-05	3	1693.81	0.846119	33.5415	0
High	NMITGAAQMDGAILVVAATDGPMPQTR	2	1	1	19551739		0	4.14837e+07	58.53	2.7987e-05	3	2729.34	0.799142	82.8469	0
High	ELLAEQDYDEEAPIVHISALK	1	1	1	19551739		0	2.02564e+08	58.21	3.0127e-05	3	2383.2	0.513334	67.7953	0
High	NMITGAAQmDGAILVVAATDGPMPQTR	2	1	1	19551739	M9(Oxidation)	0	6.73056e+06	57.31	3.70644e-05	3	2745.34	2.89127	76.0661	0
High	GQVIVKPGAYTPHTEFEGSVYVLSkDEGGR	2	1	1	19551739	K25(Acetyl)	0	8.83278e+08	53.68	8.54981e-05	4	3262.63	-1.55121	61.9733	1
High	QILELMQAcDDNIPDPVR	2	1	1	19551739	C9(Carbamidomethyl)	0	4.01741e+07	51.92	0.00012822	2	2127.02	0.35769	69.9244	0
High	TKPHVNIGTIGHVDHGK	6	1	1	19551739		0	4.19633e+08	49.47	0.000225401	4	1809.97	-0.0490816	33.19	0
High	ERGITINISHVEYQTEKR	4	1	1	19551739		0	9.3073e+07	44.26	0.000748095	4	2173.14	0.246687	46.1999	2
High	ERGITINISHVEYQTEK	2	1	1	19551739		0	25338052	44	0.000794249	3	2017.04	0.960858	48.7399	1
High	VLADTYPELNEAFAFDSIDKAPEEKER	1	1	1	19551739		0	3.06589e+07	43.66	0.000858928	4	3097.5	1.47866	70.1832	2
High	HYAHVDAPGHADYIKNMITGAAQMDGAILVVAATDGPMPQTR	1	1	1	19551739		0	2.47545e+07	42.52	0.00111675	5	4404.13	0.159767	81.53	1
High	cDMVEDEEIIELVEMEVR	1	1	1	19551739	C1(Carbamidomethyl)	0	3.92659e+06	42.5	0.00112191	3	2238	1.40179	91.8274	0
High	GQVIVKPGAYTPHTEFEGSVYVLSKDEGGR	1	1	1	19551739		0	5.57021e+07	41.4	0.0014453	5	3220.62	-1.95281	57.4183	1
High	QVGVPYILVALNK	5	1	1	19551739		0	8.32297e+08	38.94	0.00254658	3	1413.85	0.711165	75.4957	0
High	TKPHVNIGTIGHVDHGKTTTTAAITKVLADTYPELNEAFAFDSIDK	2	1	1	19551739		0	6.42402e+07	38.38	0.00289705	5	4937.53	0.000301137	76.6128	2
High	GTLNVNDDVDIIGIkEK	2	1	1	19551739	K15(Acetyl)	0	4.59379e+07	36.21	0.00477482	2	1884.99	0.768783	65.5715	1
High	TTTTAAITkVLADTYPELNEAFAFDSIDK	2	1	1	19551739	K9(Acetyl)	0	5534968	36.03	0.00497687	3	3188.59	-0.213413	96.5229	1
High	VLADTYPELNEAFAFDSIDKAPEEK	1	1	1	19551739		0	77597612	35.28	0.00591502	3	2812.36	-0.347893	74.0676	1
High	ETDKPFLmPIEDIFTITGR	1	1	1	19551739	M8(Oxidation)	0	5.54472e+06	34.22	0.00755017	3	2239.13	-1.82201	83.9569	0
High	ETDkPFLmPIEDIFTITGR	3	1	1	19551739	K4(Acetyl); M8(Oxidation)	0	2.70335e+07	32	0.012588	3	2281.14	1.20567	94.2177	0
High	GTLNVNDDVDIIGIKEKSTSTTVTGIEMFRK	1	1	1	19551739		0	4.83706e+07	30.6	0.0173763	5	3381.76	0.0444084	67.2061	3
High	ETDKPFLMPIEDIFTITGR	1	1	1	19551739		0	1.31758e+08	30.16	0.019229	3	2223.14	1.50575	87.956	0
High	ALEGDEkWGK	2	1	1	19551739	K7(Acetyl)	0	9.30816e+08	29.91	0.0203684	2	1174.57	0.376408	43.0214	1
High	GQVIVKPGAYTPHTEFEGSVYVLSK	2	1	1	19551739		0	2.37024e+08	29.03	0.0249435	4	2706.41	-1.03822	59.4164	0
High	VLADTYPELNEAFAFDSIDKAPEEkER	4	1	1	19551739	K25(Acetyl)	0	4.78906e+08	28.59	0.027603	4	3139.5	-3.15053	75.0754	2
High	ALEGDEKWGkQILELMQAcDDNIPDPVR	1	1	1	19551739	K10(Acetyl); C19(Carbamidomethyl)	0	1.42139e+07	26.11	0.0488603	3	3282.57	-1.89618	87.1977	2
High	HTPFFDNYRPQFYFR	10	1	1	19551739		0	1.2015e+10	25.36	0.0580706	3	2034.96	0.860149	66.0266	0
High	VTkIIK	1	1	1	19551739	K3(Acetyl)	0	8.86087e+07	24.02	0.07906	2	743.502	-0.212952	33.2008	1
High	TTTTAAITkVLADTYPELNEAFAFDSIDKAPEEKER	2	1	1	19551739	K9(Acetyl)	0	2.21034e+07	23.59	0.0872884	5	4028	-0.0751762	89.041	3
High	WGkQILELMQAcDDNIPDPVR	1	1	1	19551739	K3(Acetyl); C12(Carbamidomethyl)	0	4.87958e+06	22.57	0.110397	3	2540.23	-0.605106	83.9895	1
High	TTDVTGVVK	1	1	1	19551739		0	3.53862e+07	22.43	0.114014	2	919.508	-1.28647	31.8464	0
High	EHVLLAR	1	1	1	19551739		0	4.28771e+07	21.9	0.128812	2	837.494	-0.247425	29.332	0
High	TkPHVNIGTIGHVDHGK	1	1	1	19551739	K2(Acetyl)	0	4.19764e+07	19.85	0.206517	4	1851.98	0.311359	40.6487	0
High	TVGAGRVTKIIK	1	1	1	19551739		0	4.96393e+06	16.14	0.48524	2	1242.79	1.12305	31.9808	2
High	STSTTVTGIEMFR	1	1	1	19551739		0	1.0187e+07	13.73	0.845194	3	1429.7	1.51628	58.1449	0
High	GQVIVkPGAYTPHTEFEGSVYVLSK	1	1	1	19551739	K6(Acetyl)	0	87373502	13.27	0.939629	3	2748.43	0.401658	65.5439	0
High	AEGLNLFLQYTDAPGALGTVGTK	3	1	1	19552504		0	2.61695e+08	92.55	1.10906e-08	2	2336.22	1.28194	80.8437	0
High	ALAGEFVADAVNVSGGR	2	1	1	19552504		0	1.09198e+08	88.64	2.7287e-08	2	1632.83	0.250457	65.3973	0
High	GLFSGIIEESVTFVNAPR	2	1	1	19552504		0	1.14736e+08	87.33	3.68941e-08	3	1936.02	0.819649	89.1707	0
High	TVGIVGFGHIGQLFAQR	5	1	1	19552504		0	2.66801e+09	83.63	8.64881e-08	2	1799.99	0.826831	73.3991	0
High	LAQSTVDALGDAVEVR	2	1	1	19552504		0	80768069	82.93	1.01615e-07	2	1643.86	0.254195	59.1989	0
High	GELSSEQVDALGLSAVR	1	1	1	19552504		0	9.96807e+07	74.08	7.79752e-07	2	1730.89	0.707597	61.6688	0
High	SQNGRPVVLIADKLAQSTVDALGDAVEVR	1	1	1	19552504		0	3.04094e+07	70.39	1.82371e-06	4	3021.64	1.31062	85.4291	1
High	GGLVDEQALADAIESGHIR	2	1	1	19552504		0	1.43348e+08	66.64	4.32471e-06	3	1950.99	0.542063	70.5216	0
High	AGTDVADSVLkALAGEFVADAVNVSGGR	1	1	1	19552504	K11(Acetyl)	0	4.05168e+06	61.84	1.30604e-05	3	2731.39	0.6218	108.867	1
High	GLDLRAEGLNLFLQYTDAPGALGTVGTK	2	1	1	19552504		0	37874189	60.51	1.77401e-05	3	2890.53	0.337403	87.2718	1
High	VGEEVAVWMDLAR	1	1	1	19552504		0	1.56782e+07	59.74	2.11815e-05	2	1474.74	2.67468	76.0362	0
High	GELSSEQVDALGLSAVRGLFSGIIEESVTFVNAPR	2	1	1	19552504		0	1.91671e+07	58.89	2.57606e-05	4	3647.9	1.41177	109.116	1
High	SATTVDAEVIAAAPNLK	2	1	1	19552504		0	4.95598e+07	57.38	3.64717e-05	3	1670.9	3.90789	58.8336	0
High	ETAGMFDAQLLAKSKKGQIIINAARGGLVDEQALADAIESGHIR	1	1	1	19552504		0	8.82952e+07	56.81	4.15869e-05	5	4606.44	0.381883	80.1457	4
High	AAQLNVELVELDELMSR	2	1	1	19552504		0	5.66495e+07	56.12	4.8748e-05	3	1929.99	-0.453622	85.5227	0
High	LVDAAPVSIEVEAR	3	1	1	19552504		0	5.57869e+07	54.61	6.90171e-05	2	1468.8	0.107264	54.9874	0
High	VITGSGASATVVGALTGLER	2	1	1	19552504		0	70154441	53.77	8.37446e-05	2	1859.02	-1.12073	71.4286	0
High	KLGLLAGK	1	1	1	19552504		0	8.87773e+07	50.83	0.0001648	2	799.54	0.196903	35.5459	1
High	LGAAGINIEAAALTQAEK	1	1	1	19552504		0	1.03241e+07	50.44	0.000180284	2	1740.95	0.702881	64.8615	0
High	LPQVVVTPHLGASTEEAQDR	1	1	1	19552504		0	110384195	50.37	0.000183213	3	2147.11	2.53218	51.9911	0
High	SKKGQIIINAARGGLVDEQALADAIESGHIR	1	1	1	19552504		0	2.80488e+07	48.32	0.000293736	5	3230.76	0.584113	69.0649	3
High	LAAFETTIVAYDPYANPAR	2	1	1	19552504		0	7.37633e+07	46.39	0.000458096	2	2083.05	-0.680732	73.2314	0
High	GDGAVLILR	1	1	1	19552504		0	6.42013e+07	45.08	0.000619379	2	913.547	0.08446	49.8983	0
High	TKETAGMFDAQLLAK	2	1	1	19552504		0	1.19265e+08	43.91	0.00081088	3	1623.84	0.675542	54.7357	1
High	kLGLLAGKLVDAAPVSIEVEAR	1	1	1	19552504	K1(Acetyl)	0	4.14543e+07	43.87	0.000818383	3	2291.34	0.729208	74.3487	2
High	WVDGPNRPELLDAVkEADALLVR	3	1	1	19552504	K15(Acetyl)	0	1.10409e+09	40.16	0.0019229	3	2618.4	1.28461	88.709	1
High	SDFVTIHLPKTk	9	1	1	19552504	K12(Acetyl)	0	609056308	39.54	0.00221797	3	1427.79	0.872476	56.7403	1
High	GAGFDVYSTEPcTDSPLFK	2	1	1	19552504	C12(Carbamidomethyl)	0	8.67104e+07	39.31	0.0023386	3	2090.93	-1.71223	67.1494	0
High	TKETAGMFDAQLLAKSKKGQIIINAARGGLVDEQALADAIESGHIR	1	1	1	19552504		0	3.16442e+06	39.29	0.0023494	5	4835.59	0.954783	77.6271	5
High	GQIIINAAR	1	1	1	19552504		0	2.48456e+07	38.33	0.0029306	2	955.568	0.0164025	38.3691	0
High	EADALLVRSATTVDAEVIAAAPNLK	2	1	1	19552504		0	2.68706e+07	37.64	0.00343524	3	2538.37	-1.14025	77.1931	1
High	ETAGmFDAQLLAKSKKGQIIINAARGGLVDEQALADAIESGHIR	1	1	1	19552504	M5(Oxidation)	0	749163	36.73	0.00423601	5	4622.45	2.48414	78.5991	4
High	QIPAADATLR	1	1	1	19552504		0	2.44471e+07	33.68	0.00854981	2	1055.59	0.768651	39.355	0
High	VITGSGASATVVGALTGLERVEKITR	1	1	1	19552504		0	1.13928e+07	31.99	0.012617	4	2585.46	-1.29505	75.0796	2
High	SDFVTIHLPK	3	1	1	19552504		0	6.08592e+08	28.6	0.0275395	2	1156.64	0.232431	55.0731	0
High	GGLVDEQALADAIESGHIRGAGFDVYSTEPcTDSPLFK	1	1	1	19552504	C31(Carbamidomethyl)	0	2.02809e+07	28.38	0.0289705	4	4022.91	1.03475	80.5277	1
High	SKKGQIIINAAR	1	1	1	19552504		0	4.65767e+06	28.01	0.0315469	3	1298.79	0.530091	28.0107	2
High	AAQLNVELVELDELMSRSDFVTIHLPKTK	2	1	1	19552504		0	1.87999e+08	27.54	0.0351525	5	3296.76	1.49913	85.1017	2
High	TKETAGMFDAQLLAKSKKGQIIINAAR	2	1	1	19552504		0	8.87437e+07	27.02	0.0396238	4	2903.61	0.16364	55.0239	4
High	WVDGPNRPELLDAVKEADALLVRSATTVDAEVIAAAPNLK	6	1	1	19552504		0	1.04462e+07	26.78	0.0418752	5	4228.27	1.39299	102.055	2
High	ETAGmFDAQLLAkSK	2	1	1	19552504	M5(Oxidation); K13(Acetyl)	0	7.63954e+06	26.34	0.0463401	2	1667.83	0.139736	59.8041	1
High	ETAGMFDAQLLAK	1	1	1	19552504		0	4.50473e+07	24.63	0.0687	2	1394.7	-0.508924	61.5856	0
High	GLDISVK	1	1	1	19552504		0	2.0277e+07	24.01	0.0792422	2	731.43	0.132486	41.2687	0
High	KGQIIINAAR	1	1	1	19552504		0	1.00781e+07	23.7	0.0851053	2	1083.66	-0.998702	31.8852	1
High	EGEWkR	2	1	1	19552504	K5(Acetyl)	0	4.07249e+07	23.57	0.0876913	2	846.411	0.0268481	31.7113	1
High	VEkITR	1	1	1	19552504	K3(Acetyl)	0	3.99706e+06	23.09	0.0979392	2	787.468	0.316915	27.2768	1
High	ETAGMFDAQLLAkSK	4	1	1	19552504	K13(Acetyl)	0	1.46513e+08	21.78	0.132421	3	1651.84	0.269197	64.235	1
High	EADALLVRSATTVDAEVIAAAPNLKIVGR	1	1	1	19552504		0	3.25161e+07	18.24	0.299197	4	2963.65	-0.0319787	79.9976	2
High	LGAAGINIEAAALTQAEKGDGAVLILR	1	1	1	19552504		0	1.15053e+07	17.46	0.358061	3	2635.47	-1.69931	78.3584	1
High	TKETAGmFDAQLLAKSKKGQIIINAAR	1	1	1	19552504	M7(Oxidation)	0	8.4928e+06	17.4	0.363042	5	2919.6	-3.13837	51.9286	4
High	TKETAGMFDAQLLAkSK	2	1	1	19552504	K15(Acetyl)	0	6.10933e+08	16.85	0.412056	3	1880.98	0.782266	57.7902	2
High	GLFSGIIEESVTFVNAPRIAEER	1	1	1	19552504		0	1.38223e+07	13.32	0.928873	3	2534.32	-0.294896	88.0632	1
High	GmLTGPVTILAWSFVR	3	1	1	19552365	M2(Oxidation)	0	1.15746e+08	122.22	1.19662e-11	2	1763.95	0.874263	89.0231	0
High	GMLTGPVTILAWSFVR	4	1	1	19552365		0	2.52872e+08	115.28	5.91502e-11	2	1747.96	0.836428	93.5464	0
High	SYYDAMLDTAAILGVLPER	2	1	1	19552365		0	1.66547e+07	97.64	3.43524e-09	2	2098.05	-0.269307	92.6973	0
High	QLVNTASDSLSGLDSVPFAGR	2	1	1	19552365		0	3.04868e+07	95.47	5.66183e-09	2	2134.08	-0.0708143	68.7877	0
High	LLADALAGNIDAAAFDAASAAIASR	1	1	1	19552365		0	3.5701e+07	93.09	9.79392e-09	3	2359.23	0.601238	90.9298	0
High	WFDTNYHYLVPELSADTR	3	1	1	19552365		0	4.59239e+08	80.56	1.75371e-07	3	2227.05	0.732806	72.2524	0
High	ITEVkLLADALAGNIDAAAFDAASAAIASR	1	1	1	19552365	K5(Acetyl)	0	4.97627e+06	75.49	5.63581e-07	3	2971.58	2.80594	109.272	1
High	FVLDASALIEDLR	2	1	1	19552365		0	3.22817e+07	71.96	1.27045e-06	2	1461.79	-1.25527	84.9481	0
High	TSNFSSTVAGLPR	2	1	1	19552365		0	8.42284e+07	63.98	7.97915e-06	2	1336.68	-0.560527	51.641	0
High	TTDGSNPLDHLPALFEVYER	2	1	1	19552365		0	1.30095e+08	62.98	1.00452e-05	3	2274.1	0.484257	81.145	0
High	WFQYAQSLTQkHVK	1	1	1	19552365	K11(Acetyl)	0	3.3469e+08	62.82	1.04221e-05	3	1805.93	0.375899	58.3252	1
High	WFQYAQSLTQK	2	1	1	19552365		0	8.00768e+08	59.71	2.13283e-05	2	1399.7	-0.366171	58.5457	0
High	TDLcAALASLkR	2	1	1	19552365	C4(Carbamidomethyl); K11(Acetyl)	0	5.16054e+07	59.46	2.25921e-05	2	1360.73	0.99349	70.0188	1
High	SSGFELGVGPGVWDIHSPR	3	1	1	19552365		0	1.50641e+08	58.4	2.88374e-05	3	1996.99	0.0574795	68.8432	0
High	DVDkPAYLQWSVDSFR	1	1	1	19552365	K4(Acetyl)	0	5.07505e+06	54.45	7.16072e-05	3	1967.95	-0.115443	78.6932	0
High	QLWVNPDcGLkTR	2	1	1	19552365	C8(Carbamidomethyl); K11(Acetyl)	0	1.56215e+08	53.45	9.01481e-05	2	1628.82	1.004	59.0187	1
High	GVNARPVLVGPLTFLSLAR	2	1	1	19552365		0	1.30681e+07	51.98	0.000126461	3	1980.18	1.3804	83.0432	0
High	SDMQVLAALKSSGFELGVGPGVWDIHSPR	1	1	1	19552365		0	1.77073e+07	43.88	0.000816501	4	3053.55	-1.86152	81.7417	1
High	FDDIADHENDGLPLWIDR	1	1	1	19552365		0	4.22626e+07	42.99	0.00100221	3	2141	1.75445	70.3685	0
High	AGYTTLAkR	1	1	1	19552365	K8(Acetyl)	0	5.04589e+07	42.97	0.00100683	2	1022.56	0.435954	38.4482	1
High	QLWVNPDcGLK	1	1	1	19552365	C8(Carbamidomethyl)	0	5.40291e+07	41.57	0.00138981	2	1329.66	1.18565	55.4091	0
High	SFDTEWVQIDEPALVTDVAPEVLEQVR	1	1	1	19552365		0	1.87883e+07	40.75	0.00167864	3	3085.55	3.20546	91.4788	0
High	GPIAVSTScSLLHVPYTLEAENIEPEVR	2	1	1	19552365	C9(Carbamidomethyl)	0	1.05218e+08	39.8	0.00208909	4	3081.56	-0.38321	74.4434	0
High	ELLPLRDVDkPAYLQWSVDSFR	1	1	1	19552365	K10(Acetyl)	0	3.00656e+07	37.77	0.00333393	3	2689.4	0.880032	82.3673	1
High	GWPEVEASLK	2	1	1	19552365		0	5.75307e+06	37.62	0.00345109	2	1115.57	-0.148493	56.851	0
High	TAPITQELPGR	1	1	1	19552365		0	4.62678e+07	37.34	0.00368092	2	1182.65	-0.222183	43.076	0
High	LAARGPIAVSTScSLLHVPYTLEAENIEPEVR	1	1	1	19552365	C13(Carbamidomethyl)	0	5.07951e+07	33.99	0.0079608	4	3492.81	-2.12925	71.4698	1
High	GEELLVAGIVDGR	1	1	1	19552365		0	1.82787e+07	33.51	0.00889112	2	1327.73	3.5208	65.2854	0
High	FALEGYWNGSIEGR	1	1	1	19552365		0	3.96406e+06	32.3	0.0117478	2	1598.75	-3.1543	68.5308	0
High	GTETLPAQAMTKWFDTNYHYLVPELSADTR	1	1	1	19552365		0	3.68323e+06	30.91	0.0161792	4	3455.66	0.269686	86.2722	1
High	SLELPALPTTTIGSFPQTPSIR	1	1	1	19552365		0	4.9653e+06	30.15	0.0192733	3	2326.27	2.05671	78.3555	0
High	DWLAFGSEK	1	1	1	19552365		0	5.86922e+07	27.36	0.0366401	2	1052.51	1.06002	62.3366	0
High	GTETLPAQAMTkWFDTNYHYLVPELSADTR	1	1	1	19552365	K12(Acetyl)	0	2761690	25.27	0.0592866	4	3497.68	3.98704	91.9916	1
High	IGAKRELKFALEGYWNGSIEGRELAQTAR	1	1	1	19552365		0	1.67699e+07	24.9	0.064559	5	3263.73	-0.301795	63.7425	4
High	VPSAQEVDGLLEAALQSVDPR	1	1	1	19552365		0	2.04352e+07	24.14	0.0769054	3	2194.14	0.799254	94.3072	0
High	ELLPLRDVDKPAYLQWSVDSFR	2	1	1	19552365		0	2.77864e+07	23.53	0.0885027	4	2647.39	0.68366	74.9304	1
High	QEELGLDVLVHGEPER	1	1	1	19552365		0	1.49366e+07	21.62	0.13739	3	1819.92	2.5103	60.3901	0
High	DVDKPAYLQWSVDSFR	1	1	1	19552365		0	7.04148e+06	17.14	0.38544	2	1925.94	1.76187	69.6507	0
High	LRkESITLEQYEEAMREEIDLVIAK	1	1	1	19552365	K3(Acetyl)	0	1.45779e+07	13.01	0.9976	4	3048.6	1.07442	86.4404	3
High	YFGGEELSIAEIK	1	1	1	19551738		0	3.86644e+07	84.36	7.31066e-08	2	1455.74	0.0622604	64.9979	0
High	KPVESLSYTHKk	12	1	1	19551738	K12(Acetyl)	0	8.67998e+08	82.96	1.00915e-07	3	1458.8	0.664517	31.2714	1
High	VPLSQMFGYVGDLR	1	1	1	19551738		0	3.2515e+07	77.72	3.37254e-07	2	1581.81	-0.512041	77.3784	0
High	KPSDEEPLSALAFK	2	1	1	19551738		0	5.47973e+06	63.67	8.56952e-06	3	1531.8	-0.640254	56.9666	0
High	LAGSQAFkEAVAK	1	1	1	19551738	K8(Acetyl)	0	3.99308e+07	56.68	4.28506e-05	2	1361.74	1.21157	51.369	1
High	EFkVEANIGDPQVAYR	2	1	1	19551738	K3(Acetyl)	0	1.37344e+08	56.47	4.49735e-05	2	1877.94	0.504194	60.7806	1
High	KPSDEEPLSALAFkIAAHPFFGK	2	1	1	19551738	K14(Acetyl)	0	32210072	55.56	5.5457e-05	3	2542.33	0.0379053	84.6836	1
High	KMVVNSEIYPVYcGTAYK	1	1	1	19551738	C13(Carbamidomethyl)	0	6.56109e+07	53.53	8.85027e-05	3	2122.03	-0.403198	54.8467	1
High	ILFYTGINR	2	1	1	19551738		0	3.21431e+08	50.91	0.000161792	2	1096.62	0.821642	58.629	0
High	MVVNSEIYPVYcGTAYkNK	1	1	1	19551738	C12(Carbamidomethyl); K17(Acetyl)	0	6.40044e+07	50.76	0.000167478	3	2278.09	0.174679	60.9496	1
High	IAAHPFFGkLTFVR	2	1	1	19551738	K9(Acetyl)	0	2.13311e+08	49.78	0.000209873	3	1645.92	1.9493	69.5907	1
High	VLDGAVAVFDGK	1	1	1	19551738		0	2.22566e+07	49.55	0.000221287	2	1190.64	0.519226	57.3726	0
High	AQEVLkDLNK	1	1	1	19551738	K6(Acetyl)	0	3.5496e+07	48.89	0.000257606	2	1199.66	1.26042	44.3509	1
High	KMVVNSEIYPVYcGTAYkNK	1	1	1	19551738	C13(Carbamidomethyl); K18(Acetyl)	0	7.30344e+07	43.61	0.000868874	3	2406.19	0.977382	55.618	2
High	QATkYDVPR	1	1	1	19551738	K4(Acetyl)	0	4.10426e+07	43.28	0.000937468	2	1119.58	0.705107	37.6984	1
High	IcFVNkMDK	2	1	1	19551738	C2(Carbamidomethyl); K6(Acetyl)	0	229424201	39.48	0.00224883	2	1196.58	0.372541	52.1016	1
High	ENPVEVAHAGNIYAFIGLK	2	1	1	19551738		0	1.17236e+08	36.36	0.00461271	3	2042.07	0.124711	72.1334	0
High	AKVPLSQMFGYVGDLR	1	1	1	19551738		0	4.22895e+07	34.38	0.00727707	3	1780.94	1.17711	71.2229	1
High	IGkLFQMHANK	2	1	1	19551738	K3(Acetyl)	0	1.2555e+08	30.94	0.0160678	3	1328.71	0.0717923	48.3804	1
High	ILFYTGINRK	3	1	1	19551738		0	1.24958e+08	30.67	0.0170984	3	1224.71	0.0774265	50.0212	1
High	ATLEDGAYHDVDSSEMAFkLAGSQAFK	1	1	1	19551738	K19(Acetyl)	0	4.89499e+07	30.37	0.0183213	3	2930.35	0.873861	73.5578	1
High	ANYSMVFDSYAEVPANVAADVIAER	1	1	1	19551738		0	4.47034e+06	28	0.0316196	3	2702.28	0.311124	87.8738	0
High	IAAHPFFGKLTFVRLYSGKVEPGEQVLNSTK	1	1	1	19551738		0	3.33309e+07	27.84	0.0328062	5	3433.87	1.01494	65.7708	3
High	RGQIASMDDR	1	1	1	19551738		0	1.10177e+06	27.73	0.0336478	3	1148.55	0.834435	26.6304	1
High	GTDVKDPEkVLTR	1	1	1	19551738	K9(Acetyl)	0	4.26309e+07	26.8	0.0416828	3	1499.81	0.641027	42.1826	2
High	LLETVAESDEELMEK	1	1	1	19551738		0	9.90459e+06	25.56	0.055457	2	1735.84	5.21245	59.3044	0
High	NIGIMAHIDAGK	1	1	1	19551738		0	1.61862e+07	24.43	0.0719377	3	1239.65	-0.17104	47.9442	0
High	LFQMHANKENPVEVAHAGNIYAFIGLK	2	1	1	19551738		0	2.6177e+07	21.96	0.127045	5	3011.56	1.14103	68.8165	1
High	VIITIEPYAPEADELEEGESAIYkFENAVTGGR	1	1	1	19551738	K24(Acetyl)	0	1.7635e+07	21.02	0.157745	3	3652.77	-5.48715	102.068	1
High	KVGETHDGGATTDWMEQEKER	1	1	1	19551738		0	3.81446e+06	20.44	0.180284	4	2404.09	1.88516	37.8631	2
High	GVTPIGTEATVEEIPAELADR	1	1	1	19551738		0	6.28802e+06	19.23	0.238208	3	2168.11	2.36848	71.1772	0
High	KmVVNSEIYPVYcGTAYkNK	1	1	1	19551738	M2(Oxidation); C13(Carbamidomethyl); K18(Acetyl)	0	5.58197e+06	16.97	0.400827	3	2422.18	0.399242	52.0038	2
High	FENAVTGGR	1	1	1	19551738		0	4.14069e+06	15.23	0.598352	2	950.468	-0.994339	30.997	0
High	EGVEPQSEQVWR	1	1	1	19551738		0	3.02176e+06	14.61	0.690171	2	1443.69	2.43517	45.8069	0
High	mVVNSEIYPVYcGTAYkNK	2	1	1	19551738	M1(Oxidation); C12(Carbamidomethyl); K17(Acetyl)	0	3.80677e+06	13.01	0.9976	2	2294.09	2.15644	57.3694	1
High	TAKPFFGEVEEMTYAEWIQR	1	1	1	19552063		0	1.18823e+07	58.43	2.86389e-05	3	2432.15	-2.28672	80.2007	0
High	KNVVVMIGGGIGTPAK	1	1	1	19552063		0	5.1222e+07	57.76	3.34162e-05	3	1540.89	0.893737	50.6986	1
High	SAQFNSMFFDR	1	1	1	19552063		0	1.38336e+07	56.45	4.51811e-05	2	1349.6	0.486814	63.0282	0
High	DAAWFIGLcR	1	1	1	19552063	C9(Carbamidomethyl)	0	8.35457e+07	52.85	0.000103504	2	1208.59	0.628407	72.016	0
High	LLSQGATVILTASNVSQAR	2	1	1	19552063		0	3.35373e+07	51.68	0.000135505	2	1929.08	0.196221	62.5224	0
High	LVSLLkVGR	2	1	1	19552063	K6(Acetyl)	0	6.88532e+07	50.85	0.000164043	2	1026.67	0.707053	58.118	1
High	WWGLDTLWQSQNER	2	1	1	19552063		0	6.24966e+07	50.6	0.000173763	2	1818.86	2.61812	80.7811	0
High	VGDTTFVHPAGVLNLTQFTQVALAVVAYAQTER	1	1	1	19552063		0	0	50.13	0.000193623	3	3516.85	0.599612	106.334	0
High	YmWNLQFGAQR	1	1	1	19552063	M2(Oxidation)	0	3.4426e+07	49.22	0.000238757	2	1429.67	0.649578	62.6908	0
High	LLLWSVER	1	2	2	19552063;19553694		0	6.72071e+07	47.99	0.000316925	2	1015.59	1.15383	64.6994	0
High	TIAGLADLASR	1	1	1	19552063		0	2.52401e+07	45.15	0.000609476	2	1087.61	1.3303	55.7165	0
High	GGAALFQIGGLVSILETGKLPQNASLDcVDPEMEAK	1	1	1	19552063	C28(Carbamidomethyl)	0	1.10921e+07	42.05	0.00124439	4	3728.89	0.977037	93.5034	1
High	FNAANAIMVLFAVQNK	2	1	1	19552063		0	1.35644e+08	40.73	0.00168638	3	1750.93	-0.0919596	90.014	0
High	FNAANAImVLFAVQNK	1	1	1	19552063	M8(Oxidation)	0	2.3915e+07	40.34	0.00184483	3	1766.93	0.78325	85.5695	0
High	AHFVVSGKPEALKk	5	1	1	19552063	K14(Acetyl)	0	1.44664e+08	40.31	0.00185762	3	1552.89	0.361085	39.1019	1
High	LWIVPANMSSYR	2	1	1	19552063		0	1.26537e+08	40.09	0.00195414	2	1436.74	0.41085	67.7708	0
High	SISSLTPLHSFKEPAILYAGQASAWQQVIADSSEDHITATHLR	1	1	1	19552063		0	3.65105e+07	39.22	0.00238757	5	4676.37	-0.394841	78.8378	1
High	HHKPMPWVPAIDADLAR	1	1	1	19552063		0	7.19688e+06	38.9	0.00257014	4	1954.01	-2.22946	55.9658	0
High	GGAALFQIGGLVSILETGK	2	1	1	19552063		0	9267254	38.25	0.00298508	2	1831.04	2.75357	92.9714	0
High	VDEPVAELLGR	1	1	1	19552063		0	3.9341e+06	37.84	0.00328062	2	1197.65	1.57666	62.3772	0
High	VVTAAPGYkPFGPVLSETVR	1	1	1	19552063	K9(Acetyl)	0	2.6167e+07	34.82	0.00657592	3	2130.16	-0.433699	70.4421	0
High	GSAMHSLVPR	1	1	1	19552063		0	1.48046e+06	34.4	0.00724364	3	1054.54	-1.4593	34.4435	0
High	RLPEHGAHQAEINLLIDADAR	1	1	1	19552063		0	8.76317e+06	34.25	0.00749819	4	2339.22	-0.940588	51.6977	1
High	FLDLVHR	1	1	1	19552063		0	6.8052e+06	34.03	0.00788781	2	899.512	2.18457	47.4383	0
High	AADVYNEDINEkR	1	1	1	19552063	K12(Acetyl)	0	2.81234e+07	33.22	0.0095051	2	1578.74	-0.0499249	42.273	1
High	SRPVFNVER	1	1	1	19552063		0	9.20367e+06	32.48	0.0112708	3	1103.6	-0.0784803	35.8401	0
High	AHFVVSGKPEALKK	3	1	1	19552063		0	35438638	31.95	0.0127338	3	1510.88	0.880007	31.9477	1
High	AGVLTSLGFGHVAAVVVLATSGIFEQAMR	1	1	1	19552063		0	2.75224e+06	28.95	0.0254072	3	2901.57	0.790945	108.741	0
High	EKLPESVFALLAGVAGVGSVSAAGDEIK	1	1	1	19552063		0	4.6191e+06	28.48	0.0283111	3	2714.47	2.37034	91.4809	1
High	kHHKPMPWVPAIDADLAR	1	1	1	19552063	K1(Acetyl)	0	1.34476e+07	28.47	0.0283764	4	2124.12	0.963741	56.0654	1
High	LLSQGATVILTASNVSQARKEYAR	1	1	1	19552063		0	1.04439e+07	26.54	0.0442544	4	2576.42	0.603033	59.1706	2
High	ANLGFSIQQVIDENPTELK	2	1	1	19552063		0	1.63547e+07	26.03	0.0497687	2	2116.1	1.57615	77.5703	0
High	VVSkHDTSTNANDPNESELHNLLWK	1	1	1	19552063	K4(Acetyl)	0	1.4311e+08	24.99	0.0632349	4	2890.4	0.313941	58.6176	1
High	NAGLDVEAWR	1	1	1	19552063		0	2.72314e+06	24.9	0.064559	2	1130.56	1.12065	55.0111	0
High	VAEESGEFLQIVNYNVDGQQYAVAGTLAGLK	1	1	1	19552063		0	8.91739e+06	23.53	0.0885027	3	3283.66	2.98508	85.5067	0
High	WVELAYPTQDPTWDDR	1	1	1	19552063		0	8.66842e+06	22.5	0.112191	2	1991.91	-0.287113	67.6926	0
High	IGWVAGTGLMGR	1	1	1	19552063		0	1.16648e+07	22.09	0.123298	2	1217.64	-1.08437	62.0994	0
High	KLYAANATPNAK	1	1	1	19552063		0	4.22181e+06	21.86	0.130004	3	1261.69	-1.17391	27.5648	1
High	SLTGHSKGGAALFQIGGLVSILETGKLPQNASLDcVDPEMEAK	1	1	1	19552063	C35(Carbamidomethyl)	0	2.54563e+07	20.93	0.161048	5	4439.27	1.57674	85.4712	2
High	ADAHTRANLGFSIQQVIDENPTELK	1	1	1	19552063		0	1.12543e+07	20.72	0.169027	4	2767.41	1.92291	68.7634	1
High	GENFVWLR	1	1	1	19552063		0	3.74949e+07	16.92	0.405468	2	1020.52	-1.21639	61.4188	0
High	AGLKPAYEVTcRIDGNVVSRGQALLKAPSTAYVYPGQGIQAK	1	1	1	19552063	C11(Carbamidomethyl)	0	2.97944e+07	16.29	0.468767	5	4447.36	-0.040314	67.0228	3
High	LNEAEHGAITTLFPDHASVENEEEAVEkLLAAYPQAR	1	1	1	19552063	K28(Acetyl)	0	1.88899e+07	14.68	0.679136	4	4105.02	0.882131	85.719	1
High	VHVVLPGSPNR	1	1	1	19552063		0	0	13.09	0.979392	2	1174.67	-0.775377	40.1587	0
High	SYADDkSVLEELR	1	1	1	19552527	K6(Acetyl)	0	1.12714e+07	87.83	3.28819e-08	2	1566.77	0.960309	64.8406	1
High	QLmNALYVLDLYFR	2	1	1	19552527	M3(Oxidation)	0	37239957	66.81	4.15869e-06	2	1774.92	0.624065	89.8927	0
High	VRQQYFFTSASLQAMIQGHLAHHK	1	1	1	19552527		0	5.49757e+07	55.47	5.66183e-05	5	2798.43	0.462711	67.6382	1
High	MINPGLSDLLTR	1	1	1	19552527		0	1.85321e+07	54.68	6.79136e-05	2	1329.72	1.16238	66.497	0
High	HSLIHGYGkDASDTYYVLGDFADYR	2	1	1	19552527	K9(Acetyl)	0	4.84416e+07	51.95	0.000127338	3	2905.34	0.515315	70.2721	1
High	QDFAEWILER	1	1	1	19552527		0	1.05916e+07	51.87	0.000129705	2	1306.64	0.416927	76.3313	0
High	kFWTGLSR	1	1	1	19552527	K1(Acetyl)	0	6.91509e+07	50.75	0.000167864	2	1036.56	1.93866	56.6953	1
High	QGIEIDPESIFDVQIkR	2	1	1	19552527	K16(Acetyl)	0	5.16111e+06	49.56	0.000220778	3	2029.06	0.906101	81.7056	1
High	AIPYDMPITGYGTHNVGTLRLWKAEPWEEFDYDAFNSQR	1	1	1	19552527		0	1.50266e+07	44.73	0.000671362	5	4588.18	3.01605	80.3316	2
High	QQYFFTSASLQAMIQGHLAHHK	4	1	1	19552527		0	2.68793e+08	44.61	0.000690171	4	2543.26	-0.643678	70.8937	0
High	KFWTGLSR	2	1	1	19552527		0	1.18926e+08	44.31	0.000739531	2	994.547	0.00130587	45.4236	1
High	TENQPLPADLVGSHVR	2	1	1	19552527		0	8.47268e+06	43.76	0.000839376	3	1732.9	3.33906	49.803	0
High	QQHYFSAEFLMGR	2	1	1	19552527		0	1.17161e+08	43.49	0.000893216	3	1613.75	0.556508	61.9799	0
High	EAYGAARQQHYFSAEFLMGRALLNNLTNLGLVDEAAAATR	1	1	1	19552527		0	0	41.1	0.00154866	5	4353.19	0.679585	91.5147	2
High	LWkAEPWEEFDYDAFNSQR	1	1	1	19552527	K3(Acetyl)	0	4.99758e+06	38.28	0.00296453	3	2473.11	-0.305876	82.1347	1
High	QLMNALYVLDLYFR	2	1	1	19552527		0	4.67751e+07	35.92	0.00510454	3	1758.93	1.89515	94.7991	0
High	AIPYDMPITGYGTHNVGTLR	1	1	1	19552527		0	3.59965e+07	35.58	0.00552022	3	2176.09	-0.0118831	61.5302	0
High	TREAYGAARQQHYFSAEFLMGRALLNNLTNLGLVDEAAAATR	1	1	1	19552527		0	8.36604e+06	35.32	0.0058608	5	4610.36	5.46137	88.3028	3
High	ESYEPYELYETVPGLkR	2	1	1	19552527	K16(Acetyl)	0	8.30486e+07	33.29	0.00935312	2	2115.03	0.34037	71.8064	1
High	ASNQLVVcFDDMkTR	1	1	1	19552527	C8(Carbamidomethyl); K13(Acetyl)	0	1.18241e+07	33.13	0.00970413	3	1825.85	-2.01031	66.3419	1
High	SVLEELR	1	1	1	19552527		0	0	32.27	0.0118292	2	845.473	-0.200505	46.8693	0
High	FWTGLSR	2	1	1	19552527		0	1.84103e+08	31.12	0.0154155	2	866.452	0.493786	50.7616	0
High	ASNQLVVcFDDMK	1	1	1	19552527	C8(Carbamidomethyl)	0	1.15051e+07	30.1	0.0194965	2	1526.7	0.764334	62.0663	0
High	LAAcFLDSAVTQDYPVTGYGLLYR	1	1	1	19552527	C4(Carbamidomethyl)	0	1.74268e+07	29.15	0.0242637	3	2693.33	0.378483	82.9492	0
High	LEPTPAVkK	2	1	1	19552527	K8(Acetyl)	0	1.33813e+07	28.73	0.0267274	2	1024.6	0.864291	34.1273	1
High	LSGSDDWVTDLDELKk	4	1	1	19552527	K16(Acetyl)	0	2.17851e+07	26.52	0.0444587	2	1862.9	0.3259	76.8696	1
High	AANKQDFAEWILER	1	1	1	19552527		0	1.48935e+07	25.57	0.0553295	3	1690.85	0.000127524	67.2144	1
High	TVIFGAK	1	1	1	19552527		0	7.70117e+06	23.09	0.0979392	2	735.44	0.245853	38.1044	0
High	MAWINIcESGR	1	1	1	19552527	C7(Carbamidomethyl)	0	8.50239e+07	22.9	0.102319	2	1336.62	1.62128	60.057	0
High	DASDTYYVLGDFADYR	1	1	1	19552527		0	2.82066e+06	21.87	0.129705	2	1870.81	-3.2055	75.8198	0
High	ALLNNLTNLGLVDEAAAATR	1	1	1	19552527		0	1.08184e+07	20.53	0.176586	3	2040.11	-0.961126	78.3127	0
High	VWEIITEIDRR	1	1	1	19552527		0	1.66806e+07	19.28	0.235481	3	1429.78	0.120041	65.8447	1
High	VLYPNDTTYEGkK	3	1	1	19552527	K12(Acetyl)	0	4.9459e+07	17.27	0.374073	2	1569.78	0.409399	44.9115	1
High	LLMDEHDMGWEESWAIVSK	1	1	1	19552527		0	7.7604e+06	17.06	0.392606	3	2276.03	-2.43645	75.4679	0
High	AEPWEEFDYDAFNSQR	1	1	1	19552527		0	4.90731e+06	17.01	0.397152	2	2003.84	1.3065	73.0707	0
High	HSLIHGYGK	1	1	1	19552527		0	1.64379e+06	16.57	0.439498	2	1011.54	0.335939	27.1105	0
High	LSGSDDWVTDLDELKK	1	1	1	19552527		0	2.50634e+07	15.27	0.592866	3	1820.89	0.429842	66.1299	1
High	QQHYFSAEFLmGR	1	1	1	19552527	M11(Oxidation)	0	0	14.42	0.721035	3	1629.75	0.600206	56.0639	0
High	TIRDYATEIWkLEPTPAVK	1	1	1	19552527	K11(Acetyl)	0	8.68479e+06	13.41	0.909822	3	2273.22	-0.626684	71.3788	2
High	DYATEIWkLEPTPAVK	1	1	1	19552527	K8(Acetyl)	0	9944709	13.38	0.916129	3	1902.99	0.898106	73.2155	1
High	TIcAPGSQVVDGYYQR	1	1	1	19552753	C3(Carbamidomethyl)	0	5.26705e+07	99.38	2.30121e-09	2	1813.85	-0.138973	53.1359	0
High	ELYEADYADVFkGDK	1	1	1	19552753	K12(Acetyl)	0	1.76572e+07	65.69	5.38216e-06	2	1804.82	-1.47246	66.0167	1
High	DHGVVQkFVEFYGSGVK	3	1	1	19552753	K7(Acetyl)	0	5.51315e+08	64.89	6.47078e-06	3	1937.98	0.732018	73.8595	1
High	KAPYFDGMPVEPVAVTDIQGAR	1	1	1	19552753		0	4.72942e+07	62.51	1.11933e-05	3	2361.19	-1.28409	65.3665	1
High	LTGEIPVGVTATDVVLTITEMLR	1	1	1	19552753		0	1.18446e+07	58.54	2.79226e-05	3	2428.34	1.33867	110.107	0
High	LPYSLkVLGENLLR	2	1	1	19552753	K6(Acetyl)	0	2.29519e+07	52.24	0.000119112	2	1656.97	0.248224	85.6857	1
High	ATIGNMSPEFGSTcAMFPIDEETTkYLR	1	1	1	19552753	C14(Carbamidomethyl); K25(Acetyl)	0	8.75669e+07	50.33	0.000184908	3	3208.45	-3.53273	81.3555	1
High	HGGILQYVLR	2	1	1	19552753		0	1.81777e+07	46.28	0.000469847	3	1155.66	-0.376263	59.9898	0
High	GTNLLGIR	1	1	1	19552753		0	1.17043e+07	46.08	0.00049199	2	843.505	-0.258605	48.6913	0
High	ATIGNmSPEFGSTcAMFPIDEETTkYLR	2	1	1	19552753	M6(Oxidation); C14(Carbamidomethyl); K25(Acetyl)	0	1.24533e+07	42.34	0.00116401	3	3224.46	0.371127	76.2991	1
High	YQFLR	2	1	1	19552753		0	8.79874e+07	41.77	0.00132726	2	726.393	-0.0746008	44.2091	0
High	VVPPGTGIVHQVNIEYLAR	2	1	1	19552753		0	7.4536e+08	41.63	0.00137074	3	2062.15	0.667189	63.8741	0
High	LTGRPEEQVALVEAYAK	1	1	1	19552753		0	6.24311e+07	40.77	0.00167092	3	1874.01	1.84253	57.6502	0
High	AVITESFER	1	1	1	19552753		0	11960135	40.43	0.00180699	2	1051.54	0.596046	44.527	0
High	DLPTYTDDAVSVDTSIPATR	1	1	1	19552753		0	8.15523e+06	38.63	0.002735	2	2137.03	2.15532	61.5774	0
High	FVEFYGSGVK	1	1	1	19552753		0	45743063	34.64	0.0068542	2	1132.57	1.0134	51.8249	0
High	SYDYFALSAVPGMEK	1	1	1	19552753		0	5.66875e+07	34.48	0.00711142	2	1677.78	-0.476349	71.364	0
High	DFTQEGAPQAFIYDASVNYKAAGIPLVVLGGK	2	1	1	19552753		0	5.60679e+07	33.65	0.00860908	4	3339.73	0.0286535	87.5039	1
High	SkPWVKTIcAPGSQVVDGYYQR	5	1	1	19552753	K2(Acetyl); C9(Carbamidomethyl)	0	1.91069e+09	33.03	0.00993017	3	2581.28	-2.06564	60.2196	1
High	HDYNSLGSR	1	1	1	19552753		0	3.07741e+07	31.25	0.0149609	2	1048.48	0.317917	25.8591	0
High	LQNQLVDIAGGYTR	1	1	1	19552753		0	3.55459e+07	29.44	0.0226964	2	1547.82	-0.957214	58.5842	0
High	AAGIPLVVLGGK	1	1	1	19552753		0	3.35616e+07	27.28	0.0373213	2	1094.69	0.672357	62.4137	0
High	IDTPGEADYYR	1	1	1	19552753		0	1.27382e+07	23.22	0.095051	2	1299.59	0.219699	43.5209	0
High	SYDYFALSAVPGMEkLPYSLK	1	1	1	19552753	K15(Acetyl)	0	7.42457e+06	21.34	0.14654	3	2421.21	1.86534	85.8181	1
High	ILLSEAK	1	1	1	19552753		0	3493190	17.42	0.361374	2	773.476	-0.839693	35.9055	0
High	VLMQDFTGVPcVVDLATMR	1	1	1	19552753	C11(Carbamidomethyl)	0	4.96003e+06	16.71	0.425556	3	2152.06	-0.124406	82.9307	0
High	EAVAALGGDPNDVNPLNPAEMVIDHSVIVEAFGRPDALAK	1	1	1	19552753		0	1.05727e+08	15.1	0.616533	4	4112.08	1.98582	88.1975	0
High	DFTQEGAPQAFIYDASVNYKAAGIPLVVLGGKEYGTGSSR	1	1	1	19552753		0	2.7878e+07	14.48	0.711142	4	4177.09	1.44873	83.8828	2
High	DFTQEGAPQAFIYDASVNYK	1	1	1	19552753		0	2.68486e+06	13.71	0.849096	3	2264.05	1.32627	71.7135	0
High	YLLAATFGNVHGVYKPGNVK	14	1	1	19553962		0	7.3285e+09	82.36	1.15866e-07	3	2148.16	0.2073	57.7539	0
High	TIDAIGTGEK	1	1	1	19553962		0	1.42194e+07	58.74	2.66659e-05	2	1004.53	-0.723941	33.297	0
High	EKIEEALTYGVIK	3	1	1	19553962		0	57362680	57.84	3.28062e-05	2	1492.83	2.73325	57.4547	1
High	GAVALAAFAHEAAK	4	1	1	19553962		0	1.35256e+08	55.39	5.76709e-05	2	1326.72	2.0687	51.4192	0
High	LRPEVLLEGQQVAR	2	1	1	19553962		0	1.31754e+08	54.3	7.41236e-05	3	1607.92	0.363034	50.8074	0
High	PIATPEVYNEMLDR	3	1	1	19553962		0	6.21106e+07	52.9	0.000102319	2	1647.8	-0.682626	62.5176	0
High	GRYLLAATFGNVHGVYKPGNVK	5	1	1	19553962		0	2.77807e+08	50.93	0.000161048	4	2361.28	0.376381	54.534	1
High	VDRGELPLFQSHMWDGSAVPIDENLEIAQELLAkAK	2	1	1	19553962	K34(Acetyl)	0	67704178	47.96	0.000319122	4	4062.06	-1.7019	92.7516	2
High	MNVDTDTQYAFTRPIVSHMFENYNGVLkIDGEVGNKK	1	1	1	19553962	K28(Acetyl)	0	2.83492e+07	47.95	0.000319858	5	4273.07	0.892366	76.4759	2
High	VDRGELPLFQSHmWDGSAVPIDENLEIAQELLAkAK	2	1	1	19553962	M13(Oxidation); K34(Acetyl)	0	7.19843e+06	46.62	0.000434467	4	4078.06	-0.118874	90.129	2
High	SYGINVALHTDHcQK	2	1	1	19553962	C13(Carbamidomethyl)	0	2.6466e+08	40.42	0.00181116	3	1742.83	0.484387	41.5661	0
High	AGANLYTSPEDFEK	1	1	1	19553962		0	1.03059e+07	32.86	0.0103266	2	1541.71	0.283174	52.0532	0
High	TIDAIGTGEKGRYLLAATFGNVHGVYKPGNVK	2	1	1	19553962		0	3.8854e+08	31.32	0.0147217	4	3346.79	0.185623	64.8631	2
High	YLLAATFGNVHGVYkPGNVK	1	1	1	19553962	K15(Acetyl)	0	2.43867e+08	29.25	0.0237114	3	2190.17	0.479299	64.73	0
High	kLGLADDALPFDFVFHGGSGSEK	1	1	1	19553962	K1(Acetyl)	0	8.05607e+06	27.01	0.0397152	3	2449.2	-1.05521	81.679	1
High	EVLDEYVRPLLAISQER	2	1	1	19553962		0	6.86669e+07	23.39	0.0914022	3	2030.1	4.32873	76.2144	0
High	TIDAIGTGEkGR	1	1	1	19553962	K10(Acetyl)	0	3.44194e+06	22	0.12588	2	1259.66	0.895121	39.3929	1
High	kAYDPR	1	1	1	19553962	K1(Acetyl)	0	2.51929e+07	21.07	0.15594	2	791.404	-0.316894	27.9777	1
High	GAVALAAFAHEAAkSYGINVALHTDHcQK	1	1	1	19553962	K14(Acetyl); C27(Carbamidomethyl)	0	2.09556e+07	17.79	0.331861	4	3092.54	2.3094	71.3819	1
High	IIEScQDLK	1	1	1	19553962	C5(Carbamidomethyl)	0	1.40819e+07	16.69	0.42752	2	1105.56	-0.517553	34.8189	0
High	kKLGLADDALPFDFVFHGGSGSEK	2	1	1	19553962	K1(Acetyl)	0	4.46011e+06	14.81	0.659108	4	2577.3	0.365841	74.8766	2
High	IDGEVGNkK	2	1	1	19553962	K8(Acetyl)	0	5.72417e+07	14.53	0.703002	2	1001.53	0.645781	26.9654	1
High	EIWSYGSGYGGNAILAKk	8	1	1	19554053	K18(Acetyl)	0	3.47113e+08	84.21	7.56757e-08	2	1955.99	0.0139845	65.8317	1
High	MPSIFLVNWFR	1	1	1	19554053		0	3.11442e+08	74.05	7.85157e-07	2	1409.74	0.522709	90.031	0
High	EEGWMAEHmLILkLINPEGK	4	1	1	19554053	M9(Oxidation); K13(Acetyl)	0	19715967	58.35	2.91714e-05	3	2396.2	1.32764	82.7406	1
High	FLWPGFGDNSR	2	1	1	19554053		0	1.84474e+08	53.91	8.1088e-05	2	1295.62	0.609755	70.2135	0
High	mPSIFLVNWFR	2	1	1	19554053	M1(Oxidation)	0	2.1032e+08	50.46	0.000179455	2	1425.73	-0.197534	85.4522	0
High	GGDKMPSIFLVNWFR	1	1	1	19554053		0	1.67237e+07	48.24	0.000299197	3	1766.91	1.02893	83.1826	1
High	AYHIAAAFPSAcGK	3	1	1	19554053	C12(Carbamidomethyl)	0	5.08781e+07	45.81	0.000523548	3	1463.71	-0.770867	47.8754	0
High	RADTVPLVTQTYDWEHGTMVGALLASGQTAASAEAK	2	1	1	19554053		0	1.3403e+08	42.46	0.00113229	4	3745.85	1.31248	80.4358	1
High	TFIcSEkEEDAGPTNNWAPPQAMKDEMSK	2	1	1	19554053	C4(Carbamidomethyl); K7(Acetyl)	0	2.36359e+08	39.03	0.00249435	3	3353.47	-1.79349	62.6991	2
High	VPAEVHSQFDALkAR	2	1	1	19554053	K13(Acetyl)	0	1.34619e+08	37.58	0.00348302	2	1709.9	1.35288	50.6362	1
High	IDAILFGGR	1	1	1	19554053		0	2.63854e+07	30.66	0.0171379	2	961.548	1.34976	58.1497	0
High	VPAEVHSQFDALK	1	1	1	19554053		0	3.02549e+07	29.33	0.0232786	3	1440.75	0.51691	44.8775	0
High	MAEDLVEAGTLIK	1	1	1	19554053		0	1.06966e+07	29.15	0.0242637	2	1389.73	1.18397	61.799	0
High	LINPEGkAYHIAAAFPSAcGK	1	1	1	19554053	K7(Acetyl); C19(Carbamidomethyl)	0	7.33198e+07	28.55	0.0278584	3	2257.14	0.14739	67.6398	1
High	EEGWMAEHMLILkLINPEGK	1	1	1	19554053	K13(Acetyl)	0	2.45957e+08	27.49	0.0355596	3	2380.2	-0.543382	87.4511	1
High	TMYVVPFcMGPISDPDPK	2	1	1	19554053	C8(Carbamidomethyl)	0	2.48978e+07	24.19	0.076025	2	2053.94	0.539565	74.1781	0
High	VLkWVIDR	1	1	1	19554053	K3(Acetyl)	0	7.76129e+07	23.42	0.090773	2	1070.63	-2.46776	60.7853	1
High	cLHSVGAPLEPGQEDVAWPcNDTkYITQFPETK	2	1	1	19554053	C1(Carbamidomethyl); C20(Carbamidomethyl); K24(Acetyl)	0	5.59846e+07	21.17	0.15239	4	3829.79	2.36908	70.9911	1
High	YITQFPETK	1	1	1	19554053		0	9.68219e+06	20.15	0.192733	2	1126.58	1.6228	45.2515	0
High	DEMSkHYAGSMK	1	1	1	19554053	K5(Acetyl)	0	3.25676e+07	18.48	0.283111	3	1425.61	-0.408924	36.3746	1
High	TFIcSEkEEDAGPTNNWAPPQAMK	1	1	1	19554053	C4(Carbamidomethyl); K7(Acetyl)	0	4.21504e+07	18.05	0.312577	3	2763.24	1.15493	61.5286	1
High	KcYALR	1	1	1	19554053	C2(Carbamidomethyl)	0	3.4052e+06	15.94	0.508109	2	810.429	-0.264913	23.6243	1
High	TFIcSEKEEDAGPTNNWAPPQAMKDEMSkHYAGSMK	2	1	1	19554053	C4(Carbamidomethyl); K29(Acetyl)	0	1.5322e+08	14.58	0.694955	4	4127.83	1.64667	59.9484	3
High	ADTVPLVTQTYDWEHGTMVGALLASGQTAASAEAK	1	1	1	19554053		0	2.92322e+07	14.2	0.758502	3	3589.74	-2.19063	84.4404	0
High	HYAGSMkGR	1	1	1	19554053	K7(Acetyl)	0	1.07572e+07	13.14	0.968181	2	1048.5	-0.466767	23.8849	1
High	MNFSEFLAAYEDIVAR	2	1	1	161486709		0	6.77291e+06	70.43	1.80699e-06	3	1875.9	0.865233	93.602	0
High	AMVNDQLkR	1	1	1	161486709	K8(Acetyl)	0	4.12935e+07	57.95	3.19858e-05	2	1116.58	0.974171	38.2768	1
High	VSLTANPSHLEAVNPVMEGIVR	1	1	1	161486709		0	11098104	57.28	3.73213e-05	3	2333.23	0.337641	65.364	0
High	DVFIDLVcYR	2	1	1	161486709	C8(Carbamidomethyl)	0	1.35686e+08	53.85	8.2216e-05	2	1299.64	-0.227081	73.3195	0
High	ISFTHIIGYAMVK	3	1	1	161486709		0	1.04964e+09	51.58	0.000138662	2	1479.8	0.173594	66.8862	0
High	LYYELAkR	2	1	1	161486709	K7(Acetyl)	0	6.92931e+07	47.54	0.000351525	2	1097.6	0.935573	50.8141	1
High	HAVAIDPATAEEFNPLHELAQSK	1	1	1	161486709		0	2.21198e+07	41.32	0.00147217	3	2488.25	0.493798	67.7823	0
High	YILQkLNAAEAFENFLQTK	1	1	1	161486709	K5(Acetyl)	0	2.08349e+07	40.27	0.00187481	3	2283.21	2.11807	92.974	1
High	ISFTHIIGYAmVK	2	1	1	161486709	M11(Oxidation)	0	3.81047e+08	40.1	0.00194965	3	1495.8	0.97119	61.7739	0
High	TFNVGGFGGK	1	1	1	161486709		0	2.44542e+07	37.59	0.00347501	2	983.494	-0.751695	49.0878	0
High	GHLIADTNPLSWVQPGMPVPDHR	1	1	1	161486709		0	1.44167e+07	37.48	0.00356415	4	2537.27	-0.208212	69.068	0
High	FGkDVFIDLVcYR	1	1	1	161486709	K3(Acetyl); C11(Carbamidomethyl)	0	1.14003e+07	37.44	0.00359713	2	1673.84	1.50676	82.4629	1
High	RFGkDVFIDLVcYR	1	1	1	161486709	K4(Acetyl); C12(Carbamidomethyl)	0	20358585	33.43	0.00905642	3	1829.94	0.712138	75.7511	2
High	RPLVIFTPK	3	1	1	161486709		0	2.82096e+07	32.54	0.0111162	3	1070.67	-0.178981	47.5676	0
High	MYELITGR	1	1	1	161486709		0	7.05021e+06	27.6	0.0346702	2	982.504	1.74024	49.7313	0
High	SSASTFGQNAWLVDEMFQQFQkDPK	1	1	1	161486709	K22(Acetyl)	0	1.76666e+07	27.02	0.0396238	3	2931.36	-0.730356	90.2611	1
High	LILLLPHGYEGQGPDHSSAR	3	1	1	161486709		0	8.5316e+07	25.92	0.0510454	4	2160.12	0.706084	56.1031	0
High	TVVPLLLHGDAAFAGLGIVPETINLAK	1	1	1	161486709		0	1.36844e+07	25.62	0.0546961	3	2729.56	-0.874827	87.4559	0
High	LPHGLETNISR	1	1	1	161486709		0	1.28643e+07	25.25	0.0595603	3	1236.67	-0.79129	39.9885	0
High	GHNEADDPSMTQPK	1	1	1	161486709		0	3.03847e+06	24.07	0.078155	3	1526.65	0.310057	26.264	0
High	GIFkSIAK	1	1	1	161486709	K4(Acetyl)	0	5.36868e+07	23.25	0.0943966	2	905.544	-1.82814	48.8388	1
High	GGKISFTHIIGYAMVK	1	1	1	161486709		0	1.58918e+07	21.64	0.136759	3	1721.95	2.88778	61.1911	1
High	LVTITSTYDHR	1	1	1	161486709		0	2.0281e+07	21.44	0.143204	3	1305.68	0.125586	40.5759	0
High	TRGGKISFTHIIGYAMVK	1	1	1	161486709		0	13774475	19.88	0.205096	4	1979.09	-0.237112	56.3742	2
High	EELLELGQAFANTPEGFNYHPR	1	1	1	161486709		0	5.82328e+06	19.1	0.245446	3	2532.21	-1.0096	74.6938	0
High	YVGQkR	2	1	1	161486709	K5(Acetyl)	0	8.91022e+07	18.06	0.311858	2	792.436	0.128251	23.1257	1
High	LEAGMPKPTQAEQkYILQK	2	1	1	161486709	K14(Acetyl)	0	1.17292e+08	16.85	0.412056	3	2215.17	-2.66496	54.2376	1
High	LPEPGQTPIRGIFKSIAKNMDISLEIPTATSVR	1	1	1	161486709		0	2884422	14.92	0.642623	5	3579.96	1.21003	81.4739	3
High	EAPEGQILHEGINEAGSVASFIAAGTSYATHGK	3	1	1	19553445		0	249057416	70.51	1.77401e-06	4	3312.62	1.15161	86.8129	0
High	ANIYSATSWVNLAR	2	1	1	19553445		0	2.62492e+08	70.23	1.89215e-06	2	1565.8	-1.67987	69.1567	0
High	IDVSVAAQAAEkFK	2	1	1	19553445	K12(Acetyl)	0	3.73911e+07	63.14	9.68181e-06	2	1518.82	1.21577	65.7837	1
High	TFGLDSWFPTLK	2	1	1	19553445		0	1.27574e+08	54.04	7.86967e-05	2	1411.73	0.304958	83.597	0
High	WNAAIMVHR	3	1	1	19553445		0	8.09922e+07	53.46	8.99408e-05	2	1097.57	-1.48499	46.197	0
High	IYNPHGQNYVPVDHDLMLSYR	1	1	1	19553445		0	104816728	51.52	0.000140591	4	2531.21	0.037343	57.4577	0
High	TGDSIWAAADQMAR	1	1	1	19553445		0	7.50978e+06	48.41	0.000287711	2	1492.69	0.567644	62.7716	0
High	IIQELESFFR	1	1	1	19553445		0	1.32913e+07	39.79	0.0020939	2	1281.68	-2.71195	76.5236	0
High	ENYDPIQVPPLDkLR	2	1	1	19553445	K13(Acetyl)	0	4.38776e+07	39.32	0.00233322	2	1838.97	0.200759	71.6183	1
High	EQGGIPSYPHPHGMkDFWEFPTVSMGLGPMDAIYQAR	1	1	1	19553445	K15(Acetyl)	0	0	35.5	0.00562285	4	4188.93	-1.77564	85.9379	1
High	GKDHPGGGDQIFFQGHASPGMYAR	2	1	1	19553445		0	2.07387e+07	34.97	0.00635267	4	2530.17	0.265851	48.3143	1
High	GLIQQAALNNLDNLTFVVNcNLQR	1	1	1	19553445	C20(Carbamidomethyl)	0	2.15693e+07	33.92	0.00809015	3	2728.42	1.11549	87.8955	0
High	AMIPLYIFYSmFGFQR	2	1	1	19553445	M11(Oxidation)	0	3.72302e+07	31.86	0.0130004	3	1999.98	-0.440326	93.3976	0
High	GYGLGHNFEGR	1	1	1	19553445		0	3.47772e+07	28.29	0.0295772	3	1206.56	-0.500614	39.79	0
High	GEGTGHEANILASGVGMQWALK	1	1	1	19553445		0	1.91713e+07	28.24	0.0299197	3	2226.1	1.43602	67.8145	0
High	VYAAYkR	1	1	1	19553445	K6(Acetyl)	0	7.2541e+07	27.59	0.0347501	2	912.494	-0.239375	33.3006	1
High	LVENMTDEEIWkLPR	1	1	1	19553445	K12(Acetyl)	0	1.01053e+07	27.48	0.0356415	3	1914.97	4.22368	70.8059	1
High	DRPTVILAHTIKGYGLGHNFEGR	1	1	1	19553445		0	1.82387e+07	27.35	0.0367246	5	2551.35	0.618553	56.4797	1
High	LVPIIPDEAR	1	1	1	19553445		0	1.43152e+07	27.03	0.0395327	2	1122.65	0.199383	53.591	0
High	RENYDPIQVPPLDkLR	1	1	1	19553445	K14(Acetyl)	0	6.60339e+06	26.8	0.0416828	3	1995.07	1.56264	65.3341	2
High	GEDVIYYITIYNEPTPQPAEPEGLDVEGLHK	2	1	1	19553445		0	1.08463e+08	26.11	0.0488603	4	3486.68	-3.3025	76.5815	0
High	KLTLDDLkLFR	2	1	1	19553445	K8(Acetyl)	0	3.30502e+07	24.36	0.0731066	3	1403.83	0.327482	70.1204	2
High	DKQGIPITDEQLEKDPYLPPYYHPGEDAPEIkYMK	1	1	1	19553445	K32(Acetyl)	0	1.69021e+08	22.14	0.121887	5	4160	-4.00108	68.2994	3
High	GIYLYSR	2	1	1	19553445		0	1.11648e+08	21.5	0.14124	2	871.467	-0.105168	44.6018	0
High	AQRPGIGVGGHISTYAGAAPLYEVGFNHFFR	1	1	1	19553445		0	2.39708e+07	19.99	0.199966	4	3289.67	1.60678	71.1011	0
High	AmIPLYIFYSmFGFQR	1	1	1	19553445	M2(Oxidation); M11(Oxidation)	0	0	17.96	0.319122	3	2015.98	0.692835	88.383	0
High	ALETkDRPTVILAHTIK	1	1	1	19553445	K5(Acetyl)	0	1.03831e+07	16.9	0.40734	4	1948.12	1.0781	51.233	1
High	EWVPGDYTVLGADGFGFSDTRPAAR	1	1	1	19553445		0	1.96209e+07	16.69	0.42752	3	2684.28	0.360345	73.9023	0
High	VSLPPMTSTDYVNTIPTSMEPEFPGDEEMEkR	1	1	1	19553445	K31(Acetyl)	0	4.13152e+07	13.86	0.82027	3	3669.67	1.08947	77.9389	1
High	RVSLPPMTSTDYVNTIPTSMEPEFPGDEEMEkR	1	1	1	19553445	K32(Acetyl)	0	1.69172e+07	13.7	0.851053	4	3825.77	1.9708	73.4422	2
High	KLAEkHGVDLNTVTGTGIGGR	15	1	1	19553408	K5(Acetyl)	0	1.07954e+09	92.38	1.15334e-08	3	2165.17	2.86436	49.2322	2
High	LAEkHGVDLNTVTGTGIGGR	4	1	1	19553408	K4(Acetyl)	0	1.04637e+09	84.87	6.50065e-08	2	2037.07	0.653765	52.0199	1
High	TVEALQISAQLTQLHEVDMTR	1	1	1	19553408		0	2.35056e+07	80.13	1.93623e-07	3	2383.23	0.427212	70.2997	0
High	RPVVITEDGIDSIAIRQMVFLPLTYDHQVVDGADAGR	2	1	1	19553408		0	7.46506e+07	52.29	0.000117749	5	4067.11	0.999752	82.6293	1
High	IREITAMKTVEALQISAQLTQLHEVDMTR	1	1	1	19553408		0	1.76161e+07	46.73	0.000423601	4	3325.77	1.92777	72.8514	2
High	HGVNLTYLPFFVK	2	1	1	19553408		0	1.33054e+08	46.57	0.000439498	3	1534.84	0.9131	73.6237	0
High	HGVDLNTVTGTGIGGR	1	1	1	19553408		0	1.48504e+07	38.33	0.0029306	3	1553.8	0.126492	46.8937	0
High	FLTTIK	1	1	1	19553408		0	4.04746e+06	23.15	0.0965954	2	722.445	0.0255344	40.6315	0
High	VNRIREITAMKTVEALQISAQLTQLHEVDMTR	1	1	1	19553408		0	1.32423e+07	20.09	0.195414	5	3694.97	-0.830642	72.5278	3
High	QMVFLPLTYDHQVVDGADAGR	1	1	1	19553408		0	3.85055e+07	18.18	0.303359	3	2332.14	2.08597	68.6908	0
High	KEAATTPAAASATVSASGDNVPYVTPLVR	1	1	1	19553408		0	7.13962e+06	18.07	0.311141	3	2844.47	-0.600877	58.3186	1
High	NKPAFIEkHGVNLTYLPFFVK	3	1	1	19553408	K8(Acetyl)	0	3.1748e+08	18.03	0.314019	4	2504.37	1.02823	75.2937	1
High	KQDVLAAANGEAAPAEAAAPVSAWSTkSVDPEK	1	1	1	19553408	K27(Acetyl)	0	1.9506e+07	17.87	0.325804	4	3321.66	-0.712285	62.0171	2
High	VLLWHGFcSVHkR	7	1	1	19552295	C8(Carbamidomethyl); K12(Acetyl)	0	8.17445e+08	53.44	9.03559e-05	3	1680.88	0.795426	55.756	1
High	DTLGDKVVILGHFYQRDEVIQHADFVGDSFQLAR	3	1	1	19552295		0	295634440	52.89	0.000102555	5	3888.97	0.908312	76.4197	2
High	DEVIQHADFVGDSFQLAR	1	1	1	19552295		0	1.27367e+07	51.1	0.000154866	3	2046.98	-4.39831	64.839	0
High	VVILGHFYQR	4	1	1	19552295		0	1.59005e+09	48.11	0.000308288	2	1231.7	1.07912	52.0009	0
High	VLFFPDQHLGR	2	1	1	19552295		0	6.75304e+07	43.49	0.000893216	3	1328.71	0.269132	58.944	0
High	DTLGDKVVILGHFYQR	3	1	1	19552295		0	3.24106e+07	40.2	0.00190527	3	1861	0.922053	63.5824	1
High	GFVGEHGGIVcTSSNAR	1	1	1	19552295	C11(Carbamidomethyl)	0	2.62145e+07	39.94	0.00202282	3	1747.82	0.153464	40.0905	0
High	VLLWHGFcSVHKR	5	1	1	19552295	C8(Carbamidomethyl)	0	3.14954e+08	36.44	0.00452852	3	1638.87	0.558732	47.3677	1
High	VLLWHGFcSVHK	8	1	1	19552295	C8(Carbamidomethyl)	0	5.26096e+08	32.18	0.0120769	3	1482.77	0.154473	53.3466	0
High	FTVEQINkAR	2	1	1	19552295	K8(Acetyl)	0	4.40063e+07	25.76	0.052961	3	1247.67	-0.65741	48.0411	1
High	SVLEWAFER	1	1	1	19552295		0	3.41644e+07	24.04	0.0786967	2	1136.57	0.745327	68.6535	0
High	VVILGHFYQRDEVIQHADFVGDSFQLAR	1	1	1	19552295		0	6.71178e+06	20.14	0.193178	5	3259.67	0.0628967	69.7102	1
High	RFTVEQINkAR	1	1	1	19552295	K9(Acetyl)	0	7861205	19.09	0.246012	3	1403.78	-0.0951669	43.0229	2
High	VLLWHGFcSVHk	1	1	1	19552295	C8(Carbamidomethyl); K12(Acetyl)	0	3.85096e+07	17.57	0.349105	3	1524.78	0.306451	62.2175	0
High	EAKDTLGDKVVILGHFYQRDEVIQHADFVGDSFQLAR	1	1	1	19552295		0	3.62512e+07	15.38	0.578038	5	4217.15	2.37063	71.6729	3
High	AkEGFGEATDNESLADEGR	2	1	1	19551480	K2(Acetyl)	0	6.09085e+07	116.4	4.57042e-11	2	2037.9	-1.43294	48.2736	1
High	SDFSNkAEDLTGK	3	1	1	19551480	K6(Acetyl)	0	7.37498e+08	103.48	8.95275e-10	2	1453.68	-0.256535	53.3019	1
High	VKDAANkVLGAFK	5	1	1	19551480	K7(Acetyl)	0	2.45575e+09	81.77	1.32726e-07	2	1402.81	0.0792844	55.2219	2
High	DAANkVLGAFK	2	1	1	19551480	K5(Acetyl)	0	1.50352e+09	75.48	5.6488e-07	2	1175.64	0.872403	62.539	1
High	AKEGFGEATDNESLADEGR	1	1	1	19551480		0	1.6203e+07	55.26	5.94233e-05	3	1995.89	1.19362	40.8015	1
High	ADIKDAVENAGEK	2	1	1	19551480		0	3.70157e+07	48.59	0.00027603	3	1359.67	-0.641546	38.3933	1
High	VLGAFkKDD	2	1	1	19551480	K6(Acetyl)	0	1.66621e+08	31.56	0.0139302	2	1034.55	1.00108	43.1889	2
High	DAANkVLGAFKK	2	1	1	19551480	K5(Acetyl)	0	1.06024e+08	24.26	0.0748095	2	1303.73	-1.55355	56.0155	2
High	VkDAANKVLGAFKKDD	2	1	1	19551480	K2(Acetyl)	0	7.38591e+06	21.96	0.127045	3	1760.95	-2.0964	52.1097	4
High	ADIKDAVENAGEkVK	1	1	1	19551480	K13(Acetyl)	0	1.12582e+08	21.77	0.132726	3	1628.85	0.566927	51.4471	2
High	VLGAFkK	2	1	1	19551480	K6(Acetyl)	0	3.30228e+07	19.75	0.211328	2	804.498	-0.298456	40.8869	1
High	VNQIGTLTETFDAVDMAHR	1	1	1	19552199		0	80675674	81.26	1.49265e-07	3	2118.03	0.608116	68.4793	0
High	AVENVNEEIGDELAGLEADDQR	1	1	1	19552199		0	1.21657e+07	76.53	4.43564e-07	3	2386.1	0.0846131	74.1486	0
High	DIALALDVASSEFFK	1	1	1	19552199		0	1.34138e+07	67.66	3.41945e-06	2	1625.84	0.0057722	90.58	0
High	KAANSILVkVNQIGTLTETFDAVDMAHR	1	1	1	19552199	K9(Acetyl)	0	3.2065e+07	60.67	1.70984e-05	4	3084.62	1.85041	84.4756	2
High	YNQLLR	1	1	1	19552199		0	4.93898e+07	54.58	6.94955e-05	2	806.452	0.252589	35.8219	0
High	KAANSILVKVNQIGTLTETFDAVDMAHR	2	1	1	19552199		0	3.76813e+07	52.61	0.000109385	4	3042.62	3.58301	72.6222	2
High	IEQLLGDAGVYAGR	2	1	1	19552199		0	7.40932e+07	48.97	0.000252905	2	1461.77	1.92727	57.3791	0
High	NGAEVYHALkSVIK	2	1	1	19552199	K10(Acetyl)	0	5.2893e+07	48.55	0.000278584	3	1570.86	0.0213488	64.4639	1
High	LGANAILGVSMAVAK	1	1	1	19552199		0	2.31301e+07	46.21	0.000477482	2	1414.81	-0.0706465	66.3731	0
High	VQIVGDDFFVTNPER	1	1	1	19552199		0	6.21428e+07	43.54	0.000882992	2	1735.86	-0.998034	66.6244	0
High	VAKYNQLLRIEQLLGDAGVYAGR	2	1	1	19552199		0	1.92457e+07	38.17	0.00304058	4	2547.4	0.249914	78.3489	2
High	AEIMHVFAR	3	1	1	19552199		0	5.94263e+07	38.04	0.00313297	2	1073.56	-0.608985	46.375	0
High	GLSTGLGDEGGFAPSVGSTR	1	1	1	19552199		0	4.07111e+07	35.25	0.00595603	2	1864.9	-1.06835	56.0463	0
High	AANSILVkVNQIGTLTETFDAVDMAHR	1	1	1	19552199	K8(Acetyl)	0	3.9382e+07	32.52	0.0111675	3	2956.53	2.88452	90.3265	1
High	AANSILVKVNQIGTLTETFDAVDMAHR	1	1	1	19552199		0	1.63619e+07	26.68	0.0428506	4	2914.51	0.724631	78.0718	1
High	SDRVAKYNQLLRIEQLLGDAGVYAGR	2	1	1	19552199		0	6.58336e+07	24.51	0.0706247	5	2905.57	1.26315	75.434	3
High	GNPTVEAEVFLDDGSHGVAGVPSGASTGVHEAHELR	2	1	1	19552199		0	98871842	23.4	0.091192	4	3598.72	0.907439	62.1268	0
High	LIDEAMIkLDGTANK	1	1	1	19552199	K8(Acetyl)	0	9.76604e+06	19.39	0.229592	2	1673.88	4.10239	63.1965	1
High	AGYTSMMSHR	1	1	1	19552199		0	9.18234e+06	18.13	0.306872	3	1140.49	0.245671	35.0815	0
High	EALDLIVEAIEK	1	1	1	19552199		0	3.99777e+07	16.9	0.40734	2	1342.75	1.91379	80.4386	0
High	NGAEVYHALK	1	1	1	19552199		0	1.77809e+06	16.26	0.472016	2	1101.57	4.43429	31.9046	0
High	VNQIGTLTETFDAVDMAHRAGYTSMMSHR	1	1	1	19552199		0	1.49752e+07	14.81	0.659108	5	3239.51	2.19505	69.482	1
High	EALDLIVEAIEkAGFTPGK	1	1	1	19552199	K12(Acetyl)	0	4.37161e+06	13.6	0.870876	3	2043.1	1.20474	99.8666	1
High	VNQIGTLTETFDAVDmAHR	1	1	1	19552199	M16(Oxidation)	0	2.81766e+06	13.39	0.914022	3	2134.02	-0.131125	65.7919	0
High	KLVLNIFPSVDTGVcATSVR	7	1	1	19552312	C15(Carbamidomethyl)	0	8.37277e+09	78.08	3.10425e-07	3	2176.18	2.01168	69.335	1
High	LVLNIFPSVDTGVcATSVR	4	1	1	19552312	C14(Carbamidomethyl)	0	6.65304e+08	70.99	1.58839e-06	3	2048.09	0.91531	76.2018	0
High	KFNEAAASLENTTVLcISkDLPFALGR	2	1	1	19552312	C16(Carbamidomethyl); K19(Acetyl)	0	1.17318e+07	60.97	1.59572e-05	3	3007.56	1.86738	85.7509	2
High	FNEAAASLENTTVLcISkDLPFALGR	1	1	1	19552312	C15(Carbamidomethyl); K18(Acetyl)	0	3.31801e+07	51.46	0.000142547	3	2879.46	0.636012	91.1702	1
High	KFNEAAASLENTTVLcISK	1	1	1	19552312	C16(Carbamidomethyl)	0	2.62971e+07	49.46	0.000225921	3	2096.07	1.36083	58.9318	1
High	THFQGNETATSGELPQVGDNLAEFNLVNTELGEVSSK	1	1	1	19552312		0	2.72147e+07	48.48	0.000283111	3	3932.89	2.73237	77.9356	0
High	STFGEDNGIVLEGSPLK	1	1	1	19552312		0	1.46883e+07	42.05	0.00124439	2	1762.89	-0.456034	62.101	0
High	FcSAEGIENVTPVSAFR	2	1	1	19552312	C2(Carbamidomethyl)	0	4.80218e+07	41.62	0.0013739	2	1883.9	-0.279262	63.8077	0
High	LQVEHPVTEETTGIDLVR	1	1	1	19551930		0	3.76229e+07	78.53	2.7987e-07	3	2036.07	-0.449252	54.5655	0
High	VAYkMEEVADLFESATR	2	1	1	19551930	K4(Acetyl)	0	4.13495e+07	71.57	1.38981e-06	2	2000.96	-1.05699	88.0132	1
High	RFQkLVEEAPAPFLTDDQR	2	1	1	19551930	K4(Acetyl)	0	5.72203e+08	69.25	2.37114e-06	3	2302.19	0.997058	64.555	2
High	LVEEAPAPFLTDDQR	1	1	1	19551930		0	1.97644e+07	56.95	4.02677e-05	2	1700.85	1.1997	58.2151	0
High	FQkLVEEAPAPFLTDDQR	2	1	1	19551930	K3(Acetyl)	0	166603218	46.54	0.000442544	2	2146.08	-0.467035	68.7439	1
High	IAEGHELSIKEDPAPR	2	1	1	19551930		0	2.13428e+07	45.3	0.000588785	4	1761.91	-0.678445	37.9488	1
High	RVEVALPGDLALGGTAGPK	1	1	1	19551930		0	4.10866e+07	45.09	0.000617955	3	1821.02	0.129714	59.5081	1
High	LIVWGDTR	1	1	1	19551930		0	2.89129e+07	39.87	0.00205569	2	959.532	0.625763	51.7407	0
High	HVEAQVIADkHGNVVVAGTR	1	1	1	19551930	K10(Acetyl)	0	2.09921e+07	38.86	0.00259392	4	2142.14	0.671637	44.5254	1
High	GVVLLEIK	1	1	1	19551930		0	7.92854e+07	34.16	0.0076552	2	870.566	0.319801	57.3819	0
High	KITkVLVANR	3	1	1	19551930	K4(Acetyl)	0	3.32297e+07	29.06	0.0247717	2	1183.75	1.08914	38.0362	2
High	HVEAQVIADK	2	1	1	19551930		0	2.55899e+07	28.98	0.0252323	2	1109.6	0.345363	28.6054	0
High	HVEAQVIADKHGNVVVAGTR	1	1	1	19551930		0	6.64039e+06	28.6	0.0275395	4	2100.13	-0.213049	36.8922	1
High	RVEVALPGDLALGGTAGPkK	3	1	1	19551930	K19(Acetyl)	0	1.62034e+08	28.39	0.0289039	3	1991.13	1.49542	59.7834	2
High	AAFGGGGRGMKVAYKMEEVADLFESATR	1	1	1	19551930		0	7.55648e+06	27.84	0.0328062	5	2948.44	-0.013877	74.1983	3
High	LHSSAkAIcK	1	1	1	19551930	K6(Acetyl); C9(Carbamidomethyl)	0	2.08659e+07	27.36	0.0366401	3	1156.62	0.609195	26.3086	1
High	FQkLVEEAPAPFLTDDQRER	1	1	1	19551930	K3(Acetyl)	0	2.84408e+07	25.59	0.0550753	3	2431.23	0.593716	64.1432	2
High	GEcFVER	1	1	1	19551930	C3(Carbamidomethyl)	0	4.17869e+06	24.21	0.0756757	2	896.393	-0.489229	32.2003	0
High	VEVALPGDLALGGTAGPkK	2	1	1	19551930	K18(Acetyl)	0	4.11657e+06	17.58	0.348302	2	1835.03	1.05621	65.1091	1
High	GHAFEFR	1	1	1	19551930		0	1.94956e+07	16.77	0.419717	2	863.416	-0.0245325	36.0475	0
High	EPVKDAAEVVAFAEEFGLPIAIK	1	1	1	19551930		0	9.40879e+06	15.8	0.524755	3	2443.32	3.09535	91.6939	1
High	RVEVALPGDLALGGTAGPkKK	4	1	1	19551930	K19(Acetyl)	0	3.14946e+07	15.04	0.62511	3	2119.22	0.598944	55.2487	3
High	ITkVLVANR	1	1	1	19551930	K3(Acetyl)	0	2.14977e+06	14.76	0.66674	2	1055.66	0.295552	42.5278	1
High	ITSYREPQGPGVR	1	1	1	19551930		0	1.70301e+07	14.51	0.706247	3	1459.76	-2.29887	33.5781	1
High	IAEGHELSIK	1	1	1	19551930		0	5.3873e+06	13.8	0.831681	3	1096.6	-0.738353	34.7887	0
High	LNFSHGDHPDHEQNYkWVR	4	1	1	23308892	K16(Acetyl)	0	3.42522e+08	79.29	2.3494e-07	4	2421.11	0.896343	46.7349	1
High	AVGILADLQGPkIR	1	1	1	23308892	K12(Acetyl)	0	2.2344e+07	60.54	1.7618e-05	2	1492.89	1.56354	68.3708	1
High	ALVAFTTSGDTAkR	2	1	1	23308892	K13(Acetyl)	0	5.21165e+07	59.77	2.10357e-05	2	1479.78	-0.121237	50.3095	1
High	LHSHLPLLVFTPNEAVR	4	1	1	23308892		0	94546977	54.56	6.98163e-05	4	1943.09	-0.1354	61.6703	0
High	VPDLTHIPR	2	1	1	23308892		0	3.58379e+06	49.6	0.000218754	3	1047.6	0.550605	46.1904	0
High	SPADAELVHkIMDEEGR	1	1	1	23308892	K10(Acetyl)	0	3.94297e+07	45.71	0.000535743	3	1938.93	1.3042	66.278	1
High	GDLGVEVPLEEVPLVQkR	3	1	1	23308892	K17(Acetyl)	0	1.44477e+08	45	0.000630894	2	2019.11	0.439999	74.357	1
High	IVcTLGPAVASADGILR	2	1	1	23308892	C3(Carbamidomethyl)	0	1.35443e+07	39.81	0.00208428	3	1712.94	1.15847	66.0804	0
High	ALVAFTTSGDTAK	1	1	1	23308892		0	8.00516e+06	39.68	0.00214762	2	1281.66	-3.57603	47.4058	0
High	LGVDFIALSFVR	1	1	1	23308892		0	7.67331e+07	34.39	0.00726033	2	1336.76	0.697179	84.4709	0
High	LLVDDGKVGLVcVSVEGNDVIcEVVEGGPVSNNK	1	1	1	23308892	C12(Carbamidomethyl); C22(Carbamidomethyl)	0	0	33.92	0.00809015	4	3569.79	2.00807	79.9346	1
High	AVGILADLQGPK	1	1	1	23308892		0	25608158	27.09	0.0389903	2	1181.69	1.11014	61.1279	0
High	DAKPGDRLLVDDGKVGLVcVSVEGNDVIcEVVEGGPVSNNK	1	1	1	23308892	C19(Carbamidomethyl); C29(Carbamidomethyl)	0	2.2182e+06	26.79	0.0417789	5	4309.13	-2.33895	76.9069	2
High	GVISYSAR	1	1	1	23308892		0	2.59287e+06	26.31	0.0466613	2	852.458	1.24505	34.8716	0
High	LEKPEAVTSLEPIVLAFDAVMVARGDLGVEVPLEEVPLVQK	1	1	1	23308892		0	2.1352e+07	24.95	0.06382	4	4400.41	0.958472	107.907	1
High	FTDGATVWENGETIR	1	1	1	23308892		0	0	23.29	0.0935312	2	1695.8	-0.912453	55.9184	0
High	LEKPEAVTSLEPIVLAFDAVMVAR	1	1	1	23308892		0	2.82078e+06	19.15	0.242637	3	2598.42	-2.04069	95.6962	0
High	FAETDGR	1	1	1	23308892		0	0	17.6	0.346702	2	795.363	0.237104	23.309	0
High	ITVDDVEGTHDR	1	1	1	23308892		0	24697429	16.72	0.424577	3	1356.64	-0.306867	36.9049	0
High	GVSLPGMDISVPALSEK	1	1	1	23308892		0	1.12629e+07	14.24	0.751548	2	1699.9	3.37567	73.1887	0
High	AVWNVFNWDDAAAR	3	1	1	19554112		0	1.579e+08	88.57	2.77304e-08	2	1634.77	0.188775	77.4568	0
High	HHATYVAGANAALEALEK	2	1	1	19554112		0	1.26562e+08	67.92	3.22075e-06	3	1865.95	-1.36131	53.9143	0
High	HHATYVAGANAALEALEkAR	3	1	1	19554112	K18(Acetyl)	0	2.09809e+08	67.83	3.28819e-06	4	2135.1	1.11891	61.687	1
High	ADYVkAVWNVFNWDDAAAR	1	1	1	19554112	K5(Acetyl)	0	3.05322e+07	62.28	1.1802e-05	2	2253.07	-0.384141	90.0167	1
High	NLAFNLGGHTNHSVFWK	4	1	1	19554112		0	654447951	44.79	0.00066215	3	1941.97	0.652627	60.6979	0
High	NLAFNLGGHTNHSVFWkNLSPNGGGEPTGELAEAINR	1	1	1	19554112	K17(Acetyl)	0	8.69691e+06	44.04	0.000786967	4	3960.94	-0.216097	74.1605	1
High	FQDHFNSAALGLQGSGWAVLGYDHISGR	3	1	1	19554112		0	364954280	43.94	0.000805298	4	3003.45	0.114085	73.7889	0
High	ALSKNLAFNLGGHTNHSVFWKNLSPNGGGEPTGELAEAINR	1	1	1	19554112		0	0	42.32	0.00116938	5	4318.16	-4.64309	66.4363	2
High	DFGSFAK	1	1	1	19554112		0	1.02184e+07	24.86	0.0651563	2	771.367	-0.0612373	43.7145	0
High	NLAFNLGGHTNHSVFWKNLSPNGGGEPTGELAEAINR	1	1	1	19554112		0	0	22.91	0.102084	5	3918.93	-0.0957387	68.6113	1
High	AREEGTNPDQIR	2	1	1	19554112		0	3.69414e+07	19.04	0.248861	3	1385.68	-0.241033	25.8493	1
High	ITDEADVVLIGAGIMSSTLGAMLR	1	1	1	19553205		0	8.53887e+06	94.85	6.53065e-09	3	2433.28	1.60988	109.529	0
High	ANFVFVGAGGYALDLLR	2	1	1	19553205		0	1.37887e+08	69.22	2.38757e-06	2	1782.96	0.731608	85.3419	0
High	AVGINEkFQVSR	2	1	1	19553205	K7(Acetyl)	0	106106885	64.73	6.71362e-06	2	1389.75	1.42441	53.0852	1
High	YEALkDHPLFQGMTYADDEATFTEK	1	1	1	19553205	K5(Acetyl)	0	4.6505e+07	59.52	2.22821e-05	3	2962.34	-0.679011	69.8952	1
High	QLEPSWTQIVFER	1	1	1	19553205		0	1.57404e+07	58.91	2.56423e-05	2	1632.84	1.76911	74.9077	0
High	GLLFGPYGGWTPK	2	1	1	19553205		0	2.83968e+08	55.49	5.63581e-05	2	1392.73	0.36165	72.9311	0
High	GFAGFPVSGLWLR	1	1	1	19553205		0	1.93907e+08	43.67	0.000856952	2	1406.76	0.933808	82.4273	0
High	EFINPVPHVSFGQGADQVAYIkAR	1	1	1	19553205	K22(Acetyl)	0	4.26612e+07	35.96	0.00505774	3	2685.38	0.127368	69.9177	1
High	QFWSHLVEEGVLSDPK	1	1	1	19553205		0	26494429	31.68	0.0135505	3	1870.93	-1.12334	67.9649	0
High	YLVTEVLKDQDkR	2	1	1	19553205	K12(Acetyl)	0	1.9935e+07	29.36	0.0231183	3	1648.89	-0.881843	54.0929	2
High	QYLDAAEVEGTEIR	1	1	1	19553205		0	3.39398e+06	28.33	0.029306	2	1593.78	0.45892	54.5772	0
High	GFAGFPVSGLWLRcTNEELIEQHAAKVYGK	2	1	1	19553205	C14(Carbamidomethyl)	0	4.84961e+07	23.09	0.0979392	4	3377.72	2.60456	73.6454	2
High	ASVGAPPMSVPHLDTR	1	1	1	19553205		0	1.61162e+07	22.58	0.110143	3	1634.83	0.15733	51.4145	0
High	LKDMIPSYGkK	2	1	1	19553205	K10(Acetyl)	0	5.246e+06	20.6	0.173763	3	1321.72	-0.267089	45.6682	2
High	LPLMAkGR	1	1	1	19553205	K6(Acetyl)	0	1.63479e+07	20.2	0.190527	2	927.544	-0.213696	45.698	1
High	MIEWGDkLK	1	1	1	19553205	K7(Acetyl)	0	1.31045e+07	19.79	0.20939	2	1161.6	-0.725858	60.4011	1
High	FLkEGSYLDLFK	1	1	1	19553205	K3(Acetyl)	0	1.76975e+07	15.06	0.622238	2	1501.8	1.37014	76.7818	1
High	ELTGSGMLDckK	4	1	1	19553228	C10(Carbamidomethyl); K11(Acetyl)	0	8.52909e+07	79.51	2.23335e-07	2	1380.65	-0.451077	46.474	1
High	ALLDEAGVTVTSFAR	1	1	1	19553228		0	2.42202e+07	76.81	4.15869e-07	2	1549.82	1.45637	67.9938	0
High	ALEESAGDFDkAVEILR	1	1	1	19553228	K11(Acetyl)	0	1.10678e+08	76.72	4.24577e-07	2	1904.96	-1.78149	73.2639	1
High	IGEkLELR	1	1	1	19553228	K4(Acetyl)	0	8.39267e+06	66.41	4.55991e-06	2	999.584	0.839128	48.5324	1
High	NSDFkEFAAK	1	1	1	19553228	K5(Acetyl)	0	1.77499e+07	61.33	1.46878e-05	2	1198.57	0.886445	48.4832	1
High	SADLPPAVGVLVAFTGEGEAAEAAAR	1	1	1	19553228		0	3.99054e+06	57.98	3.17656e-05	3	2469.26	0.39071	91.5843	0
High	ENVLLEQSSVADSkK	4	1	1	19553228	K14(Acetyl)	0	8.60388e+07	56.06	4.94261e-05	2	1688.87	1.42692	50.0892	1
High	ELTGSGMLDcK	1	1	1	19553228	C10(Carbamidomethyl)	0	4.96424e+06	54.99	6.32349e-05	2	1210.54	0.548657	43.2972	0
High	AVTLEGDKTAVYLHQR	1	1	1	19553228		0	7.99738e+06	43.18	0.000959305	4	1800.96	-0.199703	43.5892	1
High	KALEESAGDFDkAVEILR	1	1	1	19553228	K12(Acetyl)	0	2.66018e+07	39.59	0.00219259	3	2033.06	1.11648	67.3997	2
High	TAVYLHQR	1	1	1	19553228		0	1.49562e+07	31.91	0.0128516	2	987.537	0.220492	27.5361	0
High	EEGKPEQAIPkIVEGR	5	1	1	19553228	K11(Acetyl)	0	7.83243e+08	30.97	0.0159572	2	1821.97	-0.0547302	50.4074	1
High	EDVPAEIIEkER	2	1	1	19553228	K10(Acetyl)	0	1.05912e+08	30.34	0.0184483	2	1469.75	0.111845	58.2167	1
High	LRELTGSGMLDckK	2	1	1	19553228	C12(Carbamidomethyl); K13(Acetyl)	0	7.75266e+07	27.21	0.0379277	3	1649.83	-0.798231	46.4082	2
High	ANYTAADVkK	2	1	1	19553228	K9(Acetyl)	0	1.32116e+06	24.96	0.0636732	3	1122.58	-0.78183	34.7724	1
High	TVkALLDEAGVTVTSFAR	1	1	1	19553228	K3(Acetyl)	0	6.01839e+06	23.98	0.0797915	3	1920.05	1.60507	85.8989	1
High	ANYTAADVKK	1	1	1	19553228		0	2.94889e+06	14.63	0.687	3	1080.57	-1.20214	25.1323	1
High	VTVTGAAGQISYSLLWR	7	1	1	19553579		0	1.45318e+08	76.97	4.00827e-07	2	1821.99	0.566802	76.1084	0
High	SSAASAASSAIDHMR	3	1	1	19553579		0	4.19133e+07	60.45	1.79869e-05	3	1461.68	0.273278	45.066	0
High	KVTVTGAAGQISYSLLWR	3	1	1	19553579		0	1.12579e+08	56.61	4.35468e-05	3	1950.08	1.74369	69.304	1
High	IDANAQELQAER	1	1	1	19553579		0	5.83095e+06	54.51	7.06247e-05	2	1357.67	0.809642	38.9007	0
High	ADLLANNGkIFGPQGK	1	1	1	19553579	K9(Acetyl)	0	71925308	53.42	9.0773e-05	2	1684.9	0.286651	60.2688	1
High	NSPQNVSTKKVTVTGAAGQISYSLLWRIANGEVFGTDTPVELK	1	1	1	19553579		0	6.20536e+07	42.54	0.00111162	5	4576.41	1.34946	84.6975	3
High	GSAEFNNIVVWGNHSATQFPDITYATVGGEK	1	1	1	19553579		0	3.58964e+07	40.14	0.00193178	3	3309.58	-1.13112	75.4308	0
High	VTDLVDHDWYVEEFIPR	1	1	1	19553579		0	3.15469e+07	38.63	0.002735	3	2133.03	0.806566	77.1604	0
High	KVTVTGAAGQISYSLLWRIANGEVFGTDTPVELK	1	1	1	19553579		0	7.20963e+06	33.6	0.00870876	4	3620.92	-2.33929	88.5624	2
High	AINDNAADDIR	1	1	1	19553579		0	3.57537e+06	30.91	0.0161792	2	1187.56	-0.975827	36.2085	0
High	FNAMMR	1	1	1	19553579		0	1.62971e+07	25.77	0.0528392	2	769.348	0.0857944	36.8727	0
High	NITITADANEAFDGANAAFLVGAkPR	1	1	1	19553579	K24(Acetyl)	0	1.63006e+06	24.36	0.0731066	3	2689.36	2.48199	77.4584	0
High	VIAVSLYkIANDIR	2	1	1	19552231	K8(Acetyl)	0	3.70016e+07	71.85	1.30304e-06	2	1616.94	0.0588074	78.7567	1
High	LMGSGPLTGLGEIR	2	1	1	19552231		0	3.74445e+07	63.05	9.88454e-06	2	1400.75	-1.69997	64.214	0
High	THLMDAVPVTLGQEFGGYAR	1	1	1	19552231		0	90793577	52.58	0.000110143	3	2162.07	1.51477	69.7149	0
High	LDVLAMAHTERENkF	3	1	1	19552231	K14(Acetyl)	0	1.46731e+08	45.33	0.000584732	3	1815.91	0.958543	62.9911	2
High	DALVEFSGAMR	1	1	1	19552231		0	7.97318e+06	42.94	0.00101381	2	1195.58	0.121354	59.169	0
High	QTVIDLGLVDGEKLTEEELDkR	2	1	1	19552231	K21(Acetyl)	0	1.36453e+07	41.93	0.00127925	4	2542.33	1.3694	78.8536	2
High	LDVLAMAHTER	1	1	1	19552231		0	3.55354e+07	39.79	0.0020939	3	1255.65	0.26349	51.8707	0
High	GLESAQIR	1	1	1	19552231		0	5.12014e+06	36.17	0.004819	2	873.478	-1.01593	32.652	0
High	THLmDAVPVTLGQEFGGYAR	1	1	1	19552231	M4(Oxidation)	0	1.81766e+07	35.7	0.00536978	3	2178.06	0.027207	63.994	0
High	QIQLGIER	1	1	1	19552231		0	7.78707e+06	35.36	0.00580706	2	956.552	-0.303918	45.6833	0
High	LTEEELDKR	1	1	1	19552231		0	1.17626e+07	29.25	0.0237114	3	1132.59	0.6246	31.1412	1
High	VIAVSLYK	1	1	1	19552231		0	0	28.15	0.0305462	2	892.548	-3.05681	48.8756	0
High	QTVIDLGLVDGEKLTEEELDKR	1	1	1	19552231		0	1.37872e+07	28.09	0.0309711	4	2500.31	-2.58422	73.715	2
High	VLHESLAKk	7	1	1	19552231	K9(Acetyl)	0	9.03892e+07	26.23	0.0475288	3	1066.63	-0.155572	31.088	1
High	RLDVLAMAHTER	1	1	1	19552231		0	1.87159e+07	26.01	0.0499985	3	1411.75	0.915283	47.2629	1
High	RLDVLAMAHTERENkF	2	1	1	19552231	K15(Acetyl)	0	3.9768e+07	23.72	0.0847143	3	1972.01	0.39519	58.3477	3
High	EAENHFEAQAAR	1	1	1	19552231		0	1.82628e+07	23.26	0.0941795	3	1372.63	1.56127	28.2877	0
High	AMGLLkAAcAQVNK	1	1	1	19552231	K6(Acetyl); C9(Carbamidomethyl)	0	6.14402e+07	19.75	0.211328	2	1516.8	0.813129	57.7744	1
High	ALWQAQTQR	1	1	1	19552231		0	1.86364e+07	19.03	0.249435	2	1101.58	0.990382	40.8356	0
High	GLESAQIRAMGLLKAAcAQVNKDSGALDAEK	1	1	1	19552231	C17(Carbamidomethyl)	0	8986086	18.98	0.252323	4	3215.65	0.208441	73.1855	3
High	AVENFPISGR	1	1	1	19552231		0	1.49119e+07	18.81	0.262396	2	1089.57	-0.91291	44.7907	0
High	LPDLQPGSSIMPGK	1	1	1	19552231		0	2.34065e+07	17.45	0.358886	2	1439.76	3.41499	56.5514	0
High	EIASGkHDAEFPIDVFQTGSGTSSNMNTNEVIASIAK	1	1	1	19552231	K6(Acetyl)	0	0	15.98	0.50345	3	3907.86	-1.95444	79.1555	1
High	LVDGIEPNEAHMK	1	1	1	19552231		0	2.61148e+07	14.35	0.732751	3	1452.72	0.666929	40.6979	0
High	VVAELINLTDVK	1	1	1	19552231		0	3.82015e+07	13.88	0.816501	2	1313.77	-1.34471	65.5455	0
High	KANEWSEVVK	1	1	1	19552231		0	5.78719e+06	13.59	0.872884	3	1189.62	0.434553	38.9634	1
High	VVAELINLTDVkELK	2	1	1	19552231	K12(Acetyl)	0	3.70243e+06	13.43	0.905642	2	1726	-1.18079	76.4229	1
High	YSQWAVFR	2	1	1	19553103		0	5.41694e+08	64.15	7.67285e-06	2	1056.53	3.00339	57.6114	0
High	GIYNASGLR	1	1	1	19553103		0	7.64514e+06	61.38	1.45197e-05	2	950.506	0.554135	40.0126	0
High	SYDWYIMEPLkR	2	1	1	19553103	K11(Acetyl)	0	102157161	59.27	2.36024e-05	2	1642.79	0.778571	74.6564	1
High	AIPGALDDDRTEVTDQAAkFFADLEAEGK	4	1	1	19553103	K19(Acetyl)	0	1.32417e+08	57.27	3.74073e-05	3	3135.52	1.19337	86.7526	2
High	ADADYMIWWHAEEFEDIQK	1	1	1	19553103		0	2.76987e+07	45.65	0.000543196	3	2397.05	0.873763	76.7204	0
High	IVDLMHkMR	1	1	1	19553103	K7(Acetyl)	0	0	44.05	0.000785157	3	1184.63	0.452312	52.5277	1
High	SYDWYIMEPLKR	2	1	1	19553103		0	2.07447e+08	40.15	0.00192733	3	1600.78	0.794301	66.1765	1
High	AHLPSFIMGEEAKDWITVYPFVR	2	1	1	19553103		0	3.54055e+07	36.65	0.00431476	4	2706.37	-1.4739	82.2004	1
High	SYDWYIMEPLK	1	1	1	19553103		0	7.39695e+06	35.71	0.00535743	2	1444.68	-0.726554	72.6238	0
High	EHGQAAVEFPDVR	1	1	1	19553103		0	1.77405e+07	34.35	0.00732751	3	1454.7	0.121663	45.651	0
High	AIPGALDDDRTEVTDQAAK	1	1	1	19553103		0	2.66684e+07	30.94	0.0160678	3	1985.98	0.87156	45.0467	1
High	TTILGQVSEVFWIGNALHRPSEFNK	1	1	1	19553103		0	1.85804e+08	27.95	0.0319858	4	2843.49	0.693276	83.7118	0
High	AHLPSFImGEEAKDWITVYPFVR	1	1	1	19553103	M8(Oxidation)	0	2.34939e+06	26.09	0.0490859	4	2722.36	-3.45361	77.7442	1
High	SYDWYImEPLkR	1	1	1	19553103	M7(Oxidation); K11(Acetyl)	0	1.21682e+07	25.51	0.0560992	2	1658.79	1.48167	65.8479	1
High	TEVTDQAAkFFADLEAEGK	1	1	1	19553103	K9(Acetyl)	0	3.07381e+06	22.42	0.114276	3	2112.01	-0.745466	83.0777	1
High	SYDWYImEPLKR	1	1	1	19553103	M7(Oxidation)	0	2.21935e+07	19.38	0.230121	3	1616.78	1.40226	57.8765	1
High	ANTVPAFALGDYEWVLAFEADELHR	1	1	1	19553103		0	1.16837e+07	18.03	0.314019	3	2834.38	0.438754	91.7066	0
High	SELDIKQLNKLQRYSQWAVFR	1	1	1	19553103		0	2.83444e+07	13.87	0.818383	4	2622.42	0.558791	68.9224	3
High	SELDIKQLNKLQRYSQWAVFRAIPGALDDDR	1	1	1	19553103		0	3.54139e+07	13.08	0.98165	5	3645.92	1.27045	77.5848	4
High	EELEHAQkFAQHLLDR	4	1	1	19553724	K8(Acetyl)	0	5.15858e+08	68.93	2.55245e-06	4	2006.01	0.222277	60.5142	1
High	LDVTSAIEAFEASLAHEQK	1	1	1	19553724		0	2.48644e+07	53.59	8.72884e-05	3	2059.04	0.985301	87.9704	0
High	ELAAIQDAEkDYDSR	2	1	1	19553724	K10(Acetyl)	0	4.46207e+07	51.55	0.000139623	2	1765.82	-2.80831	57.9943	1
High	EELEHAQkFAQHLLDRDYTPQIGDIAPPK	1	1	1	19553724	K8(Acetyl)	0	4.77252e+07	39.71	0.00213283	4	3401.7	-2.59583	70.1076	2
High	FAQHLLDR	1	1	1	19553724		0	1.30447e+07	34.24	0.00751548	2	999.536	-1.02343	38.4898	0
High	AQSkEELEHAQKFAQHLLDR	10	1	1	19553724	K4(Acetyl)	0	1.3436e+09	20.18	0.191406	4	2420.23	-0.489529	60.7609	2
High	GMDITVVTTAVTDDEGR	4	1	1	19551760		0	2.60618e+08	99.84	2.06993e-09	2	1779.84	-0.729782	63.8627	0
High	DSkLINGAIEDLTAITGQKPQLR	1	1	1	19551760	K3(Acetyl)	0	3.10241e+07	92.31	1.17208e-08	3	2523.38	-0.473664	84.9026	1
High	IVVNMGVGDAAR	1	1	1	19551760		0	2.31296e+07	65.8	5.24755e-06	2	1201.63	-0.965474	46.9304	0
High	SIANFkLR	1	1	1	19551760	K6(Acetyl)	0	165098581	42.16	0.00121327	2	990.57	-3.60364	52.2685	1
High	MWEFLDR	2	1	1	19551760		0	5.19616e+07	41.55	0.00139623	2	996.461	-0.0193753	65.5391	0
High	ELGFPFkGEDGNR	2	1	1	19551760	K7(Acetyl)	0	231701981	35.8	0.00524755	2	1507.72	0.507447	62.4703	1
High	mWEFLDR	1	1	1	19551760	M1(Oxidation)	0	5.20769e+06	29.43	0.0227487	2	1012.46	2.17001	60.654	0
High	ELGFPFKGEDGNR	1	1	1	19551760		0	1.3455e+07	23.38	0.0916129	3	1465.71	2.59896	52.0516	1
High	YQDEIR	1	1	1	19551760		0	2.84497e+06	15.21	0.601114	2	823.395	0.266724	27.7651	0
High	LLTVALPR	1	1	1	19551760		0	1.97028e+07	14.23	0.75328	2	882.578	0.385136	54.6111	0
High	ALDAFLLEQVAR	1	1	1	19551894		0	2.88819e+07	66.29	4.68767e-06	2	1345.75	-0.0127645	73.2013	0
High	LTNIMRPVAQFNEIVDALkK	2	1	1	19551894	K19(Acetyl)	0	0	65.04	6.2511e-06	3	2342.29	-1.06454	85.1377	1
High	AAFEkGLEDGPDLAMVNSAR	2	1	1	19551894	K5(Acetyl)	0	4.67844e+07	57.83	3.28819e-05	3	2133.03	0.317615	66.2158	1
High	TNVATMDANDFR	1	1	1	19551894		0	1.61109e+07	47.59	0.000347501	2	1354.61	2.32609	46.874	0
High	ATMMkVSDPIIFGHVVR	1	1	1	19551894	K5(Acetyl)	0	9.74564e+07	45.87	0.000516365	3	1943.02	-0.115969	67.2045	1
High	RAPIAVkNFVK	2	1	1	19551894	K7(Acetyl)	0	378603589	44.71	0.000674461	2	1284.78	-1.33187	49.0686	2
High	DAPIQDWVkLAVTR	2	1	1	19551894	K9(Acetyl)	0	3.15368e+07	44.26	0.000748095	2	1653.9	0.652166	84.6991	1
High	SIILDAADEVQIkHIAADGTETILK	1	1	1	19551894	K13(Acetyl)	0	1.75633e+07	37.97	0.00318388	3	2706.45	-1.97954	81.0784	1
High	HVQQVQEENHLR	2	1	1	19551894		0	4.14528e+07	35.74	0.00532055	3	1516.76	0.408006	25.0273	0
High	TSGHMWNKDDQEQDTLAIIPDSSYAGVYQTVIEDcR	1	1	1	19551894	C35(Carbamidomethyl)	0	8.41852e+06	33.49	0.00893216	4	4142.88	2.5864	74.2394	1
High	VSDPIIFGHVVR	1	1	1	19551894		0	3.56692e+07	30.97	0.0159572	3	1338.75	0.540747	54.9244	0
High	GITNLHVPSDVIVDASMPAMIR	1	1	1	19551894		0	1.52022e+07	28.39	0.0289039	3	2336.22	2.19795	73.2877	0
High	APIAVkNFVK	1	1	1	19551894	K6(Acetyl)	0	4.8844e+07	27.3	0.0371498	2	1128.68	0.146786	55.8553	1
High	LPNISASVPQLK	1	1	1	19551894		0	1.2713e+07	26.71	0.0425556	2	1266.74	2.08329	59.211	0
High	AEGILFSAHLK	1	1	1	19551894		0	1.85197e+07	22.24	0.119112	3	1185.66	-2.67554	52.3354	0
High	GSHFWLTK	1	1	1	19551894		0	8.80896e+07	21.23	0.150299	2	975.505	0.662587	44.6355	0
High	VGNALAELGELAK	1	1	1	19551894		0	7.32306e+06	20.14	0.193178	2	1284.72	0.472449	67.0592	0
High	LLNEEKSPSR	1	1	1	19551894		0	615456	18.32	0.293736	2	1172.63	-0.338375	34.6492	1
High	HIAADGTETILkDSLK	1	1	1	19551894	K12(Acetyl)	0	24556466	14.09	0.777959	3	1753.94	1.18506	57.1206	1
High	ELQDQGYDIPELPDNATTDEEKDILAR	1	1	1	19551894		0	1.38929e+07	13.41	0.909822	3	3088.46	-0.0413141	67.6717	1
High	HIAADGTETILK	1	1	1	19551894		0	1.4909e+07	13.36	0.920358	2	1268.68	0.148722	38.6562	0
High	GQGLSAPLIkFALDDAR	4	1	1	19553760	K10(Acetyl)	0	1.54121e+08	84.88	6.4857e-08	2	1813.98	1.47175	81.1588	1
High	NFNHTVIkPEFR	3	1	1	19553760	K8(Acetyl)	0	1.50864e+08	44.51	0.000706247	3	1543.8	1.12228	50.7288	0
High	NIEIVHNEGQkR	3	1	1	19553760	K11(Acetyl)	0	1.57297e+08	40.26	0.00187913	3	1478.77	0.567333	35.5099	1
High	IHDAcSAVAGFIQkNPEYK	5	1	1	19553760	C5(Carbamidomethyl); K14(Acetyl)	0	2.13558e+09	30.51	0.0177401	2	2190.07	1.04379	60.0921	1
High	IHDAcSAVAGFIQk	1	1	1	19553760	C5(Carbamidomethyl); K14(Acetyl)	0	1.44917e+07	30.04	0.0197677	2	1558.77	-0.282554	60.4265	0
High	IHDAcSAVAGFIQK	1	1	1	19553760	C5(Carbamidomethyl)	0	2.61288e+07	26.78	0.0418752	3	1516.76	1.89776	51.0244	0
High	NIEIVHNEGQK	1	1	1	19553760		0	9.90094e+06	13.52	0.887067	3	1280.66	-0.496013	30.5864	0
High	NFNHTVIKPEFR	1	1	1	19553760		0	1.5289e+07	13.11	0.974892	4	1501.79	-0.273793	41.6765	0
High	QYWGGVcLNVGcIPSK	1	1	1	19551612	C7(Carbamidomethyl); C12(Carbamidomethyl)	0	5.66084e+07	85.31	5.87431e-08	2	1837.87	-0.584269	66.6941	0
High	TEHYDVVVLGAGPGGYVSAIR	1	1	1	19551612		0	7.68968e+07	63.95	8.03446e-06	3	2160.11	0.627328	64.2319	0
High	AAQLGKKVAVIEKQYWGGVcLNVGcIPSK	2	1	1	19551612	C20(Carbamidomethyl); C25(Carbamidomethyl)	0	4.46254e+07	50.03	0.000198133	4	3173.69	-1.97723	64.1575	3
High	NAEVAHTFTHEkK	4	1	1	19551612	K12(Acetyl)	0	1.69903e+08	45.9	0.00051281	3	1553.77	0.228464	29.8818	1
High	GVDFSENVVSFEEQILNPVAPkK	6	1	1	19551612	K22(Acetyl)	0	114527722	43.94	0.000805298	3	2588.33	0.467243	87.8099	1
High	kGSDKTETLTVDR	1	1	1	19551612	K1(Acetyl)	0	4.38588e+06	37.64	0.00343524	3	1491.76	-0.128465	35.8894	2
High	GVSDkIVGGVHYLMK	1	1	1	19551612	K5(Acetyl)	0	1.04438e+08	35.02	0.00627996	3	1644.88	0.72721	68.3938	1
High	LLPGHATTAVR	2	1	1	19551612		0	1.59578e+07	33.03	0.00993017	3	1135.66	-0.809252	31.7276	0
High	SVHIHPTLSEAVK	2	1	1	19551612		0	2.49772e+07	32.09	0.0123298	3	1417.78	0.716335	38.0037	0
High	GAIEIDDYMR	1	1	1	19551612		0	9.74026e+06	31	0.0158473	2	1182.55	0.667397	56.5852	0
High	TFGINGEVTFNYEDAHkR	1	1	1	19551612	K17(Acetyl)	0	8.50073e+06	28.19	0.0302661	3	2140.02	2.97005	59.6694	1
High	IVGGVHYLMKk	6	1	1	19551612	K11(Acetyl)	0	6.62594e+08	26.45	0.0451811	3	1286.73	0.767685	47.1323	1
High	IVGGVHYLmkK	2	1	1	19551612	M9(Oxidation); K10(Acetyl)	0	1.6151e+07	25.05	0.0623672	2	1302.73	1.04091	41.8208	1
High	IVGGVHYLMK	2	1	1	19551612		0	3.7842e+07	23.84	0.0824056	3	1116.62	0.151388	43.9469	0
High	AVGLAETDGFAK	1	1	1	19551612		0	6.25725e+06	21.73	0.133954	2	1178.6	-3.193	47.2338	0
High	IIEIHGLGNFK	2	1	1	19551612		0	3.96832e+07	19.38	0.230121	3	1240.7	-1.19933	56.2547	0
High	QYWGGVcLNVGcIPSkSLIK	2	1	1	19551612	C7(Carbamidomethyl); C12(Carbamidomethyl); K16(Acetyl)	0	2.3936e+07	17.26	0.374936	2	2321.18	1.51816	76.5027	1
High	HHVVVIGSGFGGLFAAK	8	1	1	19552680		0	5.21233e+08	85.99	5.02292e-08	3	1695.93	0.897517	60.8163	0
High	TTLSkFAHELEEASSDLPIELR	2	1	1	19552680	K5(Acetyl)	0	8.52741e+07	58.16	3.04759e-05	3	2528.29	1.47723	90.0183	1
High	TNHHLFQPLLYQVATGILSSGEIAPSTR	2	1	1	19552680		0	6.79661e+07	45.58	0.000552022	3	3050.61	0.429615	83.5539	0
High	EAFDYFDkGSMATISR	2	1	1	19552680	K8(Acetyl)	0	1.33586e+07	43.18	0.000959305	2	1879.85	-0.638343	68.3532	1
High	TkDGEEHTIESFcKIWSAGVAASPLGK	4	1	1	19552680	K2(Acetyl); C13(Carbamidomethyl)	0	3.62385e+07	32.28	0.011802	4	2960.45	-0.0982565	78.2701	2
High	FAHELEEASSDLPIELR	1	1	1	19552680		0	0	31.7	0.0134883	3	1955.97	-1.6589	64.5745	0
High	IILLDGAPQVLPPFGkR	3	1	1	19552680	K16(Acetyl)	0	5.67712e+07	29.98	0.0200427	3	1876.11	0.671271	78.6188	1
High	FVSAISWGLNALSR	1	1	1	19552680		0	2.21844e+06	23.85	0.082216	2	1520.82	1.85123	79.8961	0
High	LLTFVVVGAGPTGVELAGQLAEMAHR	1	1	1	19552680		0	6.90057e+06	22.77	0.105428	3	2636.41	-3.19994	87.4064	0
High	WNLATTR	1	1	1	19552680		0	1.33198e+07	19.54	0.221797	2	861.458	-0.083695	42.7798	0
High	ADKIIVGGGMcYTFLAAQGHNVQQSLLQEEMK	1	1	1	19552799	C11(Carbamidomethyl)	0	8.92712e+07	69.17	2.41522e-06	4	3536.74	0.804584	74.3455	1
High	IAESPEAPYVVVLGGSK	1	1	1	19552799		0	1.96493e+07	68.1	3.08999e-06	2	1715.92	0.808813	62.516	0
High	GEVNEkYSLAPVAEALSDELGQYVALAADVVGEDAHER	2	1	1	19552799	K6(Acetyl)	0	3.92668e+07	64.17	7.63759e-06	3	4056.98	3.34878	110.037	1
High	TAFAQELAALAADNGAFVSDGFGVVHR	1	1	1	19552799		0	5.73834e+06	53.61	8.68874e-05	3	2734.36	0.979341	88.3481	0
High	IVLPVDLVAASEFNK	1	1	1	19552799		0	1.19069e+07	51.72	0.000134263	2	1614.91	1.27421	78.2446	0
High	VIVMAHLGRPK	4	1	1	19552799		0	1.32108e+08	47.99	0.000316925	2	1220.73	0.284066	37.2813	0
High	IVLPVDLVAASEFNkDAEK	2	1	1	19552799	K15(Acetyl)	0	1.73915e+08	40.41	0.00181533	2	2100.12	0.318159	79.9629	1
High	TLkDLLDEGVDGR	1	1	1	19552799	K3(Acetyl)	0	12649067	39.71	0.00213283	2	1472.76	0.471594	69.0362	1
High	TLKDLLDEGVDGR	2	1	1	19552799		0	3.34759e+07	34	0.00794249	3	1430.75	0.852523	59.578	1
High	VIVmAHLGRPK	1	1	1	19552799	M4(Oxidation)	0	1.1564e+07	28.89	0.0257606	3	1236.72	-0.356631	31.7405	0
High	SDFNVPLNDDREITDkGR	1	1	1	19552799	K16(Acetyl)	0	2.86223e+07	16.12	0.48748	3	2133.02	-1.2685	55.0358	2
High	IIASLPTLkALSEGGAK	2	1	1	19552799	K9(Acetyl)	0	1.23281e+07	15.88	0.515177	2	1711	-0.533719	72.1159	1
High	VLGLNEDGFSHISTGGGASLEYLEGK	1	1	1	19552799		0	1.21283e+07	15.7	0.536978	3	2650.3	0.842055	70.5037	0
High	IIVGGGMcYTFLAAQGHNVQQSLLQEEMK	1	1	1	19552799	C8(Carbamidomethyl)	0	1.21267e+08	14.29	0.742945	3	3222.58	1.0143	77.5514	0
High	HEVLQLDLLKPkFAIMDETDSGLDVDALR	1	1	1	19552775	K12(Acetyl)	0	0	53.46	8.99408e-05	4	3323.73	4.56459	84.9497	1
High	QETEGGILMITHYkR	3	1	1	19552775	K14(Acetyl)	0	2.39991e+08	47.1	0.000389006	3	1817.92	0.551841	59.2283	1
High	RHEVLQLDLLkPK	1	1	1	19552775	K11(Acetyl)	0	6.2932e+07	45.93	0.00050928	3	1630.97	1.45095	57.087	1
High	EWVkEVR	1	1	1	19552775	K4(Acetyl)	0	1.19291e+07	44.34	0.00073444	2	987.526	0.25651	44.2449	1
High	RHEVLQLDLLkPKFAIMDETDSGLDVDALR	3	1	1	19552775	K11(Acetyl)	0	1.51036e+07	39.8	0.00208909	4	3479.82	-0.56444	81.0753	2
High	IVSEGINSYKQETEGGILMITHYkR	2	1	1	19552775	K24(Acetyl)	0	6.98606e+07	38.54	0.00279226	4	2908.49	1.26639	68.0437	2
High	STLAYTLGGHPR	1	1	1	19552775		0	6.86415e+06	37.83	0.00328819	2	1272.67	-1.01426	40.3714	0
High	IVSEGINSYKQETEGGILMITHYKR	2	1	1	19552775		0	4.50718e+07	34.42	0.00721035	5	2866.48	0.643539	62.6485	2
High	GVNLTINSGEIHAIMGPNGSGK	1	1	1	19552775		0	2.40319e+07	30.25	0.0188346	3	2166.1	1.73401	62.593	0
High	LREWVkEVR	3	1	1	19552775	K6(Acetyl)	0	1.46942e+08	27.53	0.0352336	3	1256.71	-0.375087	45.4152	2
High	NLHAQVLPSDESAEPK	1	1	1	19552775		0	9.04127e+06	25.71	0.0535743	3	1734.87	1.32278	39.4692	0
High	FAIMDETDSGLDVDALR	1	1	1	19552775		0	4.23323e+06	24.4	0.0724364	2	1867.87	-1.11963	70.86	0
High	GEAPKLREWVKEVRTAQEALAIDPEFSNR	1	1	1	19552775		0	7.08548e+06	19.82	0.207949	5	3339.73	-3.1665	71.0478	4
High	HEVLQLDLLkPK	3	1	1	19552775	K10(Acetyl)	0	4.96864e+07	15.35	0.582045	2	1474.86	-1.83155	62.7253	0
High	VIDLLTPYVkGGK	4	1	1	19552435	K10(Acetyl)	0	8.74338e+07	84.33	7.36133e-08	2	1444.84	0.461022	67.6775	1
High	EFSGTSVFAGVGER	1	1	1	19552435		0	1.9392e+07	78.02	3.14743e-07	2	1442.69	0.829727	57.7458	0
High	TVVLEVAQHLGDNLIR	3	1	1	19552435		0	2.03993e+08	76.19	4.79685e-07	2	1777	0.00585275	71.951	0
High	FLGQNFFVAEK	2	1	1	19552435		0	5.63632e+07	55.79	5.25965e-05	2	1299.67	-1.49965	67.3838	0
High	TIAMAPTDGLVR	1	1	1	19552435		0	22125241	54.37	7.29385e-05	2	1244.67	0.673945	51.5348	0
High	ILEPAIVGER	1	1	1	19552435		0	5.50019e+06	52.59	0.00010989	2	1096.63	-1.88805	49.3014	0
High	GHVFNALGDcLDDVSLNNNPEIER	1	1	1	19552435	C10(Carbamidomethyl)	0	3.52717e+07	50.12	0.000194069	3	2698.24	-3.42925	65.5857	0
High	VALSGLTMAEYFR	1	1	1	19552435		0	4.64569e+07	40.83	0.001648	2	1457.74	-3.18632	73.2861	0
High	VIGAVVDVEFPR	1	1	1	19552435		0	1.10068e+07	32.24	0.0119112	2	1300.73	-0.0319459	63.5512	0
High	VIDLLTPYVK	1	1	1	19552435		0	2.30331e+07	26.69	0.042752	2	1160.69	0.0803416	66.8877	0
High	DVQNQDVLLFIDNIFR	1	1	1	19552435		0	0	26.14	0.048524	2	1949.02	2.91886	100.248	0
High	GIYPAVNPLTSTSR	1	1	1	19552435		0	3.19295e+07	24.94	0.0639671	2	1475.79	0.913	55.8601	0
High	EPPSFDQLEGkTEILETGIK	1	1	1	19552435	K11(Acetyl)	0	1.20764e+07	16.64	0.432471	3	2273.16	1.81395	78.7846	1
High	FTGLPGSYVPLTDTVDAFER	1	1	1	19552435		0	1.33633e+07	13.84	0.824056	2	2185.08	0.0343817	79.0345	0
High	TPSALTcVcLVDMVGEkR	2	1	1	19553495	C7(Carbamidomethyl); C9(Carbamidomethyl); K17(Acetyl)	0	6.4144e+07	90.78	1.66708e-08	2	2078.01	0.165582	72.1818	1
High	GAHIEVSDDTLVkILR	1	1	1	19553495	K13(Acetyl)	0	2.97475e+07	61.53	1.40267e-05	3	1807.99	-0.652572	67.8886	1
High	GImGTSILWFEHSPSQPGPR	2	1	1	19553495	M3(Oxidation)	0	5.45368e+07	55.77	5.28392e-05	3	2213.08	-0.22089	64.8275	0
High	LSTADkYLDSPR	1	1	1	19553495	K6(Acetyl)	0	2.921e+07	47.77	0.000333393	2	1407.71	-1.2232	47.7034	1
High	GIMGTSILWFEHSPSQPGPR	3	1	1	19553495		0	2.33354e+08	46.08	0.00049199	3	2197.09	0.907798	70.8779	0
High	RFINPIYIR	1	1	1	19553495		0	2.14917e+07	32.54	0.0111162	3	1191.7	-2.01478	52.7369	1
High	RFLNELADLYGVATSYTDYK	1	1	1	19553495		0	1.72838e+06	29.76	0.0210842	3	2339.15	-0.931051	82.8925	1
High	FINPIYIR	1	1	1	19553495		0	4.25414e+07	28.49	0.028246	2	1035.6	-0.522635	59.8402	0
High	SAEcGLIITPAR	1	1	1	19553495	C4(Carbamidomethyl)	0	1.24771e+06	28.32	0.0293736	2	1287.67	1.45283	48.2831	0
High	IPGDLPLGWHKLHLKSNERSAEcGLIITPAR	1	1	1	19553495	C23(Carbamidomethyl)	0	0	22.18	0.120769	5	3478.88	0.490518	59.3927	3
High	YLDSPR	1	1	1	19553495		0	1.5168e+06	20.19	0.190966	2	750.377	-0.978661	27.9108	0
High	VDHVLGLFR	1	1	1	19553495		0	3.27065e+06	17.8	0.331098	3	1055.6	1.8339	53.6424	0
High	IPGDLPLGWHkLHLK	4	1	1	19553495	K11(Acetyl)	0	9.72945e+07	13.25	0.943966	4	1766.01	0.544411	64.0949	1
High	VIIAGWSAYPR	2	1	1	19552219		0	7.22307e+08	88.33	2.9306e-08	2	1232.68	0.763969	60.3576	0
High	YYGGcEQVDIIEDLAR	2	1	1	19552219	C5(Carbamidomethyl)	0	2.03927e+07	87.85	3.27308e-08	2	1900.87	-1.19064	72.7066	0
High	SVLQAQGSVLTNK	1	1	1	19552219		0	8.22844e+06	56.09	4.90859e-05	2	1344.75	3.72568	44.7169	0
High	LWVDMAHFAGLVAAGLHPSPVPYSDVVSSTVHK	2	1	1	19552219		0	105906382	51.07	0.00015594	4	3487.79	1.49423	85.2622	0
High	YQPLNELDPEVAAAIAGELAR	1	1	1	19552219		0	7.48423e+06	47.55	0.000350717	3	2240.16	1.55552	86.6486	0
High	SVLQAQGSVLTNkYAEGYPGR	1	1	1	19552219	K13(Acetyl)	0	129900965	43.56	0.000878935	3	2280.16	-0.61824	61.8823	1
High	HLDFEAFQSIAAEVGAK	1	1	1	19552219		0	2.26354e+07	37.58	0.00348302	3	1832.92	1.5588	75.5308	0
High	KLNSSVFPGQQGGPLMHAVAAK	1	1	1	19552219		0	1.28101e+07	34.89	0.00647078	4	2237.19	0.711374	53.2726	1
High	LYEVVAYGVDPETMR	1	1	1	19552219		0	1.39529e+07	27.69	0.0339591	2	1741.84	-1.48094	63.0844	0
High	DTLEMIASENFVPR	1	1	1	19552219		0	2.55874e+06	27.61	0.0345905	2	1621.8	3.98233	72.395	0
High	AAGVDVLTGGTDVHLVLADLR	1	1	1	19552219		0	18868692	27.42	0.0361374	3	2092.14	1.65972	75.1747	0
High	LWVDmAHFAGLVAAGLHPSPVPYSDVVSSTVHK	2	1	1	19552219	M5(Oxidation)	0	1.64959e+07	24.63	0.0687	5	3503.78	0.0954334	76.3682	0
High	IMGLSLAHGGHLTHGMK	2	1	1	19552219		0	1.3823e+07	23.43	0.0905642	3	1759.91	2.10855	45.0483	0
High	YAEGYPGR	1	1	1	19552219		0	4.58243e+06	22.04	0.124726	2	912.421	0.174127	30.1831	0
High	VDMDQVR	1	1	1	19552219		0	2.1112e+06	15.45	0.568796	2	862.408	-0.756772	31.9603	0
High	FVPYFEEEILPR	2	1	1	19551647		0	6.25394e+07	77.49	3.55596e-07	2	1538.79	-0.338937	73.7905	0
High	EkYGDDQFMEWR	2	1	1	19551647	K2(Acetyl)	0	1.53075e+08	61.22	1.50646e-05	2	1645.69	-0.203247	63.7715	1
High	EkYGDDQFmEWR	1	1	1	19551647	K2(Acetyl); M9(Oxidation)	0	1.98438e+07	49.66	0.000215753	2	1661.69	0.287693	56.0139	1
High	HYGALQGLDK	3	1	1	19551647		0	8.41109e+07	48.11	0.000308288	2	1101.57	0.223341	37.019	0
High	YADLDVVPR	1	1	1	19551647		0	1.9274e+07	42.44	0.00113751	2	1047.55	2.8572	49.5618	0
High	TEcLKDVVVR	1	1	1	19551647	C3(Carbamidomethyl)	0	1.70462e+07	36.36	0.00461271	3	1218.65	-0.0403199	39.1309	1
High	HWIPVIR	2	1	1	19551647		0	8.29011e+08	35.14	0.00610881	2	920.546	-0.0281869	48.2523	0
High	AKKGETVLIAAHGNSLR	1	1	1	19551647		0	8.14492e+06	29.64	0.0216749	4	1765.01	-1.19049	33.1421	2
High	TANIALNAADR	1	1	1	19551647		0	1.29838e+07	22.46	0.113229	2	1129.6	0.148465	38.4689	0
High	KGETVLIAAHGNSLR	1	1	1	19551647		0	1.33912e+07	18.18	0.303359	3	1565.87	-1.09309	37.5347	1
High	HYGALQGLDKAATk	4	1	1	19551647	K14(Acetyl)	0	6.42146e+07	17.72	0.337254	2	1514.8	4.08599	45.1115	1
High	LYPNVDFYTGLIYR	1	1	1	19552056		0	4.44853e+07	66.05	4.95401e-06	2	1733.89	0.942228	78.5817	0
High	HHTLLDEDFkSQFNVFPR	4	1	1	19552056	K10(Acetyl)	0	6.61032e+07	57.73	3.36478e-05	4	2272.12	1.29752	70.4552	1
High	KLYPNVDFYTGLIYR	2	1	1	19552056		0	1.17058e+08	54.37	7.29385e-05	3	1861.99	0.641106	70.6201	1
High	LPGWIAHYR	2	1	1	19552056		0	1.06538e+08	46.45	0.000451811	2	1112.6	-0.0990344	52.3032	0
High	VPMLAAYAHR	3	1	1	19552056		0	3.79272e+07	46.34	0.000463401	3	1128.6	0.0447361	45.688	0
High	SQFNVFPR	1	1	1	19552056		0	2.41303e+07	44.04	0.000786967	2	994.51	-0.599296	52.0821	0
High	LLILHADHEQNcSTSTVR	1	1	1	19552056	C12(Carbamidomethyl)	0	3.00815e+07	40.66	0.00171379	4	2094.04	1.49571	40.1283	0
High	DAHPmATLASSVNILSTYYQDQLNPLDEAQLDK	1	1	1	19552056	M5(Oxidation)	0	16081092	35.86	0.00517555	3	3677.78	3.09957	84.219	0
High	LMGFGHR	1	2	2	19551926;19552056		0	1.91635e+07	32.23	0.0119387	2	817.413	-0.518248	35.9039	0
High	MMFGYPTEPYEIDPIMVkALDK	1	1	1	19552056	K18(Acetyl)	0	1.80929e+07	28.32	0.0293736	3	2630.26	-1.42572	88.1308	1
High	DAHPMATLASSVNILSTYYQDQLNPLDEAQLDK	1	1	1	19552056		0	0	25.35	0.0582045	4	3661.77	0.537327	89.5715	0
High	HHTLLDEDFK	1	1	1	19552056		0	5.57888e+07	17.11	0.388112	3	1254.61	0.2847	41.4776	0
High	ALDkLLILHADHEQNcSTSTVR	1	1	1	19552056	K4(Acetyl); C16(Carbamidomethyl)	0	31491275	14.27	0.746374	4	2563.3	2.64554	57.593	1
High	NAQVMQTGDEIQIGkFR	3	1	1	19552656	K15(Acetyl)	0	542038284	86.21	4.77482e-08	2	1976.99	1.58067	61.7362	1
High	EMESSTGTAPASTGAENLPAGSALLVVkR	3	1	1	19552656	K28(Acetyl)	0	505131963	63.49	8.93216e-06	3	2886.45	0.389245	66.2451	1
High	NAQVmQTGDEIQIGkFR	2	1	1	19552656	M5(Oxidation); K15(Acetyl)	0	4.88231e+07	62.83	1.03982e-05	2	1992.98	-2.06682	57.1685	1
High	HPESDIFLDDVTVSR	2	1	1	19552656		0	6.50519e+07	57.43	3.60543e-05	2	1729.84	2.49858	57.8142	0
High	FLLDQPTTTAGR	1	1	1	19552656		0	4.23825e+07	53.92	8.09015e-05	2	1319.7	0.393386	49.5602	0
High	EmESSTGTAPASTGAENLPAGSALLVVkR	1	1	1	19552656	M2(Oxidation); K28(Acetyl)	0	6.329e+07	25.37	0.0579371	3	2902.45	0.540876	64.5274	1
High	NAQVMQTGDEIQIGK	1	1	1	19552656		0	0	22.84	0.103742	2	1631.81	2.02127	48.1414	0
High	DLMSWVkVDAR	3	1	1	19552493	K7(Acetyl)	0	8.39447e+07	61.38	1.45197e-05	2	1361.69	-0.535146	73.8799	1
High	MKDILTDIQDGTFTkR	3	1	1	19552493	K15(Acetyl)	0	4.93057e+08	59.03	2.49435e-05	3	1923.99	0.85389	67.984	2
High	DILTDIQDGTFTkR	2	1	1	19552493	K13(Acetyl)	0	2.3424e+07	57.12	3.87219e-05	2	1664.85	-1.69823	75.0611	1
High	LRDLMSWVkVDAR	1	1	1	19552493	K9(Acetyl)	0	49468557	48.4	0.000288374	3	1630.87	0.36256	68.1665	2
High	mKDILTDIQDGTFTkR	1	1	1	19552493	M1(Oxidation); K15(Acetyl)	0	1.01111e+08	43.92	0.000809015	3	1939.98	-0.716402	63.8801	2
High	VAIVGYGSQGHAHSQNLR	3	1	1	19552493		0	6.6127e+07	38.65	0.00272243	4	1893.97	1.04967	35.6871	0
High	KVAIVGYGSQGHAHSQNLR	4	1	1	19552493		0	9.66893e+07	37.1	0.00389006	4	2022.07	4.66602	31.9635	1
High	AIELLYDADADLSLIQGR	1	1	1	19552493		0	3.33602e+06	34.9	0.0064559	3	1976.04	3.49647	84.4375	0
High	AIELLYDADADLSLIQGRKVAIVGYGSQGHAHSQNLR	1	1	1	19552493		0	0	26.06	0.0494261	5	3979.06	-4.39748	72.7194	2
High	LRDLMSWVK	2	1	1	19552493		0	2.18296e+07	23.02	0.0995306	3	1147.63	-0.199391	58.86	1
High	MKDILTDIQDGTFTK	1	1	1	19552493		0	2.00633e+07	22.72	0.106649	3	1725.87	0.416026	66.1927	1
High	DILTDIQDGTFTK	1	1	1	19552493		0	4.30636e+06	14.29	0.742945	2	1466.74	1.2286	73.9759	0
High	KPVPTWGADLSGIDFDNIkYFVR	1	1	1	19552777	K19(Acetyl)	0	4.52762e+07	72.37	1.156e-06	3	2680.38	0.760045	85.3791	1
High	GFVEPIAkELPMEYALELNR	1	1	1	19552777	K8(Acetyl)	0	2.95984e+07	59.04	2.48861e-05	3	2361.22	-0.223633	86.2238	1
High	VTMkYPAVWMTGPHAK	1	1	1	19552777	K4(Acetyl)	0	1.60004e+08	52.1	0.000123015	3	1858.94	1.15671	61.7768	1
High	YTTIQNWSNNVYNLVTkR	1	1	1	19552777	K17(Acetyl)	0	2.31839e+07	48	0.000316196	3	2256.14	0.800471	80.6319	1
High	MTHMAPYTSSNIVSkSVAR	1	1	1	19552777	K15(Acetyl)	0	2.19489e+07	44.22	0.000755017	3	2122.04	0.417318	51.0566	1
High	GLVQINANAHHSTSNVEcDALLVDDISR	1	1	1	19552777	C18(Carbamidomethyl)	0	9.43594e+06	41.64	0.00136759	4	3048.48	0.688655	60.808	0
High	mTHMAPYTSSNIVSkSVAR	2	1	1	19552777	M1(Oxidation); K15(Acetyl)	0	4.12104e+06	38.88	0.002582	3	2138.04	0.109101	48.7213	1
High	AAYRGLVQINANAHHSTSNVEcDALLVDDISR	2	1	1	19552777	C22(Carbamidomethyl)	0	7.20523e+06	38.51	0.00281162	4	3509.72	0.832346	60.1276	1
High	LVAGVAAQYESEVVYHQIR	1	1	1	19552777		0	8.63332e+06	37.45	0.00358886	3	2132.12	1.72146	62.8068	0
High	SDSLHSAVVEIIVK	2	1	1	19552777		0	2.80063e+07	33.66	0.00858928	3	1496.83	-0.596579	58.7374	0
High	SDTYPYNDIRNDHVSLGHEATVSQVSEEQLFYLMSR	1	1	1	19552777		0	9.34339e+06	31.38	0.0145197	5	4200.96	0.652395	73.8087	1
High	INTENmGQFERTLIIVDEDAYVHYVEGcTAPIYK	1	1	1	19552777	M6(Oxidation); C28(Carbamidomethyl)	0	1.19691e+07	26.33	0.0464469	4	4004.91	1.84242	82.1967	1
High	SDSLHSAVVEIIVKk	2	1	1	19552777	K15(Acetyl)	0	5.25881e+07	24.76	0.066674	3	1666.94	0.834239	61.9717	1
High	ALSIFDkKPVPTWGADLSGIDFDNIK	2	1	1	19552777	K7(Acetyl)	0	15623558	23.01	0.09976	3	2889.5	-0.163509	83.6706	1
High	INTENMGQFERTLIIVDEDAYVHYVEGcTAPIYK	1	1	1	19552777	C28(Carbamidomethyl)	0	7.60857e+07	22.98	0.100452	4	3988.9	-2.60789	87.5055	1
High	INTENMGQFER	1	1	1	19552777		0	3.17645e+06	20.71	0.169417	2	1338.61	-0.437976	44.7707	0
High	GVHVDIPLQAYFR	1	1	1	19552777		0	2.0037e+07	20.56	0.175371	3	1514.81	0.412993	67.7984	0
High	MTHMAPYTSSNIVSK	1	1	1	19552777		0	4.46059e+06	20.43	0.180699	3	1666.79	1.07303	41.0234	0
High	ELPMEYALELNR	1	1	1	19552777		0	3.59707e+06	20.27	0.187481	2	1477.74	-0.143557	70.4714	0
High	NDHVSLGHEATVSQVSEEQLFYLMSR	1	1	1	19552777		0	8.57223e+06	17.13	0.386328	4	2976.43	5.39643	71.9317	0
High	VDRDEVLLDIGYkTEGVIPSR	3	1	1	19552573	K13(Acetyl)	0	76338852	57.05	3.93511e-05	4	2416.27	-1.04145	75.0894	2
High	HVEVPDQVVAVGEEVMVK	1	1	1	19552573		0	2.48829e+07	48.43	0.000286389	3	1964.01	-0.501832	66.0282	0
High	VEEGIEGLVHISELAQR	1	1	1	19552573		0	2.61187e+07	45.4	0.000575382	3	1878.99	1.25472	68.9832	0
High	GGLIIDIGLR	2	1	1	19552573		0	5.16301e+07	36.15	0.00484124	2	1026.63	1.18079	68.2458	0
High	VDRDEVLLDIGYK	1	1	1	19552573		0	21433496	35.8	0.00524755	3	1534.82	5.03092	59.0442	1
High	IIELDkNR	2	1	1	19552573	K6(Acetyl)	0	79688696	33.91	0.0081088	2	1042.59	0.44208	43.4692	1
High	HDVDPDEVVEVGDQIDALVLTK	1	1	1	19552573		0	2.20594e+07	33.81	0.00829768	3	2406.2	0.298196	81.5524	0
High	HVEVPDQVVAVGEEVMVkVIDIDLER	2	1	1	19552573	K18(Acetyl)	0	5.39247e+06	30.77	0.0167092	3	2959.56	5.25366	106.65	1
High	LVPFGAFVR	2	1	1	19552573		0	1.22653e+08	27.58	0.0348302	2	1005.59	0.474623	66.2748	0
High	THAVGQIVPGK	2	1	1	19552573		0	4.51016e+06	25.66	0.0541947	2	1106.64	3.23522	30.2147	0
High	YFNDGDIVEGTVVK	1	1	1	19552573		0	2.31745e+07	25.08	0.0619379	2	1555.77	0.72694	56.5691	0
High	AWGAIEELkEKDEPVTGTVIEVVK	2	1	1	19552573	K9(Acetyl)	0	2.31611e+07	24.06	0.0783351	3	2682.43	1.39355	73.3702	2
High	VRDLDPYIGQELEAK	1	1	1	19552573		0	1.03882e+08	22.5	0.112191	3	1745.91	1.06838	54.9216	1
High	LILSkK	2	1	1	19552573	K5(Acetyl)	0	6.6523e+07	21.65	0.136445	2	743.503	0.115414	38.8372	1
High	HVEVPDQVVAVGEEVMVKVIDIDLERRR	2	1	1	19552573		0	2.31533e+07	21.4	0.14453	5	3229.74	0.508411	89.0267	3
High	VTkLVPFGAFVR	3	1	1	19552573	K3(Acetyl)	0	1.55889e+08	19.27	0.236024	3	1375.81	0.391794	73.4179	1
High	RAFLEQTQSEVR	1	1	1	19552573		0	1.49835e+07	19.01	0.250586	3	1463.76	-0.615075	38.7035	1
High	VTKLVPFGAFVRVEEGIEGLVHISELAQR	1	1	1	19552573		0	1.11257e+06	18.62	0.27413	5	3193.77	-0.799099	93.5169	2
High	HVEVPDQVVAVGEEVMVKVIDIDLER	1	1	1	19552573		0	3.42192e+06	18.1	0.308999	4	2917.53	-1.86806	94.951	1
High	RAFLEQTQSEVRSEFLHQLQK	1	1	1	19552573		0	4.62299e+07	16.82	0.414913	4	2574.34	-0.372884	62.7379	2
High	AWGAIEELKEKDEPVTGTVIEVVK	1	1	1	19552573		0	1.53534e+07	16.07	0.493124	4	2640.41	0.37266	66.1415	2
High	HIDHPSEVVTVGDEVTVEVLEVDLDRER	1	1	1	19552573		0	1.74096e+07	15.39	0.576709	4	3186.59	0.526912	76.2893	1
High	YYkLSLLEEIPR	2	1	1	19552797	K3(Acetyl)	0	1.75763e+07	76.12	4.8748e-07	2	1565.86	0.89149	78.2685	1
High	AAETVLkYYAR	3	1	1	19552797	K7(Acetyl)	0	9.0188e+07	60.82	1.6518e-05	2	1326.7	-1.30209	54.7965	1
High	AIPWVLSWSQSR	2	1	1	19552797		0	9.78501e+07	56.21	4.77482e-05	2	1429.76	0.592955	77.107	0
High	ELSEAEKLEVLLkELR	2	1	1	19552797	K13(Acetyl)	0	7.09872e+07	52.48	0.000112708	3	1941.09	0.0210803	83.3936	2
High	TVFDAQkWITTHMR	2	1	1	19552797	K7(Acetyl)	0	1.81261e+08	46.2	0.000478582	3	1775.89	1.08761	70.2182	1
High	RITILWQTALIR	1	1	1	19552797		0	9.19644e+06	36.03	0.00497687	3	1483.91	-0.212763	68.3332	1
High	EEYFLTkK	2	1	1	19552797	K7(Acetyl)	0	2.12035e+07	35.19	0.00603888	2	1099.57	2.13469	49.7066	1
High	ITILWQTALIR	1	1	1	19552797		0	5.17546e+07	33.19	0.00957098	2	1327.81	0.312464	75.3695	0
High	AYDIMSEISELSLkK	4	1	1	19552797	K14(Acetyl)	0	23646086	29.41	0.0228537	3	1768.91	2.02186	82.6842	1
High	YPYLLPLNVIQVEMMR	2	1	1	19552797		0	5.94292e+06	19.25	0.237114	2	1979.05	-0.928906	91.2475	0
High	ITEQGEIISAkYGNPETAR	1	1	1	19552797	K11(Acetyl)	0	9.98865e+06	18.92	0.255833	3	2119.07	-0.658576	54.4181	1
High	LDEIEkNIR	1	1	1	19552797	K6(Acetyl)	0	5.43822e+06	18.28	0.296453	2	1171.63	0.291369	45.3463	1
High	HALQSAEPTAR	1	1	1	19552797		0	2.07783e+06	14.36	0.731066	2	1180.61	0.0168494	23.9959	0
High	SAEGQTYPIFVkAVAGGGGR	2	1	1	19551919	K12(Acetyl)	0	2.24241e+07	71.36	1.45867e-06	3	2007.03	-0.0314905	68.1343	1
High	AFVkEAASSGVDIFR	2	1	1	19551919	K4(Acetyl)	0	5.75141e+07	67.06	3.92606e-06	2	1638.85	1.41163	65.6216	1
High	LAAGATLkELGLTQDK	1	1	1	19551919	K8(Acetyl)	0	5.12618e+06	49.01	0.000250586	2	1670.93	0.0756559	63.9652	1
High	KAGLPVLAESTPSkNIDEIVK	1	1	1	19551919	K14(Acetyl)	0	7.48286e+07	48.44	0.00028573	3	2251.26	1.51088	63.7947	2
High	IcADAVkFcR	1	1	1	19551919	C2(Carbamidomethyl); K7(Acetyl); C9(Carbamidomethyl)	0	1.87785e+08	46.74	0.000422626	2	1281.61	-0.148786	48.0004	1
High	LYTLDYYLK	1	1	1	19551919		0	2.80661e+07	31.58	0.0138662	2	1191.63	-0.756605	65.6388	0
High	RHQkVVEIAPAQHLDPELR	1	1	1	19551919	K4(Acetyl)	0	5.99965e+06	31.41	0.0144197	4	2278.24	1.40256	48.1596	2
High	ALAEFTVSGVATNIGFLR	2	1	1	19551919		0	6.30668e+06	31.12	0.0154155	2	1866.02	3.36912	80.3592	0
High	HEIPGGQLSNLR	1	1	1	19551919		0	3.43181e+06	29.69	0.0214268	3	1320.7	-0.225658	41.7871	0
High	GNHVFIEMNPR	1	1	1	19551919		0	1.4888e+07	29.49	0.0224366	3	1313.64	-0.332768	43.9873	0
High	FVASPDELRK	1	1	1	19551919		0	9.80179e+06	25.38	0.0578038	3	1161.63	-0.0223195	38.5806	1
High	AQATALGLADRFELIEDNYAAVNEMLGRPTK	1	1	1	19551919		0	6.19871e+06	25.28	0.0591502	4	3377.7	-3.76692	83.8796	1
High	AYLDIDEIIGAAkK	2	1	1	19551919	K13(Acetyl)	0	2.30323e+07	21.04	0.157021	3	1561.85	-0.555519	78.8158	1
High	STHTSSTLPAFkK	2	1	1	19551919	K12(Acetyl)	0	9.57705e+07	20.76	0.167478	3	1446.76	0.0604333	40.3247	1
High	DMAGLLRPAAVTkLVTALR	1	1	1	19551919	K13(Acetyl)	0	0	18.81	0.262396	3	2038.19	0.465373	86.6786	1
High	YDIPDSVIAFLR	1	1	1	19551919		0	2.1062e+06	17.38	0.364717	2	1408.75	0.929467	86.154	0
High	ALLREEDFTSkR	1	1	1	19551919	K11(Acetyl)	0	3.32308e+07	16.17	0.4819	3	1506.79	0.314119	48.3631	2
High	IQVEHTVTEEVTEVDLVK	1	1	1	19551919		0	5.64139e+06	14.47	0.712782	3	2068.09	3.14551	60.724	0
High	SMVTSRPDVVGVDTSVILPR	1	1	1	19553476		0	6.29405e+06	71.75	1.33339e-06	3	2128.15	4.26404	61.9393	0
High	AQQSIIDTVVNLckR	2	1	1	19553476	C13(Carbamidomethyl); K14(Acetyl)	0	8.08147e+07	56.54	4.42544e-05	3	1786.95	1.10583	70.4405	1
High	AQQSIIDTVVNLcK	1	1	1	19553476	C13(Carbamidomethyl)	0	8.05042e+06	48.22	0.000300578	2	1588.84	0.823736	68.8917	0
High	MKPPFGIANIGkSFR	2	1	1	19553476	K12(Acetyl)	0	4.00916e+07	44.65	0.000683843	3	1704.93	1.75647	66.7232	1
High	LQWYINLGIKPENLR	3	1	1	19553476		0	1.1223e+08	43.28	0.000937468	3	1857.04	0.515007	72.5263	0
High	MKPPFGIANIGK	1	1	1	19553476		0	1.6358e+07	40.14	0.00193178	3	1272.71	-1.09417	55.0719	0
High	VVLkLDR	1	1	1	19553476	K4(Acetyl)	0	1.326e+07	37.12	0.00387219	2	884.557	0.710112	45.3281	1
High	QVWVTSGHVEVFTDPLVESLNTHkR	1	1	1	19553476	K24(Acetyl)	0	2.70615e+07	36.52	0.00444587	4	2920.5	1.32509	71.4682	1
High	EFWNVDYDTSGAIGR	1	1	1	19553476		0	4553122	31.82	0.0131207	2	1729.78	0.184255	65.6184	0
High	LQWYINLGIkPENLR	2	1	1	19553476	K10(Acetyl)	0	1.90178e+06	30.19	0.0190966	2	1899.05	-0.00665942	80.3837	0
High	AMMMFLMDAYHEDEAPNSK	1	1	1	19553476		0	3.56005e+07	30.07	0.0196316	3	2230.93	0.0758867	70.7838	0
High	LYEHPQEKLSHYSKRTVDIEYAFNFANTK	1	1	1	19553476		0	7.72812e+06	28.53	0.027987	5	3528.76	1.46047	56.4912	3
High	AQQSIIDTVVNLcKRRGLVYPcGEIYGGTR	1	1	1	19553476	C13(Carbamidomethyl); C22(Carbamidomethyl)	0	1.62972e+07	23.52	0.0887067	5	3423.77	0.745858	71.0653	3
High	SAWDYGPLGVELK	1	1	1	19553476		0	9.25699e+06	21.09	0.155223	2	1434.73	2.17357	69.8338	0
High	WIPFVIEPAAGLGR	1	1	1	19553476		0	1.99688e+07	19.36	0.231183	2	1525.85	-0.362368	79.4218	0
High	ADHLLEQYEEkHGHPPVNGLADINDPETGQPGNWTEPK	1	1	1	19553476	K11(Acetyl)	0	77377959	18.12	0.307579	5	4275	-0.331455	61.8371	1
High	GLVYPcGEIYGGTR	1	1	1	19553476	C6(Carbamidomethyl)	0	9.8568e+06	16.87	0.410163	2	1541.74	0.634399	54.6848	0
High	LSHYSkR	1	1	1	19553476	K6(Acetyl)	0	5.37516e+06	15.18	0.60528	2	932.495	0.592632	22.6871	1
High	KDTLTPLAEkLAAELR	1	1	1	19553476	K10(Acetyl)	0	1.72094e+06	14.38	0.727707	3	1811.04	5.82577	76.5642	2
High	LVTkFTELTGR	1	1	1	19553694	K4(Acetyl)	0	3.65055e+07	62.43	1.14014e-05	2	1306.74	1.52034	60.4631	1
High	NLGVHGDAAkEVEAAVLLDSR	1	1	1	19553694	K10(Acetyl)	0	1.30264e+07	58.01	3.15469e-05	3	2206.14	-0.728779	70.0395	1
High	NIPSVIHSLGHADkWSR	2	1	1	19553694	K14(Acetyl)	0	3.75498e+07	51.87	0.000129705	4	1959.02	-0.209572	58.8914	1
High	ALDcVDPVLSkHSHLVWLR	3	1	1	19553694	C4(Carbamidomethyl); K11(Acetyl)	0	1.51933e+08	48.57	0.000277304	4	2287.2	0.694069	66.2764	1
High	LLLWSVER	1	2	2	19552063;19553694		0	6.72071e+07	47.99	0.000316925	2	1015.59	1.15383	64.6994	0
High	AFILIPGIDVPFHSSK	1	1	1	19553694		0	1.30593e+07	43.62	0.000866875	3	1740.97	2.42857	76.3874	0
High	GGAAAFQMIGLTQVLR	2	1	1	19553694		0	8.20943e+06	40.21	0.00190089	2	1632.89	0.052946	78.2143	0
High	LVAAYPHAATDLLTPADVAWFLGLcR	1	1	1	19553694	C25(Carbamidomethyl)	0	6.80236e+06	38.93	0.00255245	3	2841.47	-0.351825	94.1888	0
High	NkLGFSIVEIVENNPR	1	1	1	19553694	K2(Acetyl)	0	0	30.97	0.0159572	3	1871.01	1.86217	79.2079	1
High	TIVAGMHGGVLYERPVER	1	1	1	19553694		0	8.24821e+06	24.81	0.0659108	3	1984.04	-0.318813	47.4605	0
High	WNAEQAAWGAHTSLVHAHIGWVR	2	1	1	19553694		0	1.08435e+08	24.58	0.0694955	5	2597.29	1.44563	63.6866	0
High	TPGKPVNFVPVIDkDVR	1	1	1	19553694	K14(Acetyl)	0	4.03174e+07	24.18	0.0762003	3	1923.07	1.32943	59.5346	1
High	RWWR	1	1	1	19553694		0	0	20.43	0.180699	2	703.379	-0.103255	35.3706	1
High	SAVIPGTDSASVVEGMLSLVHLEHHIVLK	1	1	1	19553694		0	2.44339e+07	18.65	0.272243	5	3038.64	0.705132	84.5977	0
High	SQLGADIHEIDNSFAkAGR	1	1	1	19553694	K16(Acetyl)	0	9.14056e+06	18.47	0.283764	3	2071.02	1.68641	64.717	1
High	LVPkAR	1	1	1	19553694	K4(Acetyl)	0	2.76047e+06	15.73	0.533282	2	725.467	0.0402622	27.6677	1
High	QPVEEPLATGIkAIDAMTPIGR	2	1	1	161486713	K12(Acetyl)	0	7.83136e+06	63.37	9.18241e-06	3	2349.25	1.26876	86.1705	1
High	SAFQTTDGTPVINEPEVEALDAGQVkK	2	1	1	161486713	K26(Acetyl)	0	5.28501e+07	47.01	0.000397152	3	2886.44	1.07719	66.7489	1
High	GVRPAINVGVSVSR	1	1	1	161486713		0	1.16504e+07	44.91	0.000644105	3	1410.82	0.828932	44.2894	0
High	kVAGSLR	2	1	1	161486713	K1(Acetyl)	0	8.55522e+07	37.03	0.00395327	2	772.467	-0.433132	27.3916	1
High	EAYPGDVFYLHSR	1	1	1	161486713		0	4.82523e+07	36.69	0.0042752	3	1553.74	0.677549	55.8763	0
High	LDLAAFR	1	1	1	161486713		0	1.43488e+07	34.52	0.00704623	2	805.457	0.00166094	56.4148	0
High	ATEDFkSAFQTTDGTPVINEPEVEALDAGQVK	1	1	1	161486713	K6(Acetyl)	0	1.39913e+07	34.51	0.00706247	3	3449.66	0.0367736	75.4823	1
High	cIYVAIGQK	1	1	1	161486713	C1(Carbamidomethyl)	0	1.3532e+07	32.44	0.0113751	2	1051.56	2.04873	45.0791	0
High	WLAPFAGAALAQHWmYQGNHVLVIYDDLTK	1	1	1	161486713	M15(Oxidation)	0	7.17966e+07	29.9	0.0204153	4	3444.72	0.9786	86.2851	0
High	WLAPFAGAALAQHWMYQGNHVLVIYDDLTK	1	1	1	161486713		0	3.13411e+08	29.79	0.020939	4	3428.73	1.42263	91.3309	0
High	GSTIAALRKTLEEQGALEYTTIVAAPASDAAGFK	1	1	1	161486713		0	3.04865e+07	29.61	0.0218251	4	3450.82	2.33613	77.9532	2
High	TAVcVDTILNQK	1	1	1	161486713	C4(Carbamidomethyl)	0	1.85993e+07	27.57	0.0349105	2	1361.71	0.457686	54.2392	0
High	ETLLkATEDFK	1	1	1	161486713	K5(Acetyl)	0	9.12886e+06	25.82	0.0522344	2	1336.7	3.63356	58.8552	1
High	KTLEEQGALEYTTIVAAPASDAAGFK	1	1	1	161486713		0	2.16127e+07	24.84	0.0654571	3	2681.36	-0.752583	66.8718	1
High	SAIANYTSSYSAEASR	1	1	1	161486713		0	0	23.87	0.0818383	2	1677.78	5.03256	46.5594	0
High	VLELQAPTVLER	1	1	1	161486713		0	1.31398e+07	23.35	0.0922479	2	1367.79	0.351824	61.2486	0
High	VGVVVLGNYELLK	1	1	1	161486713		0	3.39197e+07	21.84	0.130604	2	1402.83	1.39272	69.5488	0
High	AIDAMTPIGR	1	1	1	161486713		0	4.46489e+06	19.92	0.203215	2	1044.55	-0.471785	46.4926	0
High	TGDVLSIPVGEAFLGR	1	1	1	161486713		0	7.6505e+06	19.78	0.209873	2	1630.88	-0.860679	75.9842	0
High	QPVEEPLATGIkAIDAmTPIGR	1	1	1	161486713	K12(Acetyl); M17(Oxidation)	0	1.21884e+06	19.62	0.217749	3	2365.24	-1.0284	73.4052	1
High	TNQVIGQVLLAkR	2	1	1	19554225	K12(Acetyl)	0	5.89662e+07	94.33	7.36133e-09	2	1481.88	-2.37262	62.1825	1
High	YEGIIPALESSHAFAYALkR	3	1	1	19554225	K19(Acetyl)	0	6.65308e+07	87.92	3.22075e-08	3	2278.19	1.02438	78.4482	1
High	ATYVGITDAEALQAFQYLAR	2	1	1	19554225		0	7.72664e+06	66.1	4.8973e-06	2	2201.13	1.34717	87.4048	0
High	EFHkVISEEAK	2	1	1	19554225	K4(Acetyl)	0	6.41152e+07	36.16	0.0048301	2	1358.7	0.898185	38.752	1
High	GDkDVDHVR	1	1	1	19554225	K3(Acetyl)	0	4.18506e+06	33.64	0.00862892	3	1082.52	0.21613	26.3322	1
High	IFLkR	2	1	1	19554225	K4(Acetyl)	0	2.211e+07	21.05	0.156659	2	718.46	-0.94863	42.4799	1
High	TLEENPELILkDNR	1	1	1	19554225	K11(Acetyl)	0	1.21525e+07	20.12	0.194069	2	1725.9	0.463056	61.4172	1
High	GDkDVDHVRR	1	1	1	19554225	K3(Acetyl)	0	2.93496e+06	19.06	0.247717	3	1238.62	0.817164	24.1311	2
High	AGPHkIQGIGANFIPEVLDR	1	1	1	19553758	K5(Acetyl)	0	2.98816e+08	74.94	6.39671e-07	3	2174.17	0.762925	71.8963	1
High	IQGIGANFIPEVLDR	1	1	1	19553758		0	3.12131e+07	69.71	2.13283e-06	2	1641.9	0.267132	75.9713	0
High	TIVTVVTDFGER	1	1	1	19553758		0	1.05478e+08	66.9	4.0734e-06	2	1336.71	0.616551	64.1836	0
High	LESFNPANSVkDR	1	1	1	19553758	K11(Acetyl)	0	1.45976e+07	48.73	0.000267274	2	1518.75	-0.776072	49.5161	1
High	DKADEIVAER	2	1	1	19553758		0	6.99544e+06	48.17	0.000304058	2	1145.58	0.104998	32.2967	1
High	SGALKPGGTIVEATSGNTGIALAMVGAAR	1	1	1	19553758		0	8.92468e+06	46.21	0.000477482	3	2670.43	2.37002	68.534	0
High	AALDLAAKPENAGK	1	1	1	19553758		0	2.44264e+07	32.98	0.0100452	3	1368.75	-0.206278	36.6049	0
High	AALDLAAKPENAGKTIVTVVTDFGERYVSTVLYEDIRD	2	1	1	19553758		0	6.38779e+06	32.91	0.0102084	5	4140.16	2.74358	96.207	3
High	AYGAEIVLTPGAAGMQGAK	1	1	1	19553758		0	0	29.01	0.0250586	2	1804.93	0.955614	57.7616	0
High	LTEGLDATVLVkLESFNPANSVK	1	1	1	19553758	K12(Acetyl)	0	2.17264e+07	27.02	0.0396238	3	2487.33	-2.09166	91.6741	1
High	GYNVVLTMPETMSNER	1	1	1	19553758		0	2.70048e+07	26.9	0.040734	2	1840.85	-2.79715	63.1396	0
High	LESFNPANSVK	1	1	1	19553758		0	1.22838e+07	23.39	0.0914022	2	1205.62	-0.400721	44.7954	0
High	AGPHkIQGIGANFIPEVLDRK	1	1	1	19553758	K5(Acetyl)	0	6.60239e+07	18.24	0.299197	4	2302.27	0.423322	67.0434	2
High	IPLDIkEDDVVIFSR	1	1	1	23308796	K6(Acetyl)	0	1.08341e+07	84.54	7.01385e-08	2	1800.98	1.9681	75.6217	1
High	FGGVEYLLLSAR	3	1	1	23308796		0	1.01627e+08	77.61	3.45905e-07	2	1324.73	2.19527	74.8218	0
High	YGGTEIkFGGVEYLLLSAR	2	1	1	23308796	K7(Acetyl)	0	2.51142e+07	55.48	5.6488e-05	3	2115.11	0.543282	87.8722	1
High	ANVNIKPLEDKILVQINEAETTTASGLVIPDSAK	1	1	1	23308796		0	6.02099e+07	45.37	0.000579371	4	3591.96	1.96539	83.6402	1
High	IPLDIKEDDVVIFSR	2	1	1	23308796		0	3.52695e+07	40.57	0.00174967	3	1758.96	-0.244639	66.6228	1
High	ANVNIKPLEDK	2	1	1	23308796		0	3.36286e+07	33.93	0.00807154	2	1240.69	2.05125	37.447	0
High	ILVQINEAETTTASGLVIPDSAK	1	1	1	23308796		0	1.02447e+07	31.88	0.0129407	3	2370.28	1.2014	68.0179	0
High	ANVNIkPLEDKILVQINEAETTTASGLVIPDSAK	2	1	1	23308796	K6(Acetyl)	0	1.28036e+07	30.7	0.0169807	4	3633.96	1.06338	91.2082	1
High	EKPQEATVIAVGPGR	1	1	1	23308796		0	1.88324e+07	21.63	0.137074	3	1551.85	0.47962	39.7191	0
High	VASAADAQEVckAIR	2	1	1	19552798	C11(Carbamidomethyl); K12(Acetyl)	0	3.08071e+07	79.9	2.04153e-07	2	1630.82	-0.0720053	48.3615	1
High	GLIVELAGDEVAEGLR	2	1	1	19552798		0	1.79173e+07	66.21	4.77482e-06	2	1640.89	1.08071	74.1276	0
High	LNcSWVVVGHSER	3	1	1	19552798	C3(Carbamidomethyl)	0	2.22402e+08	58.76	2.65434e-05	3	1542.75	0.533003	47.4042	0
High	KPLIAGNWK	1	1	1	19552798		0	1.56708e+07	51.33	0.000146878	2	1026.61	0.369741	40.6964	0
High	LAFALPK	2	1	1	19552798		0	1.88283e+07	34.89	0.00647078	2	759.477	0.220894	56.0394	0
High	VDVAVTVPFTDIR	1	1	1	19552798		0	2.18002e+07	34.88	0.0064857	2	1431.79	0.900107	67.8485	0
High	SLAGLDAAELANTVIAYEPVWAIGTGK	1	1	1	19552798		0	3.87025e+06	33.59	0.00872884	3	2730.43	-0.260768	94.2861	0
High	EAGTHVEYVVEQTRKSLAGLDAAELANTVIAYEPVWAIGTGK	1	1	1	19552798		0	1.72388e+07	31.3	0.0147896	5	4457.32	3.99285	89.729	2
High	EYHNESDELVAAK	1	1	1	19552798		0	1.18052e+07	22.98	0.100452	3	1504.69	-2.29873	34.3477	0
High	EYFEkVDVAVTVPFTDIR	1	1	1	19552798	K5(Acetyl)	0	2016168	18.72	0.26789	3	2170.11	0.800571	81.7678	1
High	REYHNESDELVAAK	1	1	1	19552798		0	2.68847e+06	14.37	0.729385	3	1660.79	0.205063	30.724	1
High	EAGTHVEYVVEQTR	1	1	1	19552798		0	2.32165e+07	14.13	0.770826	3	1617.79	-0.455193	40.0413	0
High	FLPDkAVDLIDEAGAR	2	1	1	19553872	K5(Acetyl)	0	2.77913e+07	93.29	9.35312e-09	2	1771.92	1.27318	76.9348	1
High	YIGTEFLLLGLIR	2	1	1	19553872		0	6.98239e+07	72.94	1.01381e-06	2	1507.89	1.14129	91.7356	0
High	EKEAAIDAQDFEkAAGLR	1	1	1	19553872	K13(Acetyl)	0	3.13857e+07	66.84	4.13006e-06	3	2004	0.768793	61.7074	2
High	LLNMEEELHkR	1	1	1	19553872	K10(Acetyl)	0	3.59023e+07	63.61	8.68874e-06	3	1453.75	-0.158292	52.1614	1
High	DQIVQMVDLLIGR	1	1	1	19553872		0	2628356	51.31	0.000147556	2	1499.83	1.30859	92.305	0
High	LFGAPPGYVGYEEGGQLTEkVR	1	1	1	19553872	K20(Acetyl)	0	1.11322e+07	48.08	0.000310425	3	2409.21	1.03246	68.1312	1
High	QVYSLDLGSLVAGSR	1	1	1	19553872		0	3.37578e+06	35.35	0.00582045	2	1564.84	2.60246	70.4536	0
High	EIYNTLLQVLEDGR	1	1	1	19553872		0	2.49192e+06	24.84	0.0654571	2	1662.87	2.20665	85.85	0
High	GDIILFIDEIHTLVGAGAAEGAIDAASLLKPK	1	1	1	19553872		0	3.62885e+06	21.99	0.12617	4	3218.76	-3.27975	107.406	0
High	NTVLIFTSNLGTADISK	1	1	1	19553872		0	1.74464e+07	17.85	0.327308	2	1793.96	-0.151828	68.8181	0
High	RPSGSFIFAGPSGVGkTELSK	2	1	1	19553872	K16(Acetyl)	0	5.56915e+06	13.01	0.9976	3	2164.14	1.18377	60.0745	1
High	MPGDTWNkAAGLR	1	1	1	19552446	K8(Acetyl)	0	1.21195e+07	63.03	9.93017e-06	2	1458.72	0.733689	55.4107	1
High	DWGTLVFDFGR	1	1	1	19552446		0	1.02564e+07	55.15	6.09476e-05	2	1312.63	0.183233	84.8683	0
High	LLFMGQEFGQR	1	1	1	19552446		0	6.90795e+06	49.04	0.000248861	2	1325.67	1.30466	67.4665	0
High	TFLAYMWSHPGKK	1	1	1	19552446		0	1.96305e+08	46.08	0.00049199	3	1565.79	0.960338	57.0526	1
High	WNMGWMHDTLEYFSkNPVHR	1	1	1	19552446	K15(Acetyl)	0	9.48947e+06	44.26	0.000748095	4	2590.18	1.08839	80.1879	1
High	TFLAYMWSHPGK	4	1	1	19552446		0	4.06403e+08	42.48	0.00112708	3	1437.7	0.578426	64.1934	0
High	ENLEAVQFLQEMNATVLR	1	1	1	19552446		0	4.56203e+06	35.43	0.00571421	3	2105.07	1.71255	87.3575	0
High	SQTDLASKPMSVYEVHLGSWR	2	1	1	19552446		0	3.59548e+07	33.68	0.00854981	3	2391.18	0.940812	61.8546	0
High	HcNHHDPHGFYGWHETEAGSVIR	1	1	1	19552446	C2(Carbamidomethyl)	0	2.04497e+07	29.71	0.0213283	5	2743.2	0.90469	42.93	0
High	TVDPASHITIPEADLAR	1	1	1	19552446		0	1.28749e+07	28.96	0.0253488	3	1805.94	0.446487	55.8236	0
High	GIGVIMDWVPAHFPK	1	1	1	19552446		0	1.97121e+07	21.15	0.153093	3	1666.88	0.0271728	77.8972	0
High	GIGVIMDWVPAHFPkDDWALAR	1	1	1	19552446	K15(Acetyl)	0	2.96449e+06	18.19	0.302661	3	2536.28	0.324094	87.4208	1
High	FDGEALYEHPDWR	1	1	1	19552446		0	5.13779e+06	15.03	0.626551	3	1634.72	0.34983	56.6259	0
High	HGFAGQGAGHGNQAAHR	1	1	1	19551746		0	1.7753e+07	61.51	1.40915e-05	4	1672.78	-0.280717	18.7155	0
High	VTTQNLKVQKIDADANIILIKGAIPGNR	2	1	1	19551746		0	4.43277e+07	55.54	5.5713e-05	4	3003.73	-0.77724	61.9181	3
High	VNQPLTGHFkK	4	1	1	19551746	K10(Acetyl)	0	1.52454e+08	48	0.000316196	3	1310.72	0.322506	38.7787	1
High	KVNQPLTGHFkK	8	1	1	19551746	K11(Acetyl)	0	1.29974e+08	44.02	0.0007906	3	1438.82	-0.702597	34.6261	2
High	IDADANIILIkGAIPGNR	2	1	1	19551746	K11(Acetyl)	0	2.22246e+07	43.1	0.000977139	3	1906.08	0.0810836	73.6939	1
High	VIPVTVVEAGPcVVSQIR	1	1	1	19551746	C12(Carbamidomethyl)	0	1.31937e+07	39.62	0.00217749	3	1923.07	-0.0415976	68.1832	0
High	TVETDGYNAIQIAYGEIDPR	1	1	1	19551746		0	2.50566e+07	33.32	0.00928873	3	2225.07	-2.62148	75.5164	0
High	GKGYAGAMkR	1	1	1	19551746	K9(Acetyl)	0	1.86065e+06	23.91	0.081088	3	1080.56	-0.858838	27.6863	2
High	MGNDRVTTQNLKVQKIDADANIILIKGAIPGNR	1	1	1	19551746		0	2.26798e+07	22.16	0.121327	5	3576.97	2.9272	61.3944	4
High	GYAGAMkR	1	1	1	19551746	K7(Acetyl)	0	4.90232e+07	21.52	0.140591	2	895.445	-0.0157809	31.8479	1
High	KVNQPLTGHFK	1	1	1	19551746		0	3.07632e+07	13.91	0.81088	3	1268.71	-0.287554	30.7214	1
High	mEVALTYIYGIGPAR	1	1	1	19551796	M1(Oxidation)	0	2.42505e+07	81.1	1.54866e-07	2	1669.86	1.74708	67.9665	0
High	MEVALTYIYGIGPAR	4	1	1	19551796		0	7.30846e+07	76.08	4.9199e-07	2	1653.87	1.19888	73.4245	0
High	RMEVALTYIYGIGPAR	2	1	1	19551796		0	1.00221e+08	49.9	0.000204153	3	1809.97	0.894147	67.2013	1
High	RmEVALTYIYGIGPAR	1	1	1	19551796	M2(Oxidation)	0	5.56557e+07	39.79	0.0020939	3	1825.96	-0.67427	61.5888	1
High	LAGVDLPR	1	1	1	19551796		0	4.79398e+06	27.1	0.0389006	2	840.494	-0.0110497	46.3781	0
High	LAGVDLPRNKRMEVALTYIYGIGPAR	1	1	1	19551796		0	1.8129e+07	21.84	0.130604	4	2873.59	4.23359	69.4237	3
High	NKRMEVALTYIYGIGPAR	1	1	1	19551796		0	1.61255e+07	18.85	0.25999	4	2052.11	1.12848	62.1459	2
High	TDNLTDEQIAALRDVIEGTWK	1	1	1	19551796		0	1.62372e+07	16.18	0.480791	3	2388.21	1.5575	85.0987	1
High	KSVLLVVSR	2	1	1	19551747		0	1.02485e+08	66.28	4.69847e-06	2	1000.65	0.0844664	41.1616	1
High	EVSVALLHQVVNAQLAAAR	2	1	1	19551747		0	1.03168e+08	51.75	0.000133339	3	1989.13	1.95188	72.3087	0
High	APHFTGGGISHGPKPR	4	1	1	19551747		0	1.09548e+08	43.24	0.000946143	4	1615.84	-0.393665	29.6157	0
High	APHFTGGGISHGPkPR	3	1	1	19551747	K14(Acetyl)	0	2.22935e+08	42.47	0.00112968	4	1657.86	0.238608	36.141	0
High	SVLLVVSR	2	1	1	19551747		0	6.38471e+07	40.25	0.00188346	2	872.557	0.0960606	48.0203	0
High	SDDVVFSVEALHTFINR	1	1	1	19551747		0	4.54161e+07	32.36	0.0115866	3	1948.98	0.100233	77.9003	0
High	IHVVSELVPGQTPSTK	2	1	1	19551747		0	2.69852e+07	24.19	0.076025	2	1691.93	-0.688649	47.6288	0
High	VAIVWDkASPTVEQLR	2	1	1	19551645	K7(Acetyl)	0	6.28585e+07	63.37	9.18241e-06	2	1854.02	1.74761	66.8528	1
High	KHTPTWLPGVPTLYEkIVDASEK	1	1	1	19551645	K16(Acetyl)	0	23683149	57.54	3.51525e-05	4	2651.42	2.87915	80.3821	2
High	IDLIMNVMkK	1	1	1	19551645	K9(Acetyl)	0	1.4847e+07	56.8	4.16828e-05	2	1246.69	-0.187301	67.1899	1
High	HTPTWLPGVPTLYEkIVDASEK	1	1	1	19551645	K15(Acetyl)	0	5.77705e+07	45.25	0.000595603	3	2523.31	-1.44451	85.6873	1
High	HWVPGLGDKPER	1	1	1	19551645		0	2.50915e+07	45.16	0.000608074	3	1390.72	0.884292	38.4816	0
High	HWVPGLGDkPER	1	1	1	19551645	K9(Acetyl)	0	2.71076e+07	35.77	0.00528392	3	1432.73	0.0661233	47.5402	0
High	TFYHFEEMPR	2	1	1	19551645		0	5.1958e+07	34.18	0.00762003	3	1356.6	0.0293852	51.6328	0
High	ESVALILYTSGTTGRPK	3	1	1	19551645		0	130180348	26.7	0.0426537	3	1792.99	3.59136	57.8591	0
High	LGAVVIEHNPLYTAHELLEPFkDHGAR	1	1	1	19551645	K22(Acetyl)	0	8.00173e+06	22.62	0.109133	5	3068.6	1.90551	76.3906	1
High	HTPTWLPGVPTLYEK	1	1	1	19551645		0	1.29961e+07	21.4	0.14453	3	1738.92	2.21912	65.6372	0
High	GAQLTHGNLFSNLLQGkHWVPGLGDKPER	1	1	1	19551645	K17(Acetyl)	0	1.34388e+07	20.59	0.174163	4	3211.68	-0.126543	74.3017	1
High	GAQLTHGNLFSNLLQGK	1	1	1	19551645		0	8.75963e+06	20.46	0.179455	3	1797.97	3.18275	66.5346	0
High	EVQAELLkK	2	1	1	19551645	K8(Acetyl)	0	3.62049e+06	19.38	0.230121	2	1099.64	4.09233	43.8133	1
High	ALGVRPGDHVAIILPNcPQHIAAFYAVLK	1	1	1	19551645	C17(Carbamidomethyl)	0	4.84223e+07	17.65	0.342734	5	3140.72	0.676405	72.085	0
High	TVAPSLDkFLEVVR	2	1	1	19554176	K8(Acetyl)	0	1.37089e+08	74.04	7.86967e-07	2	1615.91	0.58999	80.6298	1
High	QYELMIILDPSQDER	2	1	1	19554176		0	1.91153e+07	63.13	9.70413e-06	2	1849.9	0.765206	76.8882	0
High	kEEGVYAVVDLKcESATVLELDR	2	1	1	19554176	K1(Acetyl); C13(Carbamidomethyl)	0	8.20375e+06	62.39	1.15069e-05	3	2665.34	0.127309	79.9992	2
High	VLNLNDGVLR	1	1	1	19554176		0	1.20007e+07	49.53	0.000222309	2	1112.64	0.190855	54.1375	0
High	KEEGVYAVVDLK	1	1	1	19554176		0	0	41.43	0.00143535	3	1349.73	-0.201277	50.4264	1
High	VDVWGkR	1	1	1	19554176	K6(Acetyl)	0	2.1628e+08	39.52	0.00222821	2	901.489	-0.287491	45.278	1
High	EEGVYAVVDLkcESATVLELDR	1	1	1	19554176	K11(Acetyl); C12(Carbamidomethyl)	0	2.64147e+06	38.13	0.00306872	3	2537.25	1.24002	85.8532	1
High	LAYPIDkKEEGVYAVVDLK	2	1	1	19554176	K7(Acetyl)	0	2.38178e+07	34.5	0.00707875	3	2192.19	2.90717	66.0789	2
High	VDVWGK	1	1	1	19554176		0	1.40987e+06	22.31	0.117208	2	703.379	2.22149	38.202	0
High	MRQYELMIILDPSQDER	1	1	1	19554176		0	11338392	21.88	0.129407	3	2137.05	2.96087	71.5104	1
High	LAYPIDKKEEGVYAVVDLKcESATVLELDRVLNLNDGVLR	1	1	1	19554176	C20(Carbamidomethyl)	0	2.19248e+07	21.23	0.150299	5	4517.39	-1.04453	84.6475	4
High	GIEkAVAQVTEK	2	1	1	19553910	K4(Acetyl)	0	6.45975e+07	66.73	4.23601e-06	2	1314.73	0.0469515	49.2575	1
High	NVAAGSNPMGIkR	2	1	1	19553910	K12(Acetyl)	0	6.10756e+07	66.64	4.32471e-06	2	1356.71	0.212061	42.855	1
High	AAVEEGIVAGGGVALLQAAHVLDNDLELSGDEATGVR	2	1	1	19553910		0	2.51025e+07	50.86	0.000163665	4	3616.85	0.832257	93.4191	0
High	KTDDVAGDGTTTATVLAQALVR	1	1	1	19553910		0	1.64496e+07	50.5	0.00017781	3	2203.16	1.61044	66.8511	1
High	GYISGYFATDMER	1	1	1	19553910		0	1.7955e+07	46.66	0.000430484	2	1509.67	-0.334711	61.231	0
High	VGAATEVELkER	1	1	1	19553910	K10(Acetyl)	0	6.1361e+06	38.02	0.00314743	2	1343.72	2.91004	44.3801	1
High	AVAQVTEkLLEAAK	2	1	1	19553910	K8(Acetyl)	0	2.30966e+07	24.7	0.0676015	2	1512.86	-0.20072	68.4809	1
High	VMQSGKPLLIISEDVEGEALSTLVVNK	1	1	1	19553910		0	1.43155e+07	24.14	0.0769054	3	2869.56	0.403066	87.4367	0
High	EIELEDPYEkIGAELVK	1	1	1	19553910	K10(Acetyl)	0	1.27882e+07	19.77	0.210357	3	2017.04	-0.203617	77.9324	1
High	GLNTLADAVK	1	1	1	19553910		0	8.52459e+06	18.2	0.301965	2	1001.56	1.12524	47.8022	0
High	NVAAGSNPmGIkR	1	1	1	19553910	M9(Oxidation); K12(Acetyl)	0	3.11001e+06	17.79	0.331861	2	1372.7	-0.977026	33.3827	1
High	FDkGYISGYFATDMER	1	1	1	19553910	K3(Acetyl)	0	4.08755e+07	17.67	0.341159	2	1941.86	-3.14018	72.353	1
High	ISNIKDLLPLLEK	1	1	1	19553910		0	1.0466e+07	13.93	0.807154	3	1495.91	0.739236	72.9104	1
High	AWGAPTITNDGVTIAR	1	1	1	19553910		0	3.28886e+07	13.49	0.893216	2	1642.86	0.119772	59.7866	0
High	ImLLNkYDAK	2	1	1	19552068	M2(Oxidation); K6(Acetyl)	0	48547259	50.9	0.000162165	2	1266.68	0.116763	53.7739	1
High	IMLLNkYDAK	2	1	1	19552068	K6(Acetyl)	0	6.13398e+08	46.39	0.000458096	2	1250.68	0.444609	58.9287	1
High	RPIVVNQITK	2	1	1	19552068		0	3.62822e+07	44.7	0.000676015	2	1167.72	0.210354	35.2335	0
High	RPIVVNQITkDSVPVLAVDEIQDDGTPR	1	1	1	19552068	K10(Acetyl)	0	3.6118e+07	40.72	0.00169027	3	3116.66	-0.388368	72.3919	1
High	RIMLLNkYDAK	2	1	1	19552068	K7(Acetyl)	0	2.35203e+08	39.9	0.00204153	2	1406.78	0.275958	52.2127	2
High	YKPSFHDVQR	2	1	1	19552068		0	5.64047e+07	36.46	0.00450772	3	1276.64	-0.061218	32.4988	0
High	DSVPVLAVDEIQDDGTPR	1	1	1	19552068		0	1.90328e+07	34.82	0.00657592	2	1925.94	-0.160691	64.007	0
High	YkPSFHDVQR	1	1	1	19552068	K2(Acetyl)	0	2.18062e+07	29.41	0.0228537	3	1318.65	-0.364614	40.3148	0
High	RIMLLNK	1	1	1	19552068		0	4.01673e+07	25.12	0.0613701	2	887.549	-0.233559	38.3113	1
High	YLQEIFSATFAGVNTDLSPDDMAK	1	1	1	19552068		0	3.7513e+06	24.61	0.0690171	3	2633.25	2.1411	83.1407	0
High	TRVTKGTYADcEDAAMVVIcAGAAQKPGETR	1	1	1	19554098	C11(Carbamidomethyl); C20(Carbamidomethyl)	0	2.85881e+07	54.95	6.382e-05	4	3326.59	-0.545968	55.6247	2
High	LQLVDkNVK	1	1	1	19554098	K6(Acetyl)	0	1.23973e+08	45.16	0.000608074	2	1098.65	0.661828	46.7251	1
High	FSGLEWNR	1	1	1	19554098		0	5.30396e+07	44.36	0.000731066	2	1008.49	-0.854843	52.8182	0
High	FkHSANTLR	2	1	1	19554098	K2(Acetyl)	0	2.08639e+08	40.53	0.00176586	3	1115.6	-0.310389	28.1763	1
High	LEkIFEDTR	1	1	1	19554098	K3(Acetyl)	0	9.66731e+07	40.36	0.00183635	2	1192.62	1.2374	51.2154	1
High	GSTSYGIGMGLAR	1	1	1	19554098		0	3.5362e+07	40.32	0.00185335	2	1269.63	1.05497	51.7837	0
High	MLDKDPELEGR	2	1	1	19554098		0	2.16126e+07	40.21	0.00190089	3	1302.64	-0.0098952	36.2186	1
High	IFEDTRDAAYHIIDAKGSTSYGIGMGLAR	1	1	1	19554098		0	8.83404e+06	36.66	0.00430484	4	3128.55	1.61206	65.7967	2
High	GTYADcEDAAMVVIcAGAAQKPGETR	1	1	1	19554098	C6(Carbamidomethyl); C15(Carbamidomethyl)	0	5.41533e+07	34.61	0.00690171	3	2741.23	-0.521603	62.2986	0
High	VTKGTYADcEDAAMVVIcAGAAQKPGETR	1	1	1	19554098	C9(Carbamidomethyl); C18(Carbamidomethyl)	0	2.23906e+07	30.61	0.0173363	4	3069.44	0.242244	58.7244	1
High	RVVELEITDHEMER	1	1	1	19554098		0	0	28.78	0.0264214	3	1755.87	0.648294	46.4597	1
High	mLDkDPELEGRLEKIFEDTR	2	1	1	19554098	M1(Oxidation); K4(Acetyl)	0	5.48762e+06	26.43	0.0453896	4	2492.24	1.04308	71.8303	3
High	VIGSGTVLDSAR	1	1	1	19554098		0	9.10302e+06	25.46	0.0567488	2	1174.64	-1.71857	44.4359	0
High	VVELEITDHEMER	1	1	1	19554098		0	3.13939e+07	17.62	0.345109	3	1599.77	0.0534262	50.1898	0
High	MLDKDPELEGRLEkIFEDTR	1	1	1	19554098	K14(Acetyl)	0	3.0149e+07	14.4	0.724364	4	2476.24	0.475201	73.6661	3
High	GIAVSDISkPR	1	1	1	19552407	K9(Acetyl)	0	2.52279e+07	69.93	2.02748e-06	2	1184.66	-0.0410438	47.8928	0
High	AAILASIAFHTR	2	1	1	19552407		0	2.17587e+07	53.68	8.54981e-05	3	1270.73	-0.170547	58.2409	0
High	VHPTLLPVSHPLASVNkSFNAIFVEAEAAGR	1	1	1	19552407	K17(Acetyl)	0	7.6686e+06	50.42	0.000181116	4	3313.76	-1.44223	81.5995	1
High	GPGSAVGIALLGFGTVGTEVMR	2	1	1	19552407		0	3.5936e+07	47.79	0.000331861	3	2089.11	1.26005	87.2543	0
High	LIVVTHSALESDLSR	1	1	1	19552407		0	2.69198e+07	45.94	0.000508109	3	1639.9	1.06107	53.4829	0
High	GIAVSDISKPR	1	1	1	19552407		0	6.26933e+06	41.04	0.00157021	3	1142.65	0.111105	37.167	0
High	TVELLkAKPVVK	1	1	1	19552407	K6(Acetyl)	0	1.84939e+07	38.19	0.00302661	3	1366.87	-0.0449028	47.3486	1
High	AKPVVkAINSVIR	1	1	1	19552407	K6(Acetyl)	0	36867480	37.08	0.00390802	3	1436.89	-0.677017	52.1179	1
High	GPGSAVGIALLGFGTVGTEVmR	1	1	1	19552407	M21(Oxidation)	0	5.18069e+06	13.84	0.824056	3	2105.11	1.58478	80.8579	0
High	IAVPINKPGDRIGKTYIEFDTDKVVAVVETNTADR	2	1	1	19553765		0	8.86371e+07	77.38	3.64717e-07	5	3845.05	1.86545	68.8758	3
High	NAPFKPVDDISKk	5	1	1	19553765	K13(Acetyl)	0	1.42185e+08	58.84	2.60589e-05	3	1500.81	0.537316	44.5036	1
High	IAGNFLDFLESEVAAGR	2	1	1	19553765		0	1.91437e+07	51.28	0.000148579	2	1808.92	0.839077	90.5975	0
High	TYIEFDTDKVVAVVETNTADR	1	1	1	19553765		0	2.288e+07	39.61	0.00218251	3	2386.19	3.67492	71.6099	1
High	ATSGDNkYMQTPHDLATAFDFHINLAK	1	1	1	19553765	K7(Acetyl)	0	5.47819e+07	35.65	0.00543196	4	3048.46	1.17859	74.5549	1
High	IAVPINKPGDR	2	1	1	19553765		0	3.48747e+07	32.03	0.0125013	3	1179.68	-0.22298	36.8376	0
High	GGAISAIVPFASHIDHTEHDVMVVISEYGYADLR	1	1	1	19553765		0	0	26.05	0.0495401	4	3669.8	0.916715	89.6219	0
High	LMSADEAAQFVNHGDkVGFSGFTGAGYPK	1	1	1	19553765	K16(Acetyl)	0	4.98395e+06	23.2	0.0954897	4	3043.43	1.79228	71.7819	1
High	ESIILRPQQISNHPEVIR	2	1	1	19553765		0	4.50775e+07	22.95	0.101148	4	2129.18	0.624355	50.9594	0
High	VVAVVETNTADR	1	1	1	19553765		0	997727	18.04	0.313297	2	1273.68	1.73214	35.6536	0
High	mIGLAHPDYRPLLEEYYAR	1	1	1	19553765	M1(Oxidation)	0	2.05216e+07	16.31	0.466613	4	2323.16	1.32531	64.8647	0
High	VILEVNSWQSEDLEGMHDIWSVPALPNR	1	1	1	19553765		0	9.48941e+06	16.01	0.499985	3	3234.6	2.5604	82.2989	0
High	NAPFkPVDDISK	1	1	1	19553765	K5(Acetyl)	0	5.46779e+07	14.95	0.6382	2	1372.71	1.75278	51.5875	0
High	MIGLAHPDYRPLLEEYYAR	2	1	1	19553765		0	1.05652e+08	14.89	0.647078	3	2307.16	1.0146	67.4281	0
High	IASEkLR	1	1	1	19553765	K5(Acetyl)	0	1.83811e+07	14.57	0.696557	2	858.506	2.34006	31.5058	1
High	ANFDSAIDEAAEK	1	1	1	19553869		0	1.854e+07	87.85	3.27308e-08	2	1380.63	1.07108	48.5891	0
High	GHTVNAYAPGIVGTGMWEQIDAELSK	1	1	1	19553869		0	4.79323e+07	77.36	3.66401e-07	3	2744.33	-0.147014	80.3964	0
High	KFDELGVK	1	1	1	19553869		0	0	59.82	2.07949e-05	2	935.52	0.249871	36.248	1
High	AVFVGLDVTDKANFDSAIDEAAEK	1	1	1	19553869		0	5.61091e+07	55.7	5.36978e-05	3	2525.24	0.0342715	69.7276	1
High	IINAASIAAIQGFPILSAYSTTK	1	1	1	19553869		0	0	38.78	0.00264214	3	2350.31	1.43709	85.2293	0
High	AVFVGLDVTDK	1	1	1	19553869		0	6.11564e+07	34.07	0.0078155	2	1163.63	1.51473	57.4119	0
High	LIEAAGQKAVFVGLDVTDKANFDSAIDEAAEK	1	1	1	19553869		0	1.04191e+07	30.41	0.0181533	4	3335.7	1.19954	70.1859	2
High	SKVAMVTGGAQGIGRGISEK	1	1	1	19553869		0	7.5046e+06	29.4	0.0229064	4	1946.05	0.291813	42.0122	2
High	GHTVNAYAPGIVGTGMWEQIDAELSKINGKPIGENFK	1	1	1	19553869		0	8.07152e+06	20.94	0.160678	5	3941.98	-1.2484	83.9911	1
High	VAMVTGGAQGIGR	1	1	1	19553869		0	1.7119e+07	15.52	0.559702	2	1216.65	-0.0799377	40.7197	0
High	LIEAAGQK	1	1	1	19553869		0	1.53084e+06	14.63	0.687	2	829.477	-0.748483	24.5428	0
High	LAADGFDIAVADLPQQEEQAAETIkLIEAAGQK	1	1	1	19553869	K25(Acetyl)	0	6.93758e+06	13.53	0.885027	3	3495.8	2.71491	95.6391	1
High	FLPMYMGLPDEEkHGINVGTENYLGVNSEASEVDQQATK	1	1	1	19553658	K13(Acetyl)	0	6.58319e+07	58.65	2.72243e-05	4	4353.03	0.352895	76.7802	1
High	WQTHLANAPIWQEYQDK	2	1	1	19553658		0	8.49832e+07	53.6	8.70876e-05	3	2128.02	0.0390624	61.0681	0
High	IkFLPMYMGLPDEEKHGINVGTENYLGVNSEASEVDQQATK	1	1	1	19553658	K2(Acetyl)	0	1.911e+07	43.86	0.00082027	4	4594.21	-1.01264	76.8866	2
High	DDFGQDLSQYASGK	1	1	1	19553658		0	4.53569e+06	33.59	0.00872884	2	1530.67	0.286722	58.7275	0
High	EHVVkDLGFIAPFESYTAENTPNDPLSEQVAEAIANK	2	1	1	19553658	K5(Acetyl)	0	2.78254e+07	33.35	0.00922479	3	4085.98	-3.73597	86.5052	1
High	DFVDWLFTSEAGK	1	1	1	19553658		0	1.31828e+07	30.6	0.0173763	2	1514.72	0.626774	86.756	0
High	HFNDNWAAEK	3	1	1	19553658		0	2.89295e+07	27.03	0.0395327	2	1231.55	-0.0921652	37.8169	0
High	LKWEDVVkHFNDNWAAEK	4	1	1	19553658	K8(Acetyl)	0	2.00153e+08	25.83	0.0521143	4	2271.12	1.13277	73.5228	2
High	LkWEDVVK	1	1	1	19553658	K2(Acetyl)	0	1.91196e+07	23.78	0.0835519	2	1058.59	0.860161	58.7402	1
High	LKEVAEDMQAK	1	1	1	19553658		0	9.81402e+06	22.1	0.123015	3	1261.65	-0.303128	30.8359	1
High	IkFLPmYMGLPDEEK	2	1	1	19553658	K2(Acetyl); M6(Oxidation)	0	1.02426e+06	17.02	0.396238	2	1868.92	-0.308015	73.4552	1
High	DLTTYPWNFQYFPSQQFkDDFGQDLSQYASGK	1	1	1	19553658	K18(Acetyl)	0	3.20178e+06	16.06	0.494261	3	3863.75	-0.639928	96.4597	1
High	STDEITSYQkLK	1	1	1	19553658	K10(Acetyl)	0	2.26473e+07	14.15	0.767285	2	1454.74	2.34678	47.7195	1
High	DLTTYPWNFQYFPSQQFK	1	1	1	19553658		0	3.5768e+06	14.02	0.7906	2	2310.09	-0.711127	83.2037	0
High	IkFLPMYMGLPDEEK	2	1	1	19553658	K2(Acetyl)	0	2.33159e+07	13.87	0.818383	3	1852.93	2.3399	79.9314	1
High	TTASSSALYNWAEAR	1	1	1	19552055		0	3.02328e+07	69.2	2.39859e-06	2	1627.77	-1.62866	58.2754	0
High	NSDVYYFSPQK	1	1	1	19552055		0	4.04574e+06	47.4	0.000363042	2	1347.62	-4.31209	48.6782	0
High	NSDVYYFSPQkcFASDGGLWLAAMSPAALER	1	1	1	19552055	K11(Acetyl); C12(Carbamidomethyl)	0	4.58531e+06	43.65	0.000860908	3	3493.62	-0.063006	92.8649	1
High	VRPEQIQAIVDGSASVIGTSHR	2	1	1	19552055		0	2.15588e+07	30.79	0.0166325	4	2320.24	0.344923	63.4046	0
High	KSGHLSFGEFSSkFAK	4	1	1	19552055	K13(Acetyl)	0	7.17355e+07	29.71	0.0213283	4	1798.91	-0.250351	57.7429	2
High	TDFPTLPSEFIPGDGR	1	1	1	19552055		0	3.02195e+07	23.3	0.0933161	2	1748.85	1.09698	73.0886	0
High	NQTYNTPAVATLLMLDNQVK	1	1	1	19552055		0	6.32648e+06	19.46	0.225921	3	2234.16	3.80785	79.7621	0
High	EEASPYVADAAkR	1	1	1	19552055	K12(Acetyl)	0	1.4462e+07	18.22	0.300578	2	1448.7	0.197139	41.1382	1
High	VRPEQIQAIVDGSASVIGTSHRQPAVK	1	1	1	19552055		0	0	18.19	0.302661	4	2843.55	2.16701	60.6524	1
High	FIPEFLNLQTAVDNSLK	1	1	1	19552055		0	3.39314e+06	16.98	0.399905	3	1949.04	-1.31747	84.9622	0
High	IEkINASDR	1	1	1	19552055	K3(Acetyl)	0	4.07808e+06	14.36	0.731066	2	1087.57	-0.673401	34.5638	1
High	SGHLSFGEFSSkFAK	2	1	1	19552055	K12(Acetyl)	0	3.37199e+08	13.49	0.893216	3	1670.82	2.00295	63.6835	1
High	LAAAFDYAHLLVFHPR	4	1	1	19553631		0	2.81419e+08	78.57	2.77304e-07	3	1840.98	-0.90567	71.5753	0
High	ALSSTPAAFNQGcITkLR	1	1	1	19553631	C13(Carbamidomethyl); K16(Acetyl)	0	3.70709e+07	65.3	5.88785e-06	3	1977.03	1.3901	59.5602	1
High	LMLSLGEPEVPkR	1	1	1	19553631	K12(Acetyl)	0	1.9779e+07	51.71	0.000134573	2	1510.83	0.4141	62.5489	1
High	GLGGLSGMVMGSVSGAVVSHAK	2	1	1	19554128		0	1.21825e+08	63.46	8.99408e-06	3	2001.03	0.126332	69.6896	0
High	GLGGLSGmVMGSVSGAVVSHAK	4	1	1	19554128	M8(Oxidation)	0	4.46646e+06	53.87	8.18383e-05	3	2017.02	1.07285	63.2333	0
High	LAPLVEkYPSVTVK	3	1	1	19554128	K7(Acetyl)	0	367239771	53.09	9.79392e-05	2	1585.92	0.188777	60.7434	1
High	DRPVRALAEASENAQLLVVGSHGR	3	1	1	19554128		0	8.82435e+07	41.2	0.00151341	4	2545.36	-0.0855142	59.3682	1
High	GGFkGMLLGSTSR	1	1	1	19554128	K4(Acetyl)	0	9.79921e+06	22.59	0.10989	2	1352.7	0.968989	63.3343	1
High	YPSVTVkK	3	1	1	19554128	K7(Acetyl)	0	1.78096e+07	22.39	0.115069	2	963.551	-0.163407	39.0809	1
High	WAANTANkR	1	1	1	19554128	K8(Acetyl)	0	5.96829e+07	21.34	0.14654	2	1073.55	-0.306328	31.5975	1
High	GLGGLSGMVMGSVSGAVVSHAKcPVVVVR	1	1	1	19554128	C23(Carbamidomethyl)	0	1.39316e+07	16	0.501137	4	2810.49	1.15924	72.7561	1
High	LAPLVEKYPSVTVkK	2	1	1	19554128	K14(Acetyl)	0	6.23063e+06	15.31	0.587431	3	1714.02	2.3038	52.0902	2
High	DIAHEVAPEIK	1	1	1	19554128		0	1.23307e+07	13.4	0.91192	3	1221.65	1.1182	47.8579	0
High	GASFSWYTYSPTR	2	1	1	19552413		0	6.92368e+07	60.01	1.99047e-05	2	1522.69	-1.64195	62.5946	0
High	QMITTGFYYLTTDQWR	2	1	1	19552413		0	1.51063e+07	55.06	6.22238e-05	3	2023.96	0.183312	78.2892	0
High	WSIHSQYYDNLHVLSISR	3	1	1	19552413		0	1.81071e+08	47.98	0.000317656	3	2218.11	0.860576	63.8785	0
High	WAFDkVVR	1	1	1	19552413	K5(Acetyl)	0	1.58871e+07	43.45	0.000901481	2	1062.58	2.08802	60.8894	1
High	TPYFMDYMR	1	1	1	19552413		0	1.08254e+07	30.72	0.0169027	2	1223.52	0.0712993	64.4865	0
High	SQIIMGAGVNHYFHADSIYR	2	1	1	19552413		0	1.96398e+07	28.15	0.0305462	3	2279.09	-5.10455	59.1722	0
High	KYTTVFDVLLAHYGVNR	2	1	1	19552413		0	6.76468e+06	25.73	0.0533282	3	1996.07	0.258331	76.7473	1
High	IMIKPVHVAGGYGHLTYGFNYIGPTGNNR	1	1	1	19552413		0	32599128	25.67	0.05407	4	3146.6	-1.12356	61.6047	0
High	IMIKPVHVAGGYGHLTYGFNYIGPTGNNRDEVTR	1	1	1	19552413		0	7.79902e+07	22.72	0.106649	5	3746.88	-1.23123	59.8433	1
High	VVVVSPDFADSTkFADEWAR	1	1	1	19552413	K13(Acetyl)	0	4.40871e+06	16.18	0.480791	3	2281.11	-1.29998	77.1915	1
High	IHPGTDGALAFAMGHVILK	1	1	1	19552413		0	1.2835e+07	14.99	0.632349	4	1948.04	-2.71367	67.1367	0
High	GWMPSFPQFNR	1	1	1	19552413		0	7.35786e+06	14.55	0.699772	2	1366.64	2.13252	72.148	0
High	GGVMTkLIER	1	1	1	19553990	K6(Acetyl)	0	2.91409e+07	75.68	5.39457e-07	2	1145.64	0.45844	56.2349	1
High	HIGTDWSVAIDDkNYTSQEISAR	2	1	1	19553990	K13(Acetyl)	0	6.55955e+07	63.82	8.27859e-06	3	2648.25	-1.81058	64.5582	1
High	DAGVSVSEIDHVVLVGGSTR	1	1	1	19553990		0	1.3169e+07	51.63	0.000137074	3	1997.03	-0.657324	64.9995	0
High	HIGTDWSVAIDDKNYTSQEISAR	1	1	1	19553990		0	0	50.93	0.000161048	4	2606.25	0.73342	56.7995	1
High	SETFTTAEDNQPSVQIQVFQGER	1	1	1	19553990		0	1.30323e+07	41.89	0.00129109	3	2611.22	-0.991415	62.3902	0
High	TTPSVVAFAkNGEVLVGQSAK	2	1	1	19553990	K10(Acetyl)	0	2.61611e+07	36.56	0.00440511	3	2145.16	0.658224	70.6769	1
High	GVNPDEVVAVGAALQAGVLR	1	1	1	19553990		0	3.67443e+06	27.23	0.0377534	3	1935.07	3.20162	80.7328	0
High	NTTIPTkR	1	1	1	19553990	K7(Acetyl)	0	2.33221e+07	17.13	0.386328	2	972.547	0.044774	32.3538	1
High	TKTPFNQVVKDAGVSVSEIDHVVLVGGSTR	2	1	1	19553990		0	0	13.91	0.81088	4	3139.67	-0.24856	74.4929	2
High	IVNEPTAAALAYGLEK	1	1	1	19553990		0	1.37547e+07	13.58	0.874896	2	1659.89	-0.944002	62.6355	0
High	MPAVTELVkELTGGR	1	1	1	19553990	K9(Acetyl)	0	6.35637e+06	13.14	0.968181	2	1642.89	1.54944	88.7117	1
High	EAGQIAGLNVLR	1	1	1	19553990		0	1.38484e+07	13.05	0.988454	2	1240.7	0.567731	56.5643	0
High	GLAYILVGEDGELSGPVAkNITDAER	1	1	1	19552847	K19(Acetyl)	0	1.37932e+07	74.29	7.42945e-07	3	2729.41	3.90231	77.7294	1
High	VFkNEYVGAVVMTGGASQPR	2	1	1	19552847	K3(Acetyl)	0	4.63619e+07	72.69	1.07388e-06	2	2152.09	1.40066	62.35	1
High	LIGYEIkTPIPR	1	1	1	19552847	K7(Acetyl)	0	6.04908e+06	53.09	9.79392e-05	2	1441.84	1.07973	61.8006	1
High	QLDAWQEWAkQR	2	1	1	19552847	K10(Acetyl)	0	11671922	51.11	0.00015451	2	1600.79	0.644074	64.9849	1
High	DHGGVIFIDLR	1	1	1	19552847		0	1.28586e+07	40.27	0.00187481	3	1241.66	0.245505	61.7378	0
High	RQLDAWQEWAkQR	1	1	1	19552847	K11(Acetyl)	0	4.2196e+07	37.88	0.00325055	3	1756.89	2.04697	58.5071	2
High	TVLDSHDFTEIETPTLTR	1	1	1	19552847		0	1.16074e+07	28.64	0.027287	3	2075.03	1.37651	62.5505	0
High	LRPGTFYALPQSPQLFK	1	1	1	19552847		0	3.36043e+07	21.43	0.143535	3	1963.08	0.673796	66.3387	0
High	EAGIDAKPkPK	1	1	1	19552847	K9(Acetyl)	0	1.05257e+07	16.86	0.411109	3	1195.67	0.280514	26.8638	0
High	DMWEYQkDHMNLVSPLNR	1	1	1	19551617	K7(Acetyl)	0	5.59482e+07	69.85	2.06517e-06	3	2318.07	0.589526	68.9976	1
High	NVEDLQDGINkIR	1	1	1	19551617	K11(Acetyl)	0	7.6484e+06	55.87	5.16365e-05	2	1555.81	-0.93741	57.5038	1
High	QLGDILYFScGVSR	1	1	1	19551617	C10(Carbamidomethyl)	0	1.96918e+07	42.76	0.00105671	2	1614.79	-0.0211219	70.1387	0
High	RYPAFGNLVPR	4	1	1	19551617		0	0	36.52	0.00444587	3	1289.71	0.305347	54.1176	1
High	HAEPLFFESVPLQTR	1	1	1	19551617		0	3.36019e+07	33.3	0.00933161	3	1770.92	1.29344	64.5258	0
High	ESDcWRLAVESVRVIDHMNAIGAPFAR	2	1	1	19551617	C4(Carbamidomethyl)	0	2.97499e+07	30.97	0.0159572	4	3099.52	-0.235024	80.6731	2
High	NLITGELTAHTGHAVILATGGYGNVYHMSTLAK	1	1	1	19551617		0	1.29738e+08	30.41	0.0181533	4	3410.76	3.19847	68.7749	0
High	DHMNLVSPLNR	1	1	1	19551617		0	2.05922e+06	22.73	0.106404	2	1295.66	4.31237	48.002	0
High	TILMSESLR	1	1	1	19551617		0	14498838	22.43	0.114014	2	1049.57	1.70101	49.43	0
High	GRESDcWRLAVESVRVIDHMNAIGAPFAR	1	1	1	19551617	C6(Carbamidomethyl)	0	3.8087e+07	20.18	0.191406	5	3312.65	0.0797802	76.8664	3
High	DmWEYQkDHMNLVSPLNR	1	1	1	19551617	M2(Oxidation); K7(Acetyl)	0	4664057	19.6	0.218754	3	2334.06	0.149117	64.6017	1
High	ALRDDFWkNMR	1	1	1	19551617	K8(Acetyl)	0	1.69844e+07	18.55	0.278584	3	1493.73	0.755854	59.6338	2
High	STHSETTRPEFIHPVSVLPEVSAGTVLDAAEPAGVPTK	1	1	1	19551617		0	1.09631e+07	13.94	0.805298	5	3927.02	2.42379	68.2607	0
High	LTNkFYDTDEEVVAAcADALSQEYK	1	1	1	19553328	K4(Acetyl); C16(Carbamidomethyl)	0	4.03478e+07	74.34	7.3444e-07	3	2922.35	5.13302	80.7355	1
High	LHSQIAWAkLESLVEGAR	2	1	1	19553328	K9(Acetyl)	0	1.90278e+08	64.12	7.72603e-06	3	2050.11	2.60531	81.1315	1
High	ALFSEAYEDPVSGIFTGR	1	1	1	19553328		0	6492253	52.32	0.000116938	2	1958.95	-0.31709	77.6536	0
High	TPELLDANIkR	1	1	1	19553328	K10(Acetyl)	0	2.45166e+07	50.88	0.000162913	2	1311.73	1.47057	54.0301	1
High	IVQFAkLVGPENVIASTDcGLGGR	1	1	1	19553328	K6(Acetyl); C19(Carbamidomethyl)	0	4.97803e+07	42.51	0.00111933	3	2543.33	-0.528272	78.4657	1
High	LHSQIAWAK	1	1	1	19553328		0	4.21827e+06	34.01	0.00792422	3	1053.58	0.740979	37.2957	0
High	ASVGNPEFTGPITYIGQEETQTDVDLLkK	2	1	1	19553328	K28(Acetyl)	0	1.57592e+07	26.56	0.0440511	3	3192.59	-1.52771	79.7458	1
High	GMNAAGATDGFVAALSPGSAAR	1	1	1	19553328		0	3.06108e+06	24.21	0.0756757	2	1991.96	-2.44348	64.6236	0
High	IVVGTDGSkSSLLAVER	1	1	1	19552586	K9(Acetyl)	0	4.37737e+07	72.33	1.16669e-06	2	1772.98	2.64062	59.2868	1
High	AVGATSIETEVR	1	1	1	19552586		0	1.85336e+07	59.28	2.35481e-05	2	1232.65	0.551665	42.8848	0
High	IAAAFDATLIIGcAYYESK	4	1	1	19552586	C13(Carbamidomethyl)	0	3.61079e+06	49.61	0.000218251	3	2077.03	-0.662979	79.8093	0
High	SENYSkIVVGTDGSK	2	1	1	19552586	K6(Acetyl)	0	4.7984e+07	42.69	0.00107388	2	1625.8	1.37555	47.9423	1
High	LAEAQAPMGEATVEkVHAAGR	3	1	1	19551937	K15(Acetyl)	0	1.52002e+08	75.53	5.58414e-07	3	2178.1	0.288437	50.8157	1
High	IQEGVVSLGLYSQIFYR	2	1	1	19551937		0	1.99501e+07	49.75	0.000211328	3	1972.06	0.570739	81.1034	0
High	LLYAYAEATVGK	1	1	1	19551937		0	1.30736e+07	41.43	0.00143535	2	1298.7	-0.170295	55.6377	0
High	RPVTDGVVTGYGTIDGR	1	1	1	19551937		0	1.99568e+07	38.72	0.0026789	3	1762.91	-0.0130395	46.8566	0
High	SkNFGLDAK	1	1	1	19551937	K2(Acetyl)	0	4.2504e+07	36.68	0.00428506	2	1021.53	-0.157383	42.9722	1
High	TVTGEDVTQEELGGAHTHMATSGTSHYSASDDSDALDWVR	1	1	1	19551937		0	2.80682e+07	35.77	0.00528392	5	4233.86	1.21066	59.4786	0
High	KSYGGAYcVMGSK	1	1	1	19551937	C8(Carbamidomethyl)	0	5.4506e+06	27.93	0.0321334	3	1407.64	0.957993	36.7419	1
High	TAAQTKPDLTTTAGK	1	1	1	19551937		0	5.4709e+06	21.43	0.143535	3	1503.8	0.394846	28.4524	0
High	IVkVMDLAIK	2	1	1	19551937	K3(Acetyl)	0	3.91079e+06	14.24	0.751548	2	1171.71	1.03785	63.4753	1
High	FHHEVGGGQQEINYR	1	1	1	19553415		0	1.69239e+07	50.67	0.000170984	3	1770.83	0.523402	33.3152	0
High	FIkDENVEFVDVR	1	1	1	19553415	K3(Acetyl)	0	1.5299e+08	43.44	0.000903559	2	1651.84	3.54289	62.0187	1
High	YYIGGILHHAGAVLAFTNATLNSYHR	3	1	1	19553415		0	1.58326e+08	40.1	0.00194965	5	2859.47	0.476617	78.7595	0
High	FNTMLHAADDIQTFK	1	1	1	19553415		0	2.61656e+07	37.91	0.00322817	3	1751.84	0.688784	57.8575	0
High	FFVHDPFTR	1	1	1	19553415		0	1.44971e+07	36.8	0.00416828	2	1165.58	-0.458623	58.5741	0
High	TLNVkFFVHDPFTR	2	1	1	19553415	K5(Acetyl)	0	9.8472e+07	33.35	0.00922479	3	1762.93	1.10739	75.0419	1
High	FNTMLHAADDIQTFkYIIK	1	1	1	19553415	K15(Acetyl)	0	6.01736e+07	27.32	0.0369791	3	2311.18	0.0645304	77.9308	1
High	aFETPEEIVKFIKDENVEFVDVR	3	1	1	19553415	N-Term(Acetyl)	0	1.74883e+07	27.28	0.0373213	4	2795.41	-1.39207	89.1845	2
High	YIIkNTAR	1	1	1	19553415	K4(Acetyl)	0	3.10073e+07	25.2	0.0602499	2	1020.58	0.876939	36.9328	1
High	SAAVRIPITGSNPK	1	1	1	19553415		0	5.90498e+06	21.4	0.14453	3	1410.81	-0.808284	40.4965	1
High	FNTmLHAADDIQTFkYIIK	1	1	1	19553415	M4(Oxidation); K15(Acetyl)	0	1.1895e+07	19.3	0.234399	3	2327.17	-2.18325	72.2333	1
High	LVPGFEAPINLVYSQR	1	1	1	19553415		0	7.51675e+06	17.4	0.363042	3	1802.98	1.41809	74.6101	0
High	LRPTPQEFELYFDc	1	1	1	19553415	C14(Carbamidomethyl)	0	1.75567e+07	17.25	0.3758	2	1814.84	1.13198	71.5932	0
High	YDNEISPVR	1	1	1	19553415		0	3.35824e+06	16.43	0.453896	2	1092.53	0.874375	37.494	0
High	AAMGYTGSSTIEELHNAR	2	1	1	19551837		0	6.15319e+06	76.5	4.46639e-07	3	1907.89	0.80787	48.6101	0
High	LPIIAkDGK	1	1	1	19551837	K6(Acetyl)	0	4.09795e+07	52.03	0.000125013	2	996.609	0.558191	46.139	1
High	YFQSDVkSEDKLVPEGIEGR	1	1	1	19551837	K7(Acetyl)	0	5.84171e+07	44.7	0.000676015	3	2338.15	-0.60603	57.8862	2
High	DFVkTEQHPNASK	1	1	1	19551837	K4(Acetyl)	0	1.64862e+08	36.4	0.00457042	3	1542.76	0.341516	33.1589	1
High	NLSIQEQAENVELVkR	1	1	1	19551837	K15(Acetyl)	0	8.26627e+06	24.63	0.0687	2	1912.01	-0.0852699	60.5617	1
High	FVQITSAGLK	1	1	1	19551837		0	6.26384e+06	24.19	0.076025	2	1063.61	-2.18032	49.9362	0
High	FVQITSAGLkESHPHHIQQTVEAPNYH	2	1	1	19551837	K10(Acetyl)	0	7.95721e+07	20.12	0.194069	5	3110.55	0.952632	50.5151	1
High	LVGLITVkDFVK	3	1	1	19551837	K8(Acetyl)	0	1.07465e+08	19.69	0.214268	3	1373.84	0.310525	77.6453	1
High	GLSGEkR	1	1	1	19551837	K6(Acetyl)	0	1.17777e+06	16.05	0.495401	2	788.427	0.461597	23.2179	1
High	YFQSDVkSEDK	2	1	1	19551837	K7(Acetyl)	0	4.57711e+06	15.51	0.560992	2	1387.65	5.69966	38.8653	1
High	VDYPLSTYLIAVcAGR	1	1	1	19553622	C13(Carbamidomethyl)	0	2.31214e+07	63.26	9.41795e-06	2	1797.92	1.09325	78.1769	0
High	NFVIDNIDkFSDPMPR	2	1	1	19553622	K9(Acetyl)	0	1.88318e+07	56.24	4.74195e-05	2	1949.94	0.124307	76.0987	1
High	ARDFIALVAR	1	1	1	19553622		0	3.43902e+06	47.99	0.000316925	3	1131.66	-0.329851	53.338	1
High	WWALTALIAR	1	1	1	19553622		0	9.16603e+07	40.39	0.00182371	2	1200.69	0.235875	84.0327	0
High	HFANHAWGNASFDDLLGALEQSSGR	1	1	1	19553622		0	2.10233e+07	37.86	0.00326555	4	2700.26	0.796796	78.4089	0
High	DFIALVAR	1	1	1	19553622		0	6.12574e+06	35.63	0.00545703	2	904.526	1.14905	62.1954	0
High	IAVGLYkLVDGSLNR	1	1	1	19553622	K7(Acetyl)	0	1.69886e+07	31.04	0.0157021	3	1659.94	1.02891	76.1409	1
High	AAAYkHVTAVDSGLSNLELR	1	1	1	19553622	K5(Acetyl)	0	2.47447e+07	30.72	0.0169027	3	2157.14	2.64609	60.3712	1
High	IISNSEQQVSTQHTDYDTHISR	1	1	1	19553622		0	7.70003e+06	27.27	0.0374073	4	2559.21	-0.0513496	38.7688	0
High	MVDPADNEVYLYTQFETADAkR	1	1	1	19553622	K21(Acetyl)	0	6.29077e+06	25.26	0.0594233	3	2618.22	3.43663	74.3502	1
High	TLVWSAAWEmTR	1	1	1	19553622	M10(Oxidation)	0	4710498	15	0.630894	2	1466.71	-0.396981	65.0094	0
High	GLVLVVSGDNLR	2	1	1	19551503		0	138904605	61.18	1.5204e-05	2	1241.72	0.555782	59.3459	0
High	LHVSSYQAVSGSGLAGVETLAK	1	1	1	19551503		0	2.14572e+07	44.72	0.000672909	3	2174.15	0.830921	59.8417	0
High	ILGLPDLkVSGTcVR	2	1	1	19551503	K8(Acetyl); C13(Carbamidomethyl)	0	7.69918e+06	41.34	0.0014654	2	1669.93	1.72401	72.6081	1
High	TTIAVVGATGQVGQVMR	1	1	1	19551503		0	1.86769e+07	37.54	0.00351525	2	1687.92	2.24306	55.9351	0
High	GAALNTIQIAELLVK	1	1	1	19551503		0	1.00383e+07	36.15	0.00484124	2	1553.93	-0.31824	81.5269	0
High	LVDVPTPLAAAGIDESLVGR	1	1	1	19551503		0	3.53788e+06	32.04	0.0124726	2	1993.09	-1.93284	75.5325	0
High	FFASPR	1	1	1	19551503		0	1.19216e+07	31.23	0.0150299	2	724.377	-0.657718	36.6916	0
High	VPVFTGHTLTIHAEFDK	2	1	1	19551503		0	5.71924e+07	28.62	0.027413	3	1912	0.782753	56.4813	0
High	GLVLVVSGDNLRK	2	1	1	19551503		0	1.57193e+07	25.52	0.0559702	3	1369.82	1.76438	50.8173	1
High	kILGLPDLKVSGTcVR	1	1	1	19551503	K1(Acetyl); C14(Carbamidomethyl)	0	8.2685e+06	15.13	0.612289	3	1798.03	1.28859	62.9257	2
High	TTIAVVGATGQVGQVMRTLLEER	1	1	1	19551503		0	4.82062e+06	13.52	0.887067	3	2429.32	1.98858	83.9705	1
High	AAGGPNLDkR	1	1	1	19554174	K9(Acetyl)	0	1.54784e+07	58.95	2.54072e-05	2	1040.55	0.226114	32.3321	1
High	GLAIVATPGAEkQIEGIKR	2	1	1	19554174	K12(Acetyl)	0	2.86518e+08	44.23	0.00075328	3	1993.15	1.02705	56.6067	2
High	YQVEAkLTDGIVSR	2	1	1	19554174	K6(Acetyl)	0	1.49283e+07	42.65	0.00108382	2	1620.87	4.5645	60.0761	1
High	AIVLPkNLVK	2	1	1	19554174	K6(Acetyl)	0	5.25379e+08	32.11	0.0122732	2	1136.74	0.594705	60.4233	1
High	TTGkYQVEAK	1	1	1	19554174	K4(Acetyl)	0	2.33268e+07	28.21	0.030127	2	1166.61	0.152561	32.6863	1
High	DLDHAREVKVALEALEGVTIAVRTSESGKLFGSVK	1	1	1	19554174		0	0	25.08	0.0619379	5	3725.03	1.5328	88.0616	4
High	GLAIVATPGAEkQIEGIK	3	1	1	19554174	K12(Acetyl)	0	1.17743e+08	21.4	0.14453	2	1837.04	-0.48145	62.1301	1
High	NLLLPR	1	1	1	19554174		0	0	20.38	0.182792	2	725.466	-0.710036	45.6896	0
High	LILTAAVENLGVAGDIVEVK	1	1	1	19554174		0	6.49241e+06	20.27	0.187481	3	2024.17	1.36295	81.3811	0
High	GLAIVATPGAEK	1	1	1	19554174		0	7.19084e+06	17.17	0.382786	2	1126.65	0.482046	44.8145	0
High	IcTHIGcPTSLYEAQTNR	1	1	1	19553392	C2(Carbamidomethyl); C7(Carbamidomethyl)	0	3.73553e+06	66.82	4.14913e-06	3	2120.99	1.84847	48.7329	0
High	TIVALLNDSWQTSTLGR	2	1	1	19553392		0	2.2422e+07	64.01	7.92422e-06	2	1875	-0.593079	76.2047	0
High	ILcPcHQSQFDALHYGkPVFGPAAR	2	1	1	19553392	C3(Carbamidomethyl); C5(Carbamidomethyl); K17(Acetyl)	0	3.43124e+08	42.19	0.00120492	4	2911.41	0.273694	61.493	0
High	ERFPIANDPAEkR	2	1	1	19553392	K12(Acetyl)	0	2.99064e+07	34.13	0.00770826	3	1584.81	0.921207	44.0664	2
High	EGQESFHYGDYYAYSKIcTHIGcPTSLYEAQTNR	1	1	1	19553392	C18(Carbamidomethyl); C23(Carbamidomethyl)	0	1.80491e+07	33.39	0.00914022	5	4045.78	0.126562	62.6125	1
High	EGQESFHYGDYYAYSkIcTHIGcPTSLYEAQTNR	1	1	1	19553392	K16(Acetyl); C18(Carbamidomethyl); C23(Carbamidomethyl)	0	2.42699e+07	30.64	0.017217	4	4087.8	2.75497	68.7475	1
High	ILcPcHQSQFDALHYGKPVFGPAAR	1	1	1	19553392	C3(Carbamidomethyl); C5(Carbamidomethyl)	0	1.83257e+07	19.95	0.201816	4	2869.41	4.21489	55.3942	0
High	LANELLDAANGLGASVkR	3	1	1	19551737	K17(Acetyl)	0	2.04905e+07	68.91	2.56423e-06	2	1854.02	4.83225	69.471	1
High	IVYGALEIcR	1	1	1	19551737	C9(Carbamidomethyl)	0	3.47948e+07	54.23	7.5328e-05	2	1193.64	1.58254	54.9372	0
High	RPVVQDPVYkSELVTQLVNK	1	1	1	19551737	K10(Acetyl)	0	2.31509e+08	47.81	0.000330337	3	2354.31	1.20962	69.9113	1
High	WLVTFTR	2	1	1	19551737		0	3.64561e+08	32.92	0.0101849	2	922.515	0.42154	62.2288	0
High	RPVVQDPVYK	2	1	1	19551737		0	9.63447e+06	24.44	0.0717723	3	1200.67	-1.11309	34.3939	0
High	EKTGTDPVGTLEkALGNVRPDLEVR	1	1	1	19551737	K13(Acetyl)	0	6.52781e+07	23.69	0.0853015	4	2736.46	1.51056	76.8483	2
High	VGGATYQVPVDVRPER	1	1	1	19551737		0	1.90322e+07	19.29	0.23494	3	1742.92	0.42016	47.1789	0
High	STAERIVYGALEIcREKTGTDPVGTLEK	1	1	1	19551737	C14(Carbamidomethyl)	0	3.34237e+07	15.97	0.504611	4	3093.58	-2.16752	65.0913	3
High	RVGGATYQVPVDVRPER	1	1	1	19551737		0	1.16183e+07	14.54	0.701385	4	1899.02	0.611557	43.4462	1
High	VLIkDLSFTLPR	3	1	1	19553650	K4(Acetyl)	0	6.49417e+07	80.82	1.6518e-07	2	1443.86	0.546719	75.6079	1
High	GQLHPYEGNYSTYLEKk	4	1	1	19553650	K17(Acetyl)	0	7.94398e+07	53.68	8.54981e-05	3	2069	-1.15805	54.0446	1
High	LLLAEPDLLLLDEPTNHLDAESVLWLEkHLADYK	1	1	1	19553650	K28(Acetyl)	0	3.07204e+07	40.3	0.0018619	4	3969.1	1.98946	94.0819	1
High	YDEMVAEAEkYR	2	1	1	19553650	K10(Acetyl)	0	3.91343e+07	34.97	0.00635267	2	1545.69	0.293994	54.742	1
High	GEFIYTMkNVR	1	1	1	19553650	K8(Acetyl)	0	1.67868e+07	25.21	0.0601114	2	1399.7	-1.3963	59.5936	1
High	QNVEEGLGEIFEkK	2	1	1	19553650	K13(Acetyl)	0	2.14843e+07	24.33	0.0736133	3	1661.84	0.179195	68.5847	1
High	VILDNVYMSFYPGAK	1	1	1	19553650		0	1.7351e+07	15	0.630894	2	1716.87	0.855215	74.392	0
High	GQLHPYEGNYSTYLEK	1	1	1	19553650		0	6.26969e+06	14.54	0.701385	3	1898.89	-0.584047	50.961	0
High	YFLDHVAQWIcEVDR	1	1	1	19553650	C11(Carbamidomethyl)	0	1.50336e+07	13.73	0.845194	3	1950.92	1.97964	84.2173	0
High	WFLDR	1	1	1	19553650		0	1.13847e+07	13.41	0.909822	2	736.378	0.430514	54.4479	0
High	kSAATLAASTSR	3	1	1	19553350	K1(Acetyl)	0	8.72344e+07	68.87	2.58795e-06	2	1205.65	0.091958	35.4275	1
High	PLTPADVHNVAFNKPPIGkR	6	1	1	19553350	K19(Acetyl)	0	6.4025e+08	51.41	0.000144197	4	2213.22	1.13953	53.9087	1
High	QAEDkANALQADAER	2	1	1	19553350	K5(Acetyl)	0	2.54094e+07	40.5	0.0017781	3	1671.79	0.555296	44.6682	1
High	PLTPADVHNVAFNkPPIGK	3	1	1	19553350	K14(Acetyl)	0	3.47591e+08	38.02	0.00314743	3	2057.12	2.05588	58.9808	0
High	SLLEGQLEELNAR	1	1	1	19553350		0	2.0573e+07	27.59	0.0347501	2	1471.78	4.66015	61.6735	0
High	NLVSEAEkK	2	1	1	19553350	K8(Acetyl)	0	1.15835e+07	14.5	0.707875	2	1059.57	2.9241	39.1787	1
High	TAHFcSMcGPkFcSMR	2	1	1	19552525	C5(Carbamidomethyl); C8(Carbamidomethyl); K11(Acetyl); C13(Carbamidomethyl)	0	4.84866e+08	64.61	6.90171e-06	3	2018.82	1.00266	51.798	1
High	GGSIMAGWcLAHHR	1	1	1	19552525	C9(Carbamidomethyl)	0	5.5992e+07	50.27	0.000187481	3	1552.73	1.79017	48.8954	0
High	EMEFVALR	1	1	1	19552525		0	2.72752e+06	42.88	0.00102791	2	994.504	1.20815	56.4432	0
High	LDDSPSGPNEPFR	1	1	1	19552525		0	3.0291e+06	38.77	0.00264824	2	1430.66	1.52842	43.6806	0
High	TAHFcSMcGPkFcSmR	3	1	1	19552525	C5(Carbamidomethyl); C8(Carbamidomethyl); K11(Acetyl); C13(Carbamidomethyl); M15(Oxidation)	0	4.1753e+07	38.47	0.00283764	3	2034.81	0.494236	47.3471	1
High	TAHFcSMcGPK	1	1	1	19552525	C5(Carbamidomethyl); C8(Carbamidomethyl)	0	1.24986e+07	33.52	0.00887067	3	1295.53	0.168253	32.141	0
High	TPTQNEIHPkHSYSPIR	1	1	1	19552525	K10(Acetyl)	0	1.44591e+07	26.96	0.0401751	4	2047.04	0.560601	38.7818	1
High	VTQMAYAR	1	1	1	19552525		0	6.04193e+06	19.72	0.212793	2	939.473	1.78178	30.7541	0
High	EHVDAEFVR	1	1	1	19552525		0	2.65094e+06	18.43	0.286389	3	1101.53	0.287943	36.2395	0
High	HSYSPIR	1	1	1	19552525		0	1.62694e+07	16.55	0.441526	2	859.441	-1.23883	25.9378	0
High	LQWATR	1	1	1	19552525		0	1.05694e+07	15.41	0.574059	2	774.425	-0.504545	38.1456	0
High	LPYEVLEkISTR	1	1	1	19551841	K8(Acetyl)	0	17291515	63.66	8.58928e-06	2	1489.83	1.86513	70.0571	1
High	QAFLSkLAGVTEPEAK	1	1	1	19551841	K6(Acetyl)	0	6.42599e+06	51.92	0.00012822	2	1730.93	-1.05533	69.6074	1
High	LVEPLRDLFkDEVR	2	1	1	19551841	K10(Acetyl)	0	8.23244e+07	45.5	0.000562285	3	1770.98	0.857313	71.8272	2
High	DLFkDEVR	1	1	1	19551841	K4(Acetyl)	0	5.25449e+06	42.85	0.00103504	2	1063.54	-0.21882	52.4397	1
High	SLQTNHRPVLVVDFGAQYAQLIAR	2	1	1	19551841		0	5.44995e+07	39.64	0.00216749	4	2696.47	0.933684	72.5034	0
High	EQVEKDFVAATGAKLVTVDERQAFLSKLAGVTEPEAK	1	1	1	19551841		0	3.61056e+07	33.47	0.00897339	5	3975.1	-0.69097	72.9327	4
High	DFVAATGAKLVTVDERQAFLSKLAGVTEPEAK	1	1	1	19551841		0	1.12134e+07	21.89	0.129109	4	3361.8	0.863051	74.0836	3
High	TYGHPIVLRPVSSEDAMTADWTR	1	1	1	19551841		0	4.36294e+07	20.39	0.182371	4	2602.27	-0.878953	59.0943	0
High	SHHNVGGLPDDVEFK	1	1	1	19551841		0	7.76418e+06	14.8	0.660627	3	1650.79	0.672927	45.201	0
High	WLGGMLTNFQTVSkR	1	1	1	19553229	K14(Acetyl)	0	3.44331e+07	93.88	8.16501e-09	2	1779.92	0.647506	73.6645	1
High	WLGGmLTNFQTVSkR	1	1	1	19553229	M5(Oxidation); K14(Acetyl)	0	1.02395e+07	87.49	3.55596e-08	2	1795.92	1.43403	65.4602	1
High	ETVAHGGTVLFVGTkK	2	1	1	19553229	K15(Acetyl)	0	3.77373e+07	30.82	0.016518	3	1685.92	0.312179	48.3757	1
High	WLGGmLTNFQTVSK	1	1	1	19553229	M5(Oxidation)	0	3.14377e+07	26.28	0.0469847	2	1597.81	0.765607	63.2542	0
High	FIFTER	2	1	1	19553229		0	2.54423e+07	25.96	0.0505774	2	812.431	0.839987	48.7182	0
High	ELLDAGVHFGHQTR	2	1	1	19553229		0	1.36962e+07	21.36	0.145867	3	1579.8	1.6678	45.7046	0
High	VISTAVEEGKK	1	1	1	19553229		0	1.025e+07	21.21	0.150993	3	1160.65	-0.181041	26.6057	1
High	EHIAVAEAHK	1	1	1	19553229		0	3.64166e+06	19.67	0.215257	3	1104.58	-0.49393	22.3467	0
High	KQAQEAVQVEADR	1	1	1	19553229		0	1.39729e+06	18.28	0.296453	3	1471.75	0.85889	28.5762	1
High	VGMPYVNHR	1	1	1	19553229		0	3.38087e+06	17.11	0.388112	3	1072.53	-1.38686	36.1442	0
High	VPSALWIIDTNKEHIAVAEAHK	1	1	1	19553229		0	3.58394e+07	15.4	0.575382	5	2442.31	-1.23177	61.0872	1
High	mEKFTTYTGVGVPLQR	4	1	1	19552535	N-Term(Acetyl)	0	5.734e+07	70.13	1.93623e-06	2	1868.96	0.452296	64.3583	1
High	LMEGLDDAGLTLR	1	1	1	19552535		0	3.54556e+06	42.91	0.00102084	2	1403.72	3.50483	63.2095	0
High	EHAVWALMDYGFR	2	1	1	19552535		0	5.00255e+07	39.34	0.0023225	3	1594.75	0.334546	71.0637	0
High	TGFEDGLFSNWR	1	1	1	19552535		0	5.79648e+06	37.11	0.00388112	2	1428.66	0.956107	72.5346	0
High	mEKFTTYTGVGVPLQR	2	1	1	19552535	N-Term(Acetyl); M1(Oxidation)	0	4.5963e+06	34.59	0.00693356	2	1884.95	0.23192	60.8392	1
High	FTTYTGVGVPLQR	1	1	1	19552535		0	16508603	28.08	0.0310425	2	1438.77	1.12187	55.121	0
High	SNVDTDQIIPAVYLkR	1	1	1	19552535	K15(Acetyl)	0	6.56995e+07	16.02	0.498835	2	1874	0.652644	67.5845	1
High	HIGHVAGFGVPSDVFAR	2	1	1	19552118		0	3.5474e+07	61.72	1.34263e-05	3	1765.92	2.42672	56.4483	0
High	DFLkEFGPDALR	1	1	1	19552118	K4(Acetyl)	0	1.63471e+07	44.7	0.000676015	2	1449.74	0.011027	73.9631	1
High	TTTSNHYAVVQELFR	2	1	1	19552118		0	3.32004e+07	44.15	0.000767285	3	1765.89	-0.280677	60.7723	0
High	GVVIYVkDFLK	1	1	1	19552118	K7(Acetyl)	0	17875511	36.33	0.00464469	2	1322.77	1.28584	78.3298	1
High	TVSMAHkNFGEVPVPGALEESDKK	2	1	1	19552118	K7(Acetyl)	0	2.82713e+08	29.22	0.0238757	3	2612.31	2.34799	57.3462	2
High	NFGEVPVPGALEESDkK	2	1	1	19552118	K16(Acetyl)	0	0	21.95	0.127338	2	1857.92	1.00434	60.8734	1
High	MSGNNVLMVSGTDEHGTPLLVQADKEGVTVQDLADkYNR	1	1	1	19552118	K36(Acetyl)	0	18205080	21.06	0.156299	4	4244.06	-0.991849	74.4081	2
High	LTLSAVGVAYYAMGAPAK	3	1	1	19551441		0	6.57002e+07	75.4	5.75382e-07	2	1782.95	0.900792	74.172	0
High	SGHYSALNVFkLFGPGNR	1	1	1	19551441	K11(Acetyl)	0	2.86232e+07	39.28	0.00235481	3	2006.02	-2.9918	77.1279	1
High	DPLkFNAPQLMK	1	1	1	19551441	K4(Acetyl)	0	6.31146e+07	35.05	0.00623672	2	1443.77	0.846046	64.6898	1
High	LTLSAVGVAYYAmGAPAK	1	1	1	19551441	M13(Oxidation)	0	2.55975e+07	32.96	0.0100915	3	1798.94	0.624489	64.8421	0
High	TSAENFHAMYPGMEGWLkTR	1	1	1	19551441	K18(Acetyl)	0	1.81392e+07	29.12	0.0244319	3	2368.08	-0.442893	68.5907	1
High	LAKDPLkFNAPQLMK	1	1	1	19551441	K7(Acetyl)	0	2.88123e+07	27.73	0.0336478	3	1755.99	2.61477	61.1723	2
High	TETAYFIADTDR	1	1	1	19551441		0	3.28337e+06	23.9	0.0812749	2	1402.65	1.43228	51.0079	0
High	QVAEQNDSKPDYLkR	1	1	1	19551441	K14(Acetyl)	0	5.27448e+07	19.43	0.227487	3	1832.92	0.768713	36.4773	1
High	NLTQFYQPLDLIGEWNR	1	1	1	19551441		0	3.163e+06	19.25	0.237114	2	2107.07	4.19368	86.8063	0
High	GFLQYQFVVPTEAVEPFKDIIR	1	1	1	19551441		0	2.03129e+07	15.17	0.606676	3	2596.38	-0.12704	85.5353	1
High	YQDEGIDSVIIGkALYEHK	1	1	1	19553293	K13(Acetyl)	0	4.9022e+07	71.23	1.50299e-06	3	2220.12	0.611586	71.5537	1
High	ALYEHkFTLEEALAAVEK	1	1	1	19553293	K6(Acetyl)	0	6.11569e+07	43.24	0.000946143	3	2104.09	-1.19967	77.7426	1
High	SYGTPLESALkWQEQGAK	2	1	1	19553293	K11(Acetyl)	0	6.65319e+07	38.9	0.00257014	3	2035.02	4.45924	68.9609	1
High	VNIGTAALEkPEWIASAIQR	1	1	1	19553293	K10(Acetyl)	0	3.91639e+06	32.83	0.0103982	3	2209.2	-0.492914	82.9053	0
High	WQEQGAkWLHFVDLDAAFNR	1	1	1	19553293	K7(Acetyl)	0	8.12228e+06	32.75	0.0105915	3	2473.21	0.790456	83.0069	1
High	WLHFVDLDAAFNR	1	1	1	19553293		0	3.74085e+07	24.48	0.0711142	3	1603.8	1.18511	74.3759	0
High	VNIGTAALEKPEWIASAIQR	1	1	1	19553293		0	2.87766e+06	23.69	0.0853015	3	2167.19	0.739447	68.8036	0
High	GIAVVAAIGSR	1	1	1	19553796		0	1.10433e+07	59.14	2.43196e-05	2	1013.61	0.788515	50.16	0
High	SHNVAAQATTLGkR	3	1	1	19553796	K13(Acetyl)	0	2.80381e+07	52.4	0.000114804	3	1495.8	1.03032	35.2783	1
High	HAFIGAAESQVSR	1	1	1	19553796		0	7.7712e+06	48.51	0.000281162	3	1372.69	-3.29709	38.5449	0
High	YASAELSNLWSAEEkIIMER	1	1	1	19553796	K15(Acetyl)	0	8.41602e+06	37.76	0.00334162	3	2382.17	1.49055	86.8316	1
High	YLPFLATTR	1	1	1	19553796		0	21604067	34.87	0.00650065	2	1081.6	-0.0367926	62.2658	0
High	SHNVAAQATTLGK	1	1	1	19553796		0	3.0458e+06	28.68	0.0270369	3	1297.69	0.616016	29.8449	0
High	QLWIAVMK	1	1	1	19553796		0	6.00832e+07	26.72	0.0424577	2	988.565	0.284059	63.4315	0
High	FATAADEMLVALER	1	1	1	19553796		0	2.50962e+06	15.69	0.538216	2	1536.77	0.239195	75.412	0
High	AVDDALAANPDIVEkYR	2	1	1	19552480	K15(Acetyl)	0	64942369	62.94	1.01381e-05	2	1901.96	0.871432	62.335	1
High	GLEVVRDDGAIEkAVDDALAANPDIVEK	1	1	1	19552480	K13(Acetyl)	0	2.41541e+07	51.91	0.000128516	3	2964.52	-0.270293	82.2567	2
High	AWWVSYISQK	3	1	1	19552480		0	8.53572e+08	48.23	0.000299886	2	1267.65	0.962142	70.0893	0
High	GKADPAQVNQLIAkK	1	1	1	19552480	K14(Acetyl)	0	5.1422e+07	43.97	0.000799754	3	1622.92	0.00197416	46.0715	2
High	ADPAQVNQLIAkK	1	1	1	19552480	K12(Acetyl)	0	6.26983e+06	30.23	0.0189215	2	1437.81	0.0859939	51.3313	1
High	TETKNINSLKSVEQAITFEMQRQAQVLDDGGVIDQETR	1	1	1	19552480		0	3.71328e+06	13.56	0.878935	5	4292.15	0.90318	82.177	3
High	AVTGPYSkVIAISHNRPPK	3	1	1	19552072	K8(Acetyl)	0	1.21202e+08	51.15	0.000153093	4	2077.16	1.43446	54.3111	1
High	DRVWIIDPLDGTkEFATGR	1	1	1	19552072	K13(Acetyl)	0	1.08203e+07	50.34	0.000184483	3	2231.15	1.05644	77.4014	2
High	VALScAEQLGFETkALGSAGAK	1	1	1	19552072	C5(Carbamidomethyl); K14(Acetyl)	0	1.72334e+07	48.71	0.000268508	3	2250.15	1.84829	69.218	1
High	VLEQHRPNDGFLSEEAADNPDR	1	1	1	19552072		0	8.28097e+06	42.62	0.00109133	4	2509.17	0.765438	44.9033	0
High	VWIIDPLDGTkEFATGR	2	1	1	19552072	K11(Acetyl)	0	6.39987e+06	32.15	0.0121606	2	1960.02	1.13104	80.4899	1
High	TAQIDDSILTHR	1	1	1	19552072		0	1.45628e+07	27.88	0.0325055	3	1369.71	-0.8064	46.1222	0
High	LAQGTGEILkGVR	1	1	1	19552072	K10(Acetyl)	0	2.20251e+06	22.19	0.120492	2	1383.8	1.54554	51.57	1
High	VIAISHNRPPK	1	1	1	19552072		0	2.01742e+07	19.54	0.221797	3	1231.73	-0.220877	26.0687	0
High	TLVISEAYANEGPTMkR	3	1	1	19551751	K16(Acetyl)	0	7.48086e+07	59.85	2.06517e-05	2	1921.97	-0.242373	57.5762	1
High	TVVEALSILkYAPQAASEPVAK	2	1	1	19551751	K10(Acetyl)	0	6.5306e+07	43.98	0.000797915	3	2327.29	2.54582	79.4721	1
High	TLVISEAYANEGPTMK	1	1	1	19551751		0	1.04664e+07	30.2	0.0190527	2	1723.86	0.869489	55.8072	0
High	VSPMkAR	1	1	1	19551751	K5(Acetyl)	0	8.90625e+06	27.41	0.0362207	2	830.455	-0.474055	27.7822	1
High	VIDLVRGKTVVEALSILKYAPQAASEPVAK	2	1	1	19551751		0	7.71264e+06	27.15	0.0384553	5	3165.83	0.768961	76.3698	3
High	SSHITVVVESQK	1	1	1	19551751		0	3.18795e+07	16.58	0.438487	3	1313.71	0.415088	33.1802	0
High	TVVEALSILK	1	1	1	19551751		0	3.45777e+07	14.97	0.635267	2	1072.66	0.0104241	64.7025	0
High	TVDEQVSNYYDMLLkR	2	1	1	19553277	K15(Acetyl)	0	5.40918e+07	58.67	2.70992e-05	2	2015.98	0.643478	74.7068	1
High	IVLEkDPHYADYGLIQR	1	1	1	19553277	K5(Acetyl)	0	5.33109e+07	50.86	0.000163665	3	2072.08	0.070789	61.1248	1
High	LQVIMkNIFK	2	1	1	19553277	K6(Acetyl)	0	2.01033e+08	34.51	0.00706247	2	1275.75	0.981109	70.1175	1
High	LQVImkNIFK	1	1	1	19553277	M5(Oxidation); K6(Acetyl)	0	2.75527e+07	28.59	0.027603	2	1291.75	1.50348	60.948	1
High	TcAETAAEYGHENDYVVGANIAGFkK	2	1	1	19553277	C2(Carbamidomethyl); K25(Acetyl)	0	6.0189e+07	28.38	0.0289705	3	2857.31	0.145435	60.3494	1
High	EIGYLFGHYR	2	1	1	19553277		0	8.73636e+07	24.5	0.0707875	2	1254.63	-0.565275	55.4628	0
High	FHPSVNLGIVK	1	1	1	19553277		0	0	22.32	0.116938	3	1210.69	0.393192	51.7995	0
High	FcQSFMTELHR	1	1	1	19553277	C2(Carbamidomethyl)	0	7.05643e+06	20.52	0.176993	3	1455.65	-1.13471	52.9307	0
High	TVDEQVSNYYDMLLK	1	1	1	19553277		0	7.38153e+06	18.61	0.274762	2	1817.86	0.0369649	73.1559	0
High	DVPAGDIGVGGREIGYLFGHYR	1	1	1	19553277		0	2.43817e+06	18.34	0.292386	4	2348.18	0.958784	71.8696	1
High	TcAETAAEYGHENDYVVGANIAGFK	1	1	1	19553277	C2(Carbamidomethyl)	0	1.11358e+07	16.63	0.433468	3	2687.19	-4.4088	59.306	0
High	VQFNSALGPYK	1	1	1	19553277		0	7.81115e+06	16.05	0.495401	2	1223.64	1.25765	50.9221	0
High	LDPTLTFFHVELQHEPNPR	4	1	1	19551984		0	2.28726e+08	80.27	1.87481e-07	4	2290.16	1.35897	67.6587	0
High	YDVDPYADKVDDVMPGQVVR	1	1	1	19551984		0	9.04163e+06	70.93	1.61048e-06	3	2281.08	1.69898	60.6798	1
High	AEAKEDSFYAALETALAkMER	1	1	1	19551984	K18(Acetyl)	0	9.27342e+06	68.88	2.582e-06	3	2386.16	-0.403065	90.778	2
High	EDSFYAALETALAkMER	1	1	1	19551984	K14(Acetyl)	0	0	14.49	0.709507	3	1986.95	1.52169	96.9809	1
High	GADELGkYDVDPYADKVDDVMPGQVVR	3	1	1	19551984	K7(Acetyl)	0	21379404	13.04	0.990733	4	2993.41	-4.00503	67.8678	2
High	KIGVIkAVR	2	1	1	19551729	K6(Acetyl)	0	332500913	58.16	3.04759e-05	2	1025.68	0.470884	38.2441	2
High	IGVIkAVR	2	1	1	19551729	K5(Acetyl)	0	2.20489e+08	41.06	0.00156299	2	897.588	-0.142689	43.7606	1
High	aKLTKDELIEAFK	3	1	1	19551729	N-Term(Acetyl)	0	1.96725e+07	39.54	0.00221797	3	1547.87	-0.395087	65.7016	2
High	LTKDELIEAFK	1	1	1	19551729		0	2.3789e+07	37.28	0.00373213	3	1306.73	0.0112106	57.8846	1
High	AILEGANKDDAEAAK	1	1	1	19551729		0	8.65006e+07	29.69	0.0214268	3	1515.77	0.159077	31.5651	1
High	ELVSGLGLK	1	1	1	19551729		0	4.91978e+07	29.19	0.0240412	2	915.551	-0.33261	51.1625	0
High	ELVEGAPK	1	1	1	19551729		0	1.07714e+07	27.67	0.0341159	2	842.462	-0.0982172	30.0217	0
High	FDEWAAANPENK	1	1	1	19552786		0	5.2416e+06	55.96	5.05774e-05	2	1391.62	1.60548	47.8182	0
High	TELGFDPEAHFAIDDEVIAHTR	1	1	1	19552786		0	1.75182e+07	52.71	0.000106895	4	2483.18	-0.246883	67.3885	0
High	TWDSLTPGHPEYR	3	1	1	19552786		0	1.0477e+08	50.18	0.000191406	3	1558.73	-0.262245	47.3882	0
High	AAWQVkFDEWAAANPENK	1	1	1	19552786	K6(Acetyl)	0	2.67248e+07	41.06	0.00156299	3	2117.01	0.276915	76.7271	1
High	kAAWQVKFDEWAAANPENK	2	1	1	19552786	K1(Acetyl)	0	1.49366e+07	37.79	0.00331861	3	2245.11	0.560473	72.6635	2
High	VSVEAGIAMPWYR	1	1	1	19552786		0	5.18982e+06	29.57	0.0220271	2	1478.75	1.2518	68.7455	0
High	AVSLEHFGASADYQTLFEK	1	1	1	19552786		0	1.56235e+07	21.08	0.155581	3	2113.02	-0.185383	66.9959	0
High	AIPGLSVLRPADANETAQAWAAALEYK	1	1	1	19552786		0	0	19.09	0.246012	3	2826.48	0.582867	81.9299	0
High	ALIEDLGLkPR	2	1	1	19552513	K9(Acetyl)	0	6.56126e+07	81.17	1.5239e-07	2	1266.74	1.01143	64.0221	0
High	TALFNWAYAR	2	1	1	19552513		0	112970817	43.3	0.000933161	2	1212.62	0.0619866	67.1449	0
High	LLEPkDFEAR	1	1	1	19552513	K5(Acetyl)	0	36854208	34.74	0.00669818	2	1259.67	1.58007	55.7875	1
High	GEVEFkSFTQPDFVVAR	2	1	1	19552513	K6(Acetyl)	0	1.23504e+07	34.54	0.00701385	2	1998	1.55617	71.4635	1
High	WLGMDWDEGVEkGGPHEPYR	1	1	1	19552513	K12(Acetyl)	0	2.65702e+07	29.38	0.0230121	3	2400.08	2.1741	67.9954	1
High	ATPAFGHLPFVMGEGNkK	2	1	1	19552513	K17(Acetyl)	0	3.76341e+07	24.95	0.06382	3	1942.99	1.97073	64.4158	1
High	FcPSPTGTPHVGLVR	1	1	1	19552513	C2(Carbamidomethyl)	0	6.15269e+06	13.77	0.837446	3	1624.83	1.7753	47.2818	0
High	kAAELEKLLAESGYEVVR	4	1	1	19552434	K1(Acetyl)	0	9.51733e+06	59.05	2.48288e-05	3	2047.11	1.21926	72.6815	2
High	AAELEkLLAESGYEVVR	2	1	1	19552434	K6(Acetyl)	0	2.36808e+07	57.26	3.74936e-05	2	1919.01	-2.41396	79.7135	1
High	GVDYYkFR	1	1	1	19552434	K6(Acetyl)	0	7.53104e+07	41.4	0.0014453	2	1089.54	0.698162	51.8881	1
High	SATDNATELVkDLSR	1	1	1	19552434	K11(Acetyl)	0	8.08954e+06	32.88	0.0102791	3	1661.84	0.620937	66.4055	1
High	GMAGGYNHNVLkK	1	1	1	19552434	K12(Acetyl)	0	80633016	26.7	0.0426537	3	1430.72	0.294849	37.2898	1
High	AAVLVVTSDR	1	1	1	19552434		0	4.83243e+06	25.12	0.0613701	2	1030.59	-0.742095	40.011	0
High	HLIDGFTASSEGEAAWR	1	1	1	19552434		0	5.54466e+06	22.91	0.102084	3	1846.87	-1.23357	57.4782	0
High	LASASSLDHPMLR	1	1	1	19552434		0	6.38834e+06	13.82	0.827859	3	1397.72	-0.513692	44.1126	0
High	VAAAAPYAEEIQR	1	1	1	19552434		0	1.16876e+07	13.13	0.970413	2	1388.72	-1.02224	44.8873	0
High	YTFSAAGLHVDLSK	3	1	1	19552078		0	1.21612e+08	59.86	2.06042e-05	3	1508.77	0.341466	62.0005	0
High	LPAEADLSVDGQDVAADVHEVLGR	1	1	1	19552078		0	4.55288e+06	40.05	0.00197223	3	2476.23	-0.0823451	79.0542	0
High	TMHDLLMSNFFAQTK	1	1	1	19552078		0	3.21541e+07	38.31	0.00294413	3	1783.85	1.1004	70.745	0
High	ELFKEENRAEKYTFSAAGLHVDLSKNLLDDATLTK	1	1	1	19552078		0	1.86936e+07	30.06	0.0196769	5	3967.04	-0.795553	69.794	4
High	TFTTQETLSNAR	1	1	1	19552078		0	4.30842e+06	28.75	0.0266046	2	1368.68	0.0228965	40.5582	0
High	ELFkEENR	1	1	1	19552078	K4(Acetyl)	0	2.84721e+07	28.72	0.026789	2	1106.55	-1.82044	40.2661	1
High	VLAFGkNAEEIAAEGVAPELVNHK	1	1	1	19552078	K6(Acetyl)	0	1.12485e+07	27.15	0.0384553	3	2548.35	3.43129	71.9702	1
High	QQANDLAPAVSGEEDVDSGDSSTDSLIkWYR	1	1	1	19552078	K28(Acetyl)	0	1.83875e+07	24.26	0.0748095	3	3395.55	0.717316	72.5998	1
High	HFVAVSTNAEK	1	1	1	19552078		0	7.9139e+06	23.49	0.0893216	2	1202.62	0.338917	29.7144	0
High	FLGGFHAMDEHFR	1	1	1	19552078		0	1.47492e+07	21.51	0.140915	3	1563.72	0.272826	54.5271	0
High	LGEEAVAkHFVAVSTNAEK	1	1	1	19552078	K8(Acetyl)	0	2.26852e+07	17.47	0.357237	3	2042.06	3.01719	59.4967	1
High	MRDFATALR	1	1	1	19552078		0	1.05981e+06	15.37	0.579371	3	1080.56	-1.96492	43.5497	1
High	QEAEALGLDkIFTDAGAEWR	1	1	1	19552534	K10(Acetyl)	0	9.12113e+06	65.04	6.2511e-06	3	2262.1	0.390409	85.0155	1
High	IEDLQIAADILkGHK	1	1	1	19552534	K12(Acetyl)	0	2.82779e+07	57.5	3.54778e-05	3	1705.95	0.323237	72.2863	1
High	DLILAIIAK	3	1	1	19552534		0	1.85172e+08	42.16	0.00121327	2	969.635	0.28755	74.2814	0
High	TGSLLEINDkISR	1	1	1	19552534	K10(Acetyl)	0	9.00229e+06	39.33	0.00232786	2	1487.8	-4.19936	60.0063	1
High	MMVVPSSTWIkQEAEALGLDK	2	1	1	19552534	K11(Acetyl)	0	2.40598e+07	33.1	0.00977139	3	2375.2	0.0927886	91.3002	1
High	GADWDEAVAYWK	1	1	1	19552534		0	7.78181e+06	23.57	0.0876913	2	1410.63	-1.40401	67.9166	0
High	IEDLQIAADILK	1	1	1	19552534		0	2.74411e+06	19.81	0.208428	2	1341.76	-1.35164	72.2396	0
High	GHkIADGMR	1	1	1	19552534	K3(Acetyl)	0	6.88459e+06	18.89	0.257606	2	1026.51	-0.877353	27.9793	1
High	mMVVPSSTWIkQEAEALGLDK	2	1	1	19552534	M1(Oxidation); K11(Acetyl)	0	3.79199e+06	15.33	0.584732	3	2391.2	3.18866	89.0986	1
High	VVGDVDGKDcVLLDDMIDTGGTIAGAVGVLkK	2	1	1	19552168	C10(Carbamidomethyl); K31(Acetyl)	0	8.81189e+06	59.7	2.13775e-05	4	3272.68	2.08128	93.1887	2
High	WANTLGDAPMAFVHK	1	1	1	19552168		0	2.45112e+07	46.42	0.000454943	3	1657.82	0.79465	61.5318	0
High	AHPELAEAVAkELDVNVTPMTAR	1	1	1	19552168	K11(Acetyl)	0	3.48846e+06	38.03	0.00314019	3	2504.27	-2.85917	74.1637	1
High	WLMEQLLMIDALKR	1	1	1	19552168		0	9.31609e+06	35.83	0.00521143	3	1759.96	-0.889336	83.3962	1
High	WLMEQLLMIDALkR	2	1	1	19552168	K13(Acetyl)	0	2.11724e+06	29.13	0.0243757	2	1801.97	2.08238	92.0972	1
High	ITAILPFYPYAR	2	1	1	19552168		0	6.41389e+07	25.69	0.0538216	2	1424.79	-0.216691	74.5697	0
High	RITAILPFYPYAR	1	1	1	19552168		0	3.14149e+07	25.25	0.0595603	3	1580.9	0.616616	67.6733	1
High	NLMLFSGR	1	1	1	19552168		0	8.22774e+06	23.94	0.0805298	2	937.493	0.42043	57.4609	0
High	VAEkWANTLGDAPMAFVHK	1	1	1	19552168	K4(Acetyl)	0	4.54663e+07	21.41	0.144197	3	2127.08	4.17138	69.1995	1
High	ENYNLDNIcVVSPDAGR	1	1	1	19552168	C9(Carbamidomethyl)	0	3.17585e+06	21.23	0.150299	2	1935.89	2.54756	59.4507	0
High	WLMEQLLMIDALK	1	1	1	19552168		0	3.9702e+06	20.61	0.173363	2	1603.86	-0.330082	90.9958	0
High	TAHWKQNQKNLMLFSGRAHPELAEAVAK	1	1	1	19552168		0	1.16132e+07	19.29	0.23494	5	3175.66	-0.460909	49.9213	3
High	VALLNAEQEVSLAkR	2	1	1	23308878	K14(Acetyl)	0	2.0297e+07	72.47	1.12968e-06	2	1682.94	0.292996	62.9209	1
High	FSTYATWWIR	2	2	1	23308878		0	1.32736e+08	67.54	3.51525e-06	2	1330.66	-0.119383	72.9701	0
High	IPVHMVEVINkLGR	1	1	1	23308878	K11(Acetyl)	0	4.51953e+07	46.22	0.000476383	3	1646.94	1.69802	65.2697	1
High	LVVSLAkR	1	2	1	23308878	K7(Acetyl)	0	4.03049e+07	42.21	0.00119938	2	927.599	0.0583348	47.877	1
High	LTPAVkR	1	1	1	23308878	K6(Acetyl)	0	7.60202e+06	26.24	0.0474195	2	826.516	1.27676	30.4182	1
High	kAKNHLLEANLR	2	1	1	23308878	K1(Acetyl)	0	2.9348e+06	15.97	0.504611	3	1448.83	-1.03225	37.4518	2
High	TLSLELkYSNTR	1	1	1	23308795	K7(Acetyl)	0	5.52734e+07	65.59	5.50753e-06	2	1466.79	0.0719113	57.6994	1
High	ANIAEILkQEGYIANYTVEDAK	1	1	1	23308795	K8(Acetyl)	0	3.22924e+07	64.72	6.72909e-06	3	2495.27	0.638913	81.704	1
High	STNLPQVLGGLGVAIISTSQGLLTDR	1	1	1	23308795		0	1.90953e+07	55.55	5.55849e-05	3	2610.45	1.0406	107.326	0
High	NASNAHHDTVSMPSSKIKANIAEILKQEGYIANYTVEDAK	1	1	1	23308795		0	0	52.74	0.000106159	5	4358.19	5.13931	70.3947	3
High	IKANIAEILKQEGYIANYTVEDAK	1	1	1	23308795		0	2.33779e+07	40.5	0.0017781	4	2694.43	-1.18685	70.001	2
High	TMTDPIADMLSR	1	1	1	23308795		0	30923933	20.89	0.162539	2	1350.64	-0.325591	68.9048	0
High	QEGYIANYTVEDAK	1	1	1	23308795		0	3.45131e+06	13.2	0.954897	2	1600.74	-3.83937	48.1398	0
High	AcVEEcPVDcIYEGkR	4	2	1	19552328	C2(Carbamidomethyl); C6(Carbamidomethyl); C10(Carbamidomethyl); K15(Acetyl)	0	4.49609e+08	104.81	6.59108e-10	2	2026.87	-0.0856262	55.1075	1
High	TYTIAQPcVDVLDR	1	2	1	19552328	C8(Carbamidomethyl)	0	5.16078e+07	27.38	0.0364717	2	1650.82	1.89475	59.6678	0
High	AAADLVTDAVGQDGLR	1	1	1	19553818		0	1.01215e+07	63.44	9.03559e-06	2	1571.8	-0.0353334	58.6446	0
High	GKLLFVDIGGTLLDYSNEVPR	1	1	1	19553818		0	4.05295e+07	50.23	0.000189215	3	2306.24	0.392033	83.6872	1
High	HIVEWLYNR	4	1	1	19553818		0	3.16982e+07	43.24	0.000946143	2	1229.64	-0.972868	53.5154	0
High	GLEFYLESNNGLYASR	1	1	1	19553818		0	6.62236e+06	39.33	0.00232786	2	1832.88	1.32325	68.4385	0
High	EAFPNLEHTTWGGQTGALFGTIGVSVNKK	1	1	1	19553818		0	2.45583e+07	35.64	0.00544448	4	3059.56	-0.211532	72.7729	1
High	LLFVDIGGTLLDYSNEVPR	1	1	1	19553818		0	4.69915e+06	33.73	0.00845194	2	2121.13	1.5477	89.3314	0
High	ISYIFNSQEDLDAAR	1	1	1	19553818		0	1.31709e+07	21.65	0.136445	2	1741.84	-1.64768	60.5174	0
High	aKYQTIEAAVR	2	1	1	19552165	N-Term(Acetyl)	0	1.00993e+08	61.26	1.49265e-05	2	1291.7	0.347629	50.7632	1
High	HIDQNVLTFHIDHLDLLAIKR	2	1	1	19552165		0	2.38255e+07	51.6	0.000138025	4	2511.39	1.38015	69.0346	1
High	HIDQNVLTFHIDHLDLLAIK	3	1	1	19552165		0	1.40461e+08	38.9	0.00257014	4	2355.28	-0.478416	74.126	0
High	YQTIEAAVR	1	1	1	19552165		0	5.45875e+06	36.84	0.00413006	2	1050.56	-0.196575	39.9183	0
High	HIDQNVLTFHIDHLDLLAIkR	3	1	1	19552165	K20(Acetyl)	0	8.70858e+07	34.4	0.00724364	5	2553.39	0.405669	74.6074	1
High	SEFGkGSAR	1	1	1	19552165	K5(Acetyl)	0	1.27005e+07	17.86	0.326555	2	980.481	1.02207	30.966	1
High	NATAGEkFETLDHVKR	3	1	1	19552607	K7(Acetyl)	0	3.11748e+07	51.67	0.000135818	4	1857.94	-0.449699	47.6128	2
High	MLIAQNWVTGLLGHANEGWK	1	1	1	19552607		0	8.63203e+06	45.71	0.000535743	3	2238.15	1.0218	84.8542	0
High	NATAGEkFETLDHVK	1	1	1	19552607	K7(Acetyl)	0	5.68101e+06	38.25	0.00298508	2	1701.84	-0.089603	51.9254	1
High	FETLDHVkR	3	1	1	19552607	K8(Acetyl)	0	3.29867e+07	31.32	0.0147217	3	1186.62	2.55354	39.7372	1
High	NVLSTSLLPSMLDAVkR	1	1	1	19552607	K16(Acetyl)	0	2.72313e+06	27.32	0.0369791	2	1886.04	1.2389	83.1698	1
High	VETIEELTEFKkPIR	2	1	1	19552607	K12(Acetyl)	0	2.385e+07	22.95	0.101148	3	1874.02	-1.12581	64.7201	1
High	TYSLDDISVVSSR	1	1	1	19551838		0	9.24181e+06	66.31	4.66613e-06	2	1441.72	3.72911	59.1121	0
High	TLQELHAAPLDTELLSER	1	1	1	19551838		0	1.37561e+07	65.63	5.45703e-06	3	2036.07	2.78826	62.4031	0
High	HADLDEAIAkVIAAYEEGDQAAATR	1	1	1	19551838	K10(Acetyl)	0	7.00625e+06	63.76	8.39376e-06	3	2670.31	2.37601	89.0442	1
High	GYFWPAVAAHPR	3	1	1	19551838		0	9.16238e+07	31.43	0.0143535	3	1371.7	0.505555	57.1716	0
High	MRDHVEIGIGR	1	1	1	19551838		0	3.92596e+06	24.78	0.0663677	3	1282.67	0.698487	36.4128	1
High	IAAVDGDIHAFLHVGQEEALNAADDVDkR	1	1	1	19552468	K28(Acetyl)	0	1.40818e+07	71.79	1.32116e-06	4	3131.54	-1.23043	77.9987	1
High	IILGTYALSVGYYDAYYLQAQR	1	1	1	19552468		0	4.05097e+07	53.56	8.78935e-05	3	2541.3	0.941415	85.2606	0
High	QPAALTNTVGVKPTYGTVSRYGLIAcASSLDQGGPTAR	1	1	1	19552468	C26(Carbamidomethyl)	0	2.407e+07	50.31	0.000185762	4	3877.99	0.702758	64.119	1
High	TLIAQDFAkAYEQVDILVSPTTPTTAFK	1	1	1	19552468	K9(Acetyl)	0	8.94239e+06	35.4	0.00575382	3	3110.64	2.94243	93.2747	1
High	TAAELAGLIHSR	2	1	1	19552468		0	7.42266e+06	31.11	0.015451	3	1238.68	-0.448702	50.409	0
High	tNKYLVEGSENELTTK	2	1	1	19552468	N-Term(Acetyl)	0	3.45814e+06	28.16	0.0304759	2	1867.93	0.635318	52.0918	1
High	VGVVkQFDR	1	1	1	19552468	K5(Acetyl)	0	6.81115e+06	18.42	0.287049	2	1089.61	1.54443	44.7608	1
High	FkAEVYVLSK	10	1	1	>gi	K2(Acetyl)	0	5.23018e+09	16.63	0.433468	2	1225.68	0.531057	54.3304	1
High	ALFEkAGETVVELcR	2	1	1	19552488	K5(Acetyl); C14(Carbamidomethyl)	0	3.45664e+07	77.59	3.47501e-07	2	1763.9	-1.26525	69.1853	1
High	TTEVATELFHAAPGGIR	1	1	1	19552488		0	13447875	66.93	4.04535e-06	3	1769.92	0.186383	58.8161	0
High	GGLLNkDVHSVHSNDLEGWLDDWDIR	1	1	1	19552488	K6(Acetyl)	0	3.17115e+07	55.08	6.19379e-05	4	3032.46	1.93997	79.9949	1
High	DVHSVHSNDLEGWLDDWDIR	1	1	1	19552488		0	2.26575e+06	25.21	0.0601114	4	2408.1	2.41217	77.6861	0
High	ENEFGKPIVAIVNSYTQFVPGHVHLK	2	1	1	19552488		0	3.84287e+07	22.9	0.102319	4	2923.55	0.309472	78.8223	0
High	VVESQEEAVSVILTkTIQAGEVLVVR	1	1	1	19552488	K15(Acetyl)	0	3.02478e+06	17.7	0.33881	3	2838.58	0.524965	107.086	1
High	ALLVWLLANQPR	4	1	1	19552615		0	1.7405e+08	66.76	4.20685e-06	2	1393.83	0.677097	81.1747	0
High	SVAVLFDkTSTR	2	1	1	19552615	K8(Acetyl)	0	5.2884e+07	42.6	0.00109637	2	1365.74	2.43962	57.9699	1
High	EVAASVIDGPASkVFDEAENR	1	1	1	19552615	K13(Acetyl)	0	0	25.09	0.0617955	3	2246.09	-0.953351	72.3145	1
High	VFDEAENRLHAQKALLVWLLANQPR	1	1	1	19552615		0	3.22014e+06	24.37	0.0729385	5	2931.6	0.406789	76.6029	2
High	AcHEGSFDkVVALKGESIEMITFEEAVGTLK	1	1	1	19552471	C2(Carbamidomethyl); K9(Acetyl)	0	31402325	55.44	5.70107e-05	4	3437.7	0.0767841	85.5211	2
High	AcHEGSFDkVVALK	3	1	1	19552471	C2(Carbamidomethyl); K9(Acetyl)	0	173173260	53.15	9.65954e-05	3	1602.8	0.417937	50.3063	1
High	TFTGIGQQIADEIHVR	1	1	1	19552471		0	6.68645e+07	45.51	0.000560992	3	1784.93	0.546536	67.9198	0
High	AcHEGSFDKVVALKGESIEMITFEEAVGTLKEVPFER	1	1	1	19552471	C2(Carbamidomethyl)	0	2.11773e+07	35.78	0.00527177	5	4153.06	0.146439	85.4586	3
High	HVGWIALHAGMAGGAHYTVIPEVPFDIAEIcK	2	1	1	19552471	C31(Carbamidomethyl)	0	2.81492e+07	28.14	0.0306166	5	3459.73	-0.234007	77.0986	0
High	AcHEGSFDKVVALKGESIEMITFEEAVGTLK	1	1	1	19552471	C2(Carbamidomethyl)	0	1.09388e+07	19.14	0.243196	5	3395.68	-0.94902	78.7143	2
High	LHPDkFK	1	1	1	19552471	K5(Acetyl)	0	1.34674e+08	14.66	0.68227	2	926.509	-0.020817	32.2827	1
High	TQEAkFAAVVDDIAER	2	1	1	19551985	K5(Acetyl)	0	1.34703e+07	50.12	0.000194069	3	1804.91	-0.258529	75.0483	1
High	SEYLSQLLTkR	2	1	1	19551985	K10(Acetyl)	0	1.65113e+07	49.72	0.000212793	2	1379.76	2.23427	65.7032	1
High	GVHVVTVNDYLAkR	1	1	1	19551985	K13(Acetyl)	0	30981175	38.32	0.00293736	3	1612.88	2.62543	54.7551	1
High	FYLSMR	2	1	1	19551985		0	3.16387e+07	30.31	0.0185762	2	816.408	0.490083	52.0836	0
High	HYHVQIMGGAALHFGNVAEMR	2	1	1	19551985		0	2.82059e+07	29.57	0.0220271	4	2338.13	-1.18788	58.3137	0
High	LHkIADQVIALEDK	1	1	1	19551985	K3(Acetyl)	0	1.10933e+07	22.56	0.110651	3	1634.91	-0.0668753	56.3285	1
High	TALVNDAHAEYAkLEEAVSAIGGEAQIR	1	1	1	19551985	K13(Acetyl)	0	6.01595e+06	21.9	0.128812	3	2968.51	2.85713	87.5862	1
High	NVLkYDEVMNEQR	1	1	1	19551985	K4(Acetyl)	0	4.29185e+06	21.07	0.15594	2	1679.81	2.69913	55.2856	1
High	QLFLLR	1	1	1	19551985		0	5.09629e+06	16.47	0.449735	2	789.498	-0.0973102	59.2429	0
High	IADQVIALEDkFANLTDEELK	1	1	1	19551985	K11(Acetyl)	0	1.19656e+07	13.84	0.824056	3	2417.24	-2.20673	92.0271	1
High	KVWGVGIAGSITYASLK	2	1	1	161486715		0	5.10947e+07	67.53	3.52336e-06	3	1749.99	1.34878	64.3868	1
High	NVIVHFYNSTSILQR	3	1	1	161486715		0	1.99315e+08	63.43	9.05642e-06	3	1790.96	0.764737	61.1361	0
High	GGVAYIMkTDHGLQIPR	1	1	1	161486715	K8(Acetyl)	0	26272626	25.3	0.0588785	3	1898	1.30168	61.8355	1
High	HPYGGDLVFTAFSGSHQDAVNK	2	1	1	161486715		0	5.68262e+06	18.55	0.278584	3	2347.11	-0.835403	57.9183	0
High	TIAQDYPDTNWR	1	1	1	161486715		0	4.7068e+06	16.52	0.444587	2	1479.69	0.7395	50.864	0
High	GYVPATVTATGGEIGR	1	1	1	19551799		0	6.65824e+06	68.95	2.54072e-06	2	1548.8	-1.36438	50.1507	0
High	TLVELFGLAR	2	1	1	19551799		0	5.99594e+07	42.88	0.00102791	2	1118.66	0.678556	75.7482	0
High	SYNcLkR	2	1	1	19551799	C4(Carbamidomethyl); K6(Acetyl)	0	1.17272e+08	34.01	0.00792422	2	982.478	0.0879015	33.5164	1
High	EDVSDIILNIK	1	1	1	19551799		0	1.85439e+07	27.51	0.0353962	2	1258.69	-0.452224	70.3221	0
High	MLISQRPTITEEFVNNAR	1	1	1	19551799		0	2.26425e+07	23.86	0.082027	3	2119.1	0.364727	59.3371	0
High	AESDLLDIR	1	1	1	19551799		0	5.7943e+06	19.74	0.211815	2	1031.54	0.680426	53.1521	0
High	IDGVLHEFTTISGVKEDVSDIILNIK	1	1	1	19551799		0	1.01358e+07	18.38	0.289705	4	2855.54	0.0786819	86.9775	1
High	TDFDkLVIDVETK	1	1	1	19551799	K5(Acetyl)	0	1.54193e+07	17.4	0.363042	2	1564.81	-0.911721	72.022	1
High	TLLSSIPGAAVTSVK	1	1	1	19551799		0	2.80968e+06	15.36	0.580706	3	1443.84	-0.500895	62.3984	0
High	ELTDIAAkYDAR	2	1	1	19553506	K8(Acetyl)	0	4.32886e+07	66.86	4.11109e-06	2	1407.71	1.71802	55.684	1
High	VYAPDSTYLMWLDFAGTK	2	1	1	19553506		0	2.41684e+07	64.01	7.92422e-06	2	2078	0.78526	86.8511	0
High	AWkNLSDITR	1	1	1	19553506	K3(Acetyl)	0	1.8244e+07	29.92	0.0203215	2	1245.66	-0.235623	57.3414	1
High	VMLNDGAAFGGFTTcAR	1	1	1	19553506	C15(Carbamidomethyl)	0	3.22832e+06	27.92	0.0322075	2	1787.82	-0.804318	62.6061	0
High	VYAPDSTYLMWLDFAGTKIEEAPSK	1	1	1	19553506		0	1.43411e+07	21.42	0.143865	3	2832.39	1.84609	85.7641	1
High	IYGTAWEDKESLDAYQTMLAEAEkR	1	1	1	19552881	K24(Acetyl)	0	1.24426e+07	62.55	1.10906e-05	3	2960.39	-1.25992	75.7923	2
High	HIAAGYSFVNTPHITK	2	1	1	19552881		0	3.17919e+07	56.54	4.42544e-05	3	1755.92	0.397996	47.2464	0
High	SSAAYWR	1	1	1	19552881		0	7.77505e+06	37.62	0.00345109	2	840.4	-0.377878	36.0507	0
High	HScAHVLAQAVQAEFPGTK	1	1	1	19552881	C3(Carbamidomethyl)	0	4.1378e+06	32.29	0.0117749	4	2051.01	-0.936288	52.1291	0
High	YIPAFALTR	1	1	1	19552881		0	3.28435e+07	31.19	0.015169	2	1051.59	0.601477	59.8009	0
High	LFEFGNVYR	1	1	1	19552881		0	1.16316e+07	21.94	0.127631	2	1144.58	1.32313	62.5008	0
High	VPFMLLAGAR	1	1	1	19552881		0	2.11179e+07	21.01	0.158109	2	1074.62	2.65114	66.5362	0
High	NWGYDGVLWHAVHAGYGGPAGLK	2	1	1	23308896		0	1.25637e+08	60.58	1.74565e-05	4	2425.18	0.509623	69.7133	0
High	YGFSLFDGSSWSK	1	1	1	23308896		0	8.11204e+06	39.28	0.00235481	2	1480.68	0.654612	74.5565	0
High	INDAYkQLLHLR	1	1	1	23308896	K6(Acetyl)	0	1.88651e+07	37.01	0.00397152	3	1525.85	0.312871	63.4352	1
High	NWGYDGVLWHAVHAGYGGPAGLKK	3	1	1	23308896		0	7.03911e+07	31.69	0.0135194	4	2553.28	0.293094	64.7659	1
High	SLIAESELNDPkFVTSR	1	1	1	23308896	K12(Acetyl)	0	8.18149e+06	24.7	0.0676015	2	1948	-1.71321	64.1416	1
High	QWFEDFHVDGLR	1	1	1	23308896		0	1.11462e+07	21.82	0.131207	3	1548.73	1.64573	68.4225	0
High	NWGYDGVLWHAVHAGYGGPAGLkK	2	1	1	23308896	K23(Acetyl)	0	1.12305e+07	21.14	0.153446	4	2595.29	0.356622	69.9819	1
High	LHQQLIkAPLVLLDR	3	1	1	19551816	K7(Acetyl)	0	1.09668e+08	55.51	5.60992e-05	3	1799.09	0.9487	70.7726	1
High	kAGFLTR	2	1	1	19551816	K1(Acetyl)	0	7.30479e+07	36.89	0.00408279	2	834.483	-0.211478	41.0722	1
High	RAPQYSkR	2	1	1	19551816	K7(Acetyl)	0	5.23395e+07	27.52	0.0353148	2	1047.57	0.648795	23.4697	2
High	APLVLLDRENQFDIVATLKGGGPTGQAGAFR	1	1	1	19551816		0	7.79555e+06	14.89	0.647078	4	3211.72	-0.484288	74.8551	2
High	GIGGPIMPASSYLMkSPPEQLPDDVAR	3	1	1	19554190	K15(Acetyl)	0	2.93298e+08	97.54	3.51525e-09	3	2868.43	0.692378	75.0129	1
High	GIGGPImPASSYLMkSPPEQLPDDVAR	3	1	1	19554190	M7(Oxidation); K15(Acetyl)	0	2.48248e+07	40.22	0.00189652	3	2884.42	-0.489821	70.665	1
High	VAIAGVGNcATSLIQGVEYYR	1	1	1	19554190	C9(Carbamidomethyl)	0	5.22991e+06	32.67	0.0107884	3	2241.14	0.88025	75.8313	0
High	SQIGATITHR	1	1	1	19554190		0	1.90678e+06	25.34	0.0583387	3	1083.59	-0.921542	29.8465	0
High	TLkPEKDGLFcER	1	1	1	19551732	K3(Acetyl); C11(Carbamidomethyl)	0	1.53902e+07	40.58	0.00174565	3	1634.82	-0.35891	48.1356	1
High	VLMLASNNILSPASGKPLAMPR	1	1	1	19551732		0	1.18712e+07	39.12	0.00244319	3	2280.27	3.88896	67.3056	0
High	ENVIIGkLIPAGTGISR	1	1	1	19551732	K7(Acetyl)	0	1.58025e+07	34.53	0.00703002	2	1780.03	0.798292	72.3113	1
High	HIEIIIR	2	1	1	19551732		0	1.14208e+08	34.39	0.00726033	2	893.557	0.0660216	43.4547	0
High	MLDVNVFDELR	1	1	1	19551732		0	9.75171e+06	30.88	0.0162913	2	1350.67	-0.815241	74.2585	0
High	MIELGAPEIIVNNEkR	1	1	1	19551732	K15(Acetyl)	0	4.89155e+06	28.02	0.0314743	3	1867.99	-3.03453	67.026	1
High	DWEcAcGkYK	2	1	1	19551732	C4(Carbamidomethyl); C6(Carbamidomethyl); K8(Acetyl)	0	27431390	27.19	0.0381028	2	1358.55	-0.518262	45.1684	1
High	MGHIELAAPVTHIWYFK	1	1	1	19551732		0	8.36817e+06	25.83	0.0521143	3	2013.04	-1.5678	68.7717	0
High	EIDRLDEVWQTFIkLAPK	1	1	1	19551732	K14(Acetyl)	0	4.01131e+06	23.89	0.0814623	3	2243.21	-0.747953	92.7833	2
High	MGHIELAAPVTHIWYFkGVPSR	1	1	1	19551732	K17(Acetyl)	0	5.15694e+06	18.3	0.295091	4	2551.33	0.791924	72.135	1
High	TFHQGGVGGDITGGLPR	1	1	1	19551732		0	2.83557e+07	17.67	0.341159	3	1668.85	1.45018	47.6809	0
High	VQAAADKEMQHIR	1	1	1	19551732		0	974192	16.46	0.450772	3	1496.77	1.19482	29.8641	1
High	SVIIVGPQLR	1	1	1	19551732		0	4.23709e+06	15.48	0.56488	2	1081.67	-0.190704	53.2209	0
High	AQGVAIHDKHIEIIIR	1	1	1	19551732		0	3.58702e+06	15.41	0.574059	4	1813.05	0.522597	48.2985	1
High	GVYSSLAEAIMAYDR	1	1	1	19551732		0	2.88347e+06	15.18	0.60528	2	1645.79	0.22786	81.6806	0
High	AKEQWLHSMTYSYR	6	1	1	19552597		0	4.54579e+07	55.64	5.44448e-05	3	1799.86	3.19676	49.2451	1
High	LAEIEVDRKILADLAVNDFATFSAIcEAAK	1	1	1	19552597	C26(Carbamidomethyl)	0	8.65057e+06	40.02	0.0019859	4	3293.71	0.326159	90.5959	2
High	EQWLHSMTYSYR	2	1	1	19552597		0	1.51649e+08	37.41	0.00362207	3	1600.72	0.931562	54.6217	0
High	KLWIQR	2	1	1	19552597		0	4.26144e+07	31.28	0.0148579	2	843.52	0.403038	38.4498	1
High	LWIQR	1	1	1	19552597		0	2.31677e+07	27.27	0.0374073	2	715.424	-1.14673	42.0591	0
High	AALPEDVNAPK	1	1	1	19552597		0	0	13.88	0.816501	2	1124.6	0.733849	38.9286	0
High	TANIALLHYFDGEkR	2	1	1	19551749	K14(Acetyl)	0	8.09498e+07	52.41	0.00011454	3	1789.92	0.969097	66.7104	1
High	TANIALLHYFDGEK	1	1	1	19551749		0	3.73276e+07	45.8	0.000524755	3	1591.81	0.393665	65.2556	0
High	TANIALLHYFDGEKR	2	1	1	19551749		0	4.18005e+07	41.54	0.00139945	3	1747.91	-2.49612	59.9144	1
High	KYKPTTPGR	1	1	1	19551749		0	0	37.51	0.00353962	3	1047.6	0.491981	18.9788	1
High	GVVMNPVDHPHGGGEGK	1	1	1	19551749		0	6.74518e+06	27.2	0.0380151	3	1686.8	-0.0903726	31.0911	0
High	VAHIEYDPNR	1	1	1	19551749		0	9.11102e+06	15.69	0.538216	3	1213.6	-0.560511	33.2263	0
High	ASSVSMFTEITR	1	1	1	19551749		0	1.01877e+07	14.72	0.672909	2	1328.66	4.49853	58.8177	0
High	SAGASIQLLGK	1	1	1	19551749		0	2.38811e+06	13.94	0.805298	2	1044.61	3.10023	47.9474	0
High	NIPTGTTIHNVELKPGAGAK	1	1	1	19551749		0	8.09228e+06	13.8	0.831681	3	2018.09	-4.57221	43.1379	0
High	LIDILDPTPkTVDALMR	3	1	1	19551745	K10(Acetyl)	0	2.03672e+08	87.52	3.53148e-08	2	1953.07	0.897108	82.2924	1
High	LIDILDPTPK	1	1	1	19551745		0	4.32755e+07	45.23	0.000598352	2	1124.66	1.37921	60.6766	0
High	LIDILDPTPkTVDALmR	2	1	1	19551745	K10(Acetyl); M16(Oxidation)	0	3.00827e+07	32.56	0.0110651	2	1969.07	-0.495352	73.8393	1
High	TVDALMR	1	1	1	19551745		0	5.88825e+06	16.61	0.435468	2	805.424	0.595462	37.2926	0
High	IRLKAYDHEAIDASAR	1	1	1	19551745		0	3.59151e+06	15.47	0.566183	4	1828.97	-0.627985	38.2036	2
High	KQPGVWYIIQcYSGYENK	3	1	1	19551718	C11(Carbamidomethyl)	0	4.62757e+08	48.14	0.000306166	3	2233.08	0.535383	72.9073	1
High	QPGVWYIIQcYSGYENK	2	1	1	19551718	C10(Carbamidomethyl)	0	1.09172e+08	44.15	0.000767285	2	2104.98	-0.672794	80.2745	0
High	LLPGYVLVR	1	1	1	19551718		0	1.42893e+07	43.64	0.000862892	2	1029.65	0.695902	59.5984	0
High	KQPGVWYIIQcYSGYENKVK	1	1	1	19551718	C11(Carbamidomethyl)	0	2.26818e+07	17.85	0.327308	4	2460.25	3.70605	70.1538	2
High	ELKKQPGVWYIIQcYSGYENKVK	1	1	1	19551718	C14(Carbamidomethyl)	0	1.55788e+07	17.76	0.334162	4	2830.47	2.59338	68.5875	3
High	HRDVAkFLMPQEQAVVTGEAAAAAAEGEQVVAMPTDTK	1	1	1	19551718	K6(Acetyl)	0	6.2579e+06	15.62	0.546961	4	4008.99	3.66104	78.1557	2
High	TYFAVLYTYNPDSEK	4	1	1	19553170		0	3.77152e+08	50	0.000199506	2	1810.85	0.26956	68.71	0
High	MTYFAVLYTYNPDSEK	4	1	1	19553170		0	2.03994e+08	43.16	0.000963733	2	1941.89	0.328313	74.4212	0
High	mTYFAVLYTYNPDSEK	2	1	1	19553170	M1(Oxidation)	0	5.74573e+07	21.45	0.142875	2	1957.89	-0.755712	70.2866	0
High	SWNPVTK	1	1	1	19553170		0	1.87984e+07	14.24	0.751548	2	831.436	-0.147559	37.2589	0
High	AINVLVQAGLVTLK	4	1	1	19551869		0	1.55157e+08	59.39	2.29592e-05	2	1438.9	-2.14438	73.2488	0
High	AEDKDDANIAR	1	1	1	19551869		0	5.09691e+06	48.54	0.000279226	3	1217.58	-0.545694	22.293	1
High	LVELWHDPEVLAAVDR	1	1	1	19551869		0	1.46333e+07	35.22	0.00599731	3	1861.98	2.08487	70.0954	0
High	DHLELGESLGLIDMkR	1	1	1	23308986	K15(Acetyl)	0	44486812	74.67	6.80701e-07	3	1867.96	0.37058	71.1219	1
High	MIDLkFLR	2	1	1	23308986	K5(Acetyl)	0	9.3926e+07	44.9	0.00064559	2	1077.61	0.698348	70.7418	1
High	VHQFDkVEMFVYcKPEDAEDVHQQLLGMEK	2	1	1	23308986	K6(Acetyl); C13(Carbamidomethyl)	0	4.97483e+07	35.51	0.00560992	4	3691.72	0.309766	70.8027	1
High	IDLkFLR	1	1	1	23308986	K4(Acetyl)	0	7.26347e+07	27.8	0.0331098	2	946.572	0.056856	65.1824	1
High	mIDLkFLR	1	1	1	23308986	M1(Oxidation); K5(Acetyl)	0	1.4636e+07	25.83	0.0521143	2	1093.61	-0.354823	66.4007	1
High	KFDTEAWVPTQDTYR	1	1	1	23308986		0	9.08727e+06	21.72	0.134263	3	1856.88	-0.152746	56.1555	1
High	AEQkAFGK	1	1	1	23308986	K4(Acetyl)	0	1.61614e+07	18.53	0.27987	2	920.484	0.0368033	28.8166	1
High	EAIkAADDLR	1	1	1	23308986	K4(Acetyl)	0	3.62273e+06	16.46	0.450772	2	1143.6	0.44023	41.6225	1
High	YAGWSScFR	1	1	1	23308986	C7(Carbamidomethyl)	0	9.11863e+07	13.74	0.84325	2	1133.48	0.644992	51.8265	0
High	VEMFVYckPEDAEDVHQQLLGMEK	1	1	1	23308986	C7(Carbamidomethyl); K8(Acetyl)	0	8.13739e+06	13.01	0.9976	3	2937.35	0.902568	71.5225	0
High	AFHQTAMDEVGNDVGTPVVK	1	1	1	19553621		0	1.10007e+07	47.07	0.000391703	3	2115.02	-0.47545	50.6079	0
High	DIEIQWVPMSLAVLNEGR	2	1	1	19553621		0	2.19675e+06	46.28	0.000469847	3	2070.08	2.94437	90.6258	0
High	LASYPHFFEIkR	3	1	1	19553621	K11(Acetyl)	0	5.04597e+08	37.48	0.00356415	3	1549.82	0.689497	61.7044	1
High	VFAAVATDHADkLGDLYTAMGTR	1	1	1	19553621	K12(Acetyl)	0	961194	32.01	0.012559	3	2465.21	-1.43983	70.8375	1
High	VTFWFDTTcPFcWVTSR	1	1	1	19553621	C9(Carbamidomethyl); C12(Carbamidomethyl)	0	9.42293e+06	30.82	0.016518	3	2209.99	1.02834	90.2212	0
High	LASYPHFFEIK	1	1	1	19553621		0	4.84588e+07	14.9	0.64559	3	1351.71	0.783646	61.422	0
High	LTYFGLFALQHR	3	1	1	19553780		0	3.81004e+08	72.82	1.04221e-06	2	1465.79	-0.166392	70.7756	0
High	GAYcLTFTDGHTLYAAR	1	1	1	19553780	C4(Carbamidomethyl)	0	3.59664e+07	40.29	0.00186619	3	1916.9	1.98191	58.6954	0
High	GWVVASETAALDIVGASHVR	1	1	1	19553780		0	2.73966e+06	27.83	0.0328819	3	2038.07	0.7031	75.9406	0
High	GVDATDSVEVALEAAQLLAkR	2	1	1	19552679	K20(Acetyl)	0	9.45822e+07	81.99	1.2617e-07	3	2198.17	0.689468	91.2986	1
High	YAEGIVDkQPAAIR	1	1	1	19552679	K8(Acetyl)	0	2.41413e+06	34.07	0.0078155	2	1572.84	-0.960589	51.0405	1
High	TkYAEGIVDKQPAAIR	1	1	1	19552679	K2(Acetyl)	0	1.36855e+07	27.11	0.0388112	3	1801.98	1.65455	46.7552	2
High	ANSFLDSLTLVR	1	1	1	19552679		0	9.51144e+06	24.16	0.076552	2	1335.73	-0.105711	74.0092	0
High	TTYLLAAAQIGR	1	1	1	19551601		0	32898627	65.4	5.75382e-06	2	1277.72	0.746851	59.7605	0
High	GSMAVVLAALcADGK	1	1	1	19551601	C11(Carbamidomethyl)	0	2.27384e+07	58.37	2.90373e-05	2	1462.74	0.890715	72.611	0
High	LLAAALLTDEVVHLGNFPTkLVDVEHK	1	1	1	19551601	K20(Acetyl)	0	2.87059e+07	49.61	0.000218251	4	2984.65	0.0731844	90.5943	1
High	VHVDHDEQILVVDAK	1	1	1	19551601		0	3.65231e+06	26.98	0.0399905	3	1716.89	-0.371003	44.0648	0
High	GYDLHLMVWEQLGcK	1	1	1	19551601	C14(Carbamidomethyl)	0	2.96379e+07	25.93	0.050928	3	1848.88	1.79136	72.2687	0
High	VSGAKNSATRLLAAALLTDEVVHLGNFPTK	1	1	1	19551601		0	849571	24	0.0794249	4	3093.7	-0.513657	78.87	2
High	ELQEkWEEIGFVPR	1	1	1	19553151	K5(Acetyl)	0	8.49222e+06	63.19	9.57098e-06	2	1801.91	0.0103243	73.8496	1
High	GAQDYFFDkR	1	1	1	19553151	K9(Acetyl)	0	63008940	46.07	0.000493124	2	1288.6	0.303147	57.7569	1
High	TSNDPAkFGR	1	1	1	19553151	K7(Acetyl)	0	1.72897e+07	40.55	0.00175775	2	1134.56	1.41132	35.8043	1
High	LIGSWQAGTPEEGLAHYGAR	1	1	1	19553151		0	1.74518e+07	35.77	0.00528392	3	2113.04	-1.46534	58.166	0
High	AILDEWkSIHGIDR	1	1	1	19553151	K7(Acetyl)	0	5.28845e+06	34.16	0.0076552	3	1694.88	-0.674628	65.1107	1
High	kLKEELVER	1	1	1	19553151	K1(Acetyl)	0	4.12569e+06	25.87	0.0516365	3	1185.68	0.115795	38.7933	2
High	GAQDYFFDKR	1	1	1	19553151		0	2.53479e+06	17.12	0.387219	3	1246.58	-1.13705	47.6144	1
High	IITIEGDGHDSTVVWNPGESR	1	1	1	23308927		0	1.47617e+07	43.78	0.000835519	3	2282.1	-0.445355	58.0296	0
High	TVQLAFHPYFK	3	1	1	23308927		0	3.35987e+08	38.91	0.00256423	3	1350.72	0.250272	58.9792	0
High	TVQLAFHPYFkVDDVEK	2	1	1	23308927	K11(Acetyl)	0	1.43934e+08	32.18	0.0120769	3	2078.06	0.158915	67.6878	1
High	DFVcVEPALLGADQK	1	1	1	23308927	C4(Carbamidomethyl)	0	5.93815e+06	31.66	0.0136131	2	1661.82	0.989145	66.114	0
High	VDDVEkIEVR	1	1	1	23308927	K6(Acetyl)	0	2.33801e+07	30.08	0.0195865	2	1243.65	0.256937	47.7263	1
High	SAWDVTEHDGQIHAEYGR	2	1	1	23308927		0	1.3166e+07	28.4	0.0288374	4	2070.93	1.02769	48.505	0
High	TVQLAFHPYFkVDDVEKIEVR	1	1	1	23308927	K11(Acetyl)	0	9.33285e+06	20.17	0.191848	4	2575.37	4.74195	70.6216	2
High	VLLAkDLVGSYAK	1	1	1	19553348	K5(Acetyl)	0	7421570	59.59	2.19259e-05	2	1418.83	0.659167	66.6494	1
High	ELYDkGLIYQGFR	1	1	1	19553348	K5(Acetyl)	0	1.15981e+07	45.54	0.00055713	2	1643.84	0.436269	70.1403	1
High	NFcDALTNWYVR	1	1	1	19553348	C3(Carbamidomethyl)	0	7846115	37.63	0.00344315	2	1558.71	-1.66665	72.8092	0
High	SVHLTDFPSAESFPADADLVR	1	1	1	19553348		0	4.89378e+06	33.27	0.00939629	3	2274.11	4.50132	68.0889	0
High	DGQFGkWLEGAR	1	1	1	19553348	K6(Acetyl)	0	5.65669e+06	31	0.0158473	2	1405.68	-3.39078	65.7515	1
High	HQTIEHSYPHSWR	1	1	1	19553348		0	1.09067e+07	30	0.0199506	4	1677.78	-2.31907	33.2985	0
High	WFLMSSPILR	1	1	1	19553348		0	2.95497e+07	22.3	0.117478	2	1249.67	-1.59991	77.3097	0
High	VFGWDTHGLPAELEAEK	1	1	1	19553348		0	8.50187e+06	15.07	0.620807	3	1898.93	3.17023	66.9615	0
High	kSEHFLR	2	1	1	19552142	K1(Acetyl)	0	4.47113e+07	59.78	2.09873e-05	2	958.51	-0.107171	32.9053	1
High	NTDYPGEYLVIGVWTDEGATEHkK	4	1	1	19552142	K23(Acetyl)	0	57702490	54.55	6.99772e-05	3	2764.31	-0.821479	76.7754	1
High	YTVDkFTESTR	1	1	1	19552142	K5(Acetyl)	0	6.27809e+07	46.78	0.000418752	2	1388.67	-0.98219	48.7756	1
High	TEEGcLYFDWFR	1	1	1	19552142	C5(Carbamidomethyl)	0	3.05176e+07	31.16	0.0152741	2	1622.7	1.3037	79.2852	0
High	NTDYPGEYLVIGVWTDEGATEHK	1	1	1	19552142		0	1.01486e+07	21.49	0.141565	3	2594.21	1.31472	76.8163	0
High	HIVNIR	1	1	1	19552142		0	3.10181e+06	15.34	0.583387	2	751.457	0.111463	26.6507	0
High	MHIVNIR	1	1	1	19552142		0	1.05686e+07	14.54	0.701385	2	882.498	-0.289074	36.8537	0
High	IMMHQPSAGVGGTAADIAIQAEQFAATkR	2	1	1	19553610	K28(Acetyl)	0	2.85814e+07	68.04	3.13297e-06	3	3012.51	2.9752	76.9316	1
High	LcAQILLLSAEDPTR	2	1	1	19553610	C2(Carbamidomethyl)	0	1.78847e+07	41.23	0.00150299	2	1699.91	1.51828	69.6927	0
High	IIFLGSQVDDEIANK	1	1	1	19553610		0	9.01663e+06	19.15	0.242637	2	1661.87	-0.1481	65.4477	0
High	GLLkYLADNNVDR	3	1	1	19553180	K4(Acetyl)	0	2.25597e+08	39.11	0.00244882	2	1532.81	0.725875	65.2681	1
High	GLLLLVGR	2	1	1	19553180		0	2.38186e+08	37.05	0.00393511	2	840.566	-0.320643	64.2635	0
High	FHkHDHHSR	1	1	1	19553180	K3(Acetyl)	0	1.55939e+06	21.65	0.136445	3	1242.59	-0.792551	13.0819	1
High	SILSEFGLHETDTGSPEAQIALLTNR	1	1	1	19553180		0	4.03295e+06	13.77	0.837446	3	2799.42	1.02419	79.9791	0
High	INNLTEHLK	1	1	1	19553180		0	6.90273e+06	13.62	0.866875	3	1081.6	-1.38303	34.4085	0
High	INNLTEHLkFHK	4	1	1	19553180	K9(Acetyl)	0	422519049	13.06	0.986181	4	1535.83	-0.0989184	46.1547	1
High	EVGLDVDkFAPR	2	1	1	19552742	K8(Acetyl)	0	6.92433e+07	79.49	2.24366e-07	2	1387.72	0.205464	63.1336	1
High	TLSGVYKDEVGK	1	1	1	19552742		0	9.86212e+06	29.83	0.0207471	3	1295.68	-0.28539	36.7709	1
High	IDSGRQALIGVNRYVAEEDEEIEVLKVDNTK	1	1	1	19552742		0	1.17645e+07	25.35	0.0582045	5	3502.8	-0.0850595	68.5292	3
High	IFIAkMGQDGHDR	2	1	1	19552742	K5(Acetyl)	0	3.5897e+07	24.47	0.0712782	3	1529.75	-0.386845	47.2196	1
High	KHIDEVEEAGGMAQATAQGIPkLR	1	1	1	19552742	K22(Acetyl)	0	3118227	23.8	0.0831681	4	2591.32	-0.717632	58.8974	2
High	LLWSELVAK	1	1	1	19552742		0	8.91529e+06	21.69	0.135194	2	1058.62	-0.300573	67.7886	0
High	THSQTSGWSLTAQDVYNNVAR	1	1	1	19552742		0	2.00585e+07	14.91	0.644105	3	2335.11	0.18469	62.874	0
High	FkDIVTTIGGESAR	1	1	1	19552821	K2(Acetyl)	0	2.21122e+07	77.67	3.41159e-07	2	1535.81	0.296954	59.0974	1
High	NYIAALNkALR	1	1	1	19552821	K8(Acetyl)	0	9.40291e+06	50.51	0.000177401	2	1288.73	-2.00162	64.529	1
High	QkLVDAPFLNEDLLR	1	1	1	19552821	K2(Acetyl)	0	3.18727e+07	39.23	0.00238208	2	1812.99	1.34934	76.9745	1
High	LSLGIRPVFkTVDTcAAEFEAK	1	1	1	19552821	K10(Acetyl); C15(Carbamidomethyl)	0	5.18153e+07	36.14	0.0048524	3	2494.3	-0.966241	75.2616	1
High	QQGFWTkPDEFFAGER	1	1	1	19552821	K7(Acetyl)	0	2.87985e+07	27.6	0.0346702	3	1984.92	0.841383	76.1268	0
High	QQGFWTKPDEFFAGER	1	1	1	19552821		0	0	13.33	0.926737	3	1942.91	-0.111221	65.5893	0
High	LAENYGALLDEIIR	1	1	1	19551720		0	8.02826e+06	69.73	2.12303e-06	2	1589.86	2.08557	82.294	0
High	GIYVkR	1	1	1	19551720	K5(Acetyl)	0	1.44146e+08	41.44	0.00143204	2	777.462	-0.15411	33.8724	1
High	KLAENYGALLDEIIR	1	1	1	19551720		0	1.00675e+07	37.33	0.00368941	3	1717.95	-0.315613	75.416	1
High	IYSPLEAANLVK	2	1	1	19551720		0	3.33045e+07	35.58	0.00552022	2	1317.74	-1.90794	63.8944	0
High	IKPSSAKGIYVKRVTLSSTTGPGVEVDTHVTK	1	1	1	19551720		0	1.18489e+07	21.64	0.136759	5	3355.86	0.111053	45.6318	3
High	VAVFAQGEK	1	1	1	19551720		0	3.61014e+06	16.09	0.490859	2	948.514	-0.7301	34.8763	0
High	WkFDVPFVcGATNLGEALR	1	1	1	19552014	K2(Acetyl); C9(Carbamidomethyl)	0	2.15914e+07	77.21	3.79277e-07	3	2222.11	1.9858	87.2745	1
High	LPVVTFVAGGVATPADAALVR	2	1	1	19552014		0	1.05702e+07	45.55	0.000555849	3	2024.15	-0.626033	74.6954	0
High	SLDEDELFVAAkEFQAPYDLVR	1	1	1	19552014	K12(Acetyl)	0	4.95044e+07	36.17	0.004819	3	2597.26	-5.79003	89.8653	1
High	SKGEAGTGDVSEAVR	1	1	1	19552014		0	7.09719e+06	31.43	0.0143535	3	1462.71	0.173887	28.9432	1
High	GLGEAMVGINVSDVPAPHR	1	1	1	19552014		0	3.13557e+06	25.96	0.0505774	3	1918.98	-1.35119	60.0078	0
High	EIMDELGIAQTR	1	1	1	19552819		0	1.30501e+07	61.76	1.33032e-05	2	1375.69	3.26492	58.1434	0
High	VSALLEALPkVGK	2	1	1	19552819	K10(Acetyl)	0	114119068	47.22	0.000378405	2	1366.83	0.436035	66.5738	1
High	VSALLEALPK	1	1	1	19552819		0	4.30665e+07	35.4	0.00575382	2	1040.64	0.680821	59.3355	0
High	EVLDKAESDEIIGK	2	1	1	19552819		0	1.83841e+07	29.97	0.0200889	3	1545.8	0.449252	44.5851	1
High	AELKENLkR	2	1	1	19552819	K8(Acetyl)	0	1.38287e+08	23	0.09999	3	1142.65	-0.605627	31.6635	2
High	AELKENLKR	1	1	1	19552819		0	6.93836e+06	16.38	0.459152	3	1100.64	-0.0965516	23.5892	2
High	LHGIPHVATAHSLEPDRPWkR	4	1	1	23308828	K20(Acetyl)	0	1.19435e+08	67.77	3.33393e-06	5	2459.31	-0.135089	47.9063	1
High	TTALVEELQAkR	2	1	1	23308828	K11(Acetyl)	0	24062595	50	0.000199506	2	1400.77	-1.28907	57.057	1
High	TLSTGLRMAEAANNVDVVHSHTWYAGLGGHLAAR	1	1	1	23308828		0	1.5513e+07	29.97	0.0200889	5	3575.79	0.531515	63.506	1
High	MAEAANNVDVVHSHTWYAGLGGHLAAR	1	1	1	23308828		0	1.37021e+07	18.07	0.311141	5	2847.38	0.934962	55.6705	0
High	WAEEVYDGLWFGPLkR	2	1	1	19552617	K15(Acetyl)	0	1.59333e+07	57.99	3.16925e-05	2	2007.99	-2.81179	84.2792	1
High	WAEEVYDGLWFGPLKR	1	1	1	19552617		0	1.59218e+07	41.41	0.00144197	3	1965.99	1.56382	76.4245	1
High	AIETGYLEDLWNAPTK	1	1	1	19552617		0	4.42788e+06	35.72	0.00534511	2	1820.91	1.18496	73.8639	0
High	SSHSLYDFNLATYDTGDTFDQTLAK	1	1	1	19552617		0	1.33916e+07	33.06	0.00986181	3	2810.27	-2.00962	71.3948	0
High	QYPLVSAISRPLIVkHLVEAGK	2	1	1	19552617	K15(Acetyl)	0	9.04938e+06	28.62	0.027413	4	2460.44	2.05946	75.1702	1
High	WAEEVYDGLWFGPLK	1	1	1	19552617		0	6.48175e+06	23.45	0.0901481	2	1809.88	-3.32707	83.4606	0
High	SPFSIDQNVWGR	1	1	1	19552617		0	22701624	14.95	0.6382	2	1405.69	-0.0801642	63.7394	0
High	ATRPEVLGNLGGFAGLFELGkYK	1	1	1	19553779	K21(Acetyl)	0	3.1267e+07	56.81	4.15869e-05	3	2479.33	-2.82679	85.5035	1
High	RATRPEVLGNLGGFAGLFELGkYK	1	1	1	19553779	K22(Acetyl)	0	7.92469e+06	47.38	0.000364717	4	2635.44	0.861571	80.564	2
High	AVELFAPMAkR	2	1	1	19553779	K10(Acetyl)	0	4.71948e+07	39.52	0.00222821	2	1274.69	0.70036	61.2823	1
High	DcLALIAEcEVHTFcHVTGGGLAGNLER	1	1	1	19553779	C2(Carbamidomethyl); C9(Carbamidomethyl); C15(Carbamidomethyl)	0	1.71941e+07	28.45	0.0285073	4	3099.46	3.41596	80.1906	0
High	IYAKDcLALIAEcEVHTFcHVTGGGLAGNLER	2	1	1	19553779	C6(Carbamidomethyl); C13(Carbamidomethyl); C19(Carbamidomethyl)	0	2.32253e+07	24.35	0.0732751	4	3574.73	2.0884	79.5963	1
High	YKKPILAAGSDGVGTK	1	1	1	19553779		0	6.15679e+06	21.51	0.140915	3	1604.9	0.239805	33.5285	1
High	GLIDAVILPSETR	1	1	1	19551938		0	8.91643e+06	48.86	0.000259392	2	1383.79	1.63705	67.1351	0
High	RPATDGIVTGWGTIDGR	1	1	1	19551938		0	2.49355e+07	46.92	0.000405468	3	1771.91	0.0995135	56.1539	0
High	ERLDYLLDEGSFIETDQLAR	1	1	1	19551938		0	7.34151e+06	44.94	0.000639671	3	2383.18	-0.304732	73.7822	1
High	RAEAHFPMGEK	1	1	1	19551938		0	2.80608e+06	38.21	0.0030127	3	1272.61	-0.471485	30.8344	1
High	GLDTVALAkSFER	1	1	1	19551938	K9(Acetyl)	0	5.91964e+06	24.4	0.0724364	3	1448.78	1.09667	67.4504	1
High	GLGSDINLAWPTAQIAVMGAAGAVGFIYRK	1	1	1	19551938		0	1.83723e+06	24.35	0.0732751	3	3047.62	2.58125	94.4052	1
High	AVEkVHAAGR	1	1	1	19551938	K4(Acetyl)	0	3.41716e+06	17.59	0.347501	3	1079.6	-0.254462	25.0551	1
High	KAYGGAYcVMGSK	1	1	1	19551938	C8(Carbamidomethyl)	0	5.49062e+06	14.88	0.64857	3	1391.65	1.17099	36.9075	1
High	IMELAIDTGRPLIGLYEGAGAR	1	1	1	19551938		0	1.28951e+07	14.75	0.668277	3	2316.24	-1.17197	74.0412	0
High	GIVkSLHNVLDKPR	2	1	1	19554007	K4(Acetyl)	0	3.40349e+07	58.68	2.70369e-05	4	1617.94	-0.72486	50.7351	1
High	NIPFTTWEGWYkLDAAER	1	1	1	19554007	K12(Acetyl)	0	2.30603e+06	42.9	0.00102319	3	2239.08	-2.77729	84.3346	1
High	HVIPNDGGHVLTAPGAEPVPGLYATGWIkR	1	1	1	19554007	K29(Acetyl)	0	2.01209e+07	29.61	0.0218251	4	3164.67	2.95649	67.6255	1
High	RGPAQVkFTPQELK	1	1	1	19554007	K7(Acetyl)	0	4.22603e+07	24.42	0.0721035	3	1640.91	-0.140177	48.5225	2
High	SLHNVLDkPR	2	1	1	19554007	K8(Acetyl)	0	2.24069e+07	18.62	0.27413	3	1220.67	-0.567285	41.1268	0
High	NIPFTTWEGWYK	1	1	1	19554007		0	2.46573e+07	17.83	0.328819	2	1541.74	0.294569	75.9861	0
High	DAPHTLQIHLFENPVEVLQkDGK	1	1	1	19554007	K20(Acetyl)	0	3.48185e+07	14.97	0.635267	4	2670.39	-0.965102	74.5257	1
High	DAVAGVLEAPkHQGEEAIIELLDSR	1	1	1	19554007	K11(Acetyl)	0	3.94156e+06	14.94	0.639671	3	2702.41	4.96733	90.2085	1
High	AFNLVSLVSAkTETHGINR	1	1	1	19552492	K11(Acetyl)	0	2.57629e+07	77.48	3.56415e-07	3	2099.13	1.78249	75.6732	1
High	HILSVLVQDVDGIISR	1	1	1	19552492		0	9.51055e+06	74.59	6.93356e-07	3	1764	-0.756846	85.3451	0
High	AFNLVSLVSAK	1	1	1	19552492		0	1.16808e+07	31.23	0.0150299	2	1148.67	0.28808	70.8391	0
High	LIPVLkVVR	1	1	1	19552492	K6(Acetyl)	0	1.56476e+08	24.7	0.0676015	2	1078.74	1.29344	65.1629	1
High	NkYEIDHETGK	3	1	1	19553894	K2(Acetyl)	0	8.19102e+08	45.9	0.00051281	2	1375.65	0.248043	33.138	1
High	GkHVDGSGWGDKAEAEK	2	1	1	19553894	K2(Acetyl)	0	1.42924e+08	29.63	0.0217248	4	1812.85	-0.80765	34.3322	2
High	GkHVDGSGWGDK	1	1	1	19553894	K2(Acetyl)	0	6.682e+07	28.77	0.0264824	3	1284.6	-0.927212	32.8788	1
High	NKYEIDHETGkVYLDR	5	1	1	19553894	K11(Acetyl)	0	6.21796e+07	23.3	0.0933161	4	2021.99	0.815616	46.6711	2
High	HVDGSGWGDKAEAEK	1	1	1	19553894		0	1.70985e+07	20.15	0.192733	3	1585.72	-0.0738395	29.8673	1
High	HVDGSGWGDK	1	1	1	19553894		0	1.11465e+06	17.5	0.354778	2	1057.47	3.55285	25.5468	0
High	IIGVFkMTDEAGGDDK	1	1	1	19553894	K6(Acetyl)	0	1.07427e+07	15.17	0.606676	2	1737.84	1.32717	62.7846	1
[truncated: 1,248 more rows]

## Sheet: TA1
A2	Sequence	# PSMs	# Proteins	# Protein Groups	Protein Group Accessions	Modifications	ΔCn	Area	IonScore	Exp Value	Charge	MH+ [Da]	ΔM [ppm]	RT [min]	# Missed Cleavages
[truncated: 1,478 more rows]

[truncated: 7 more sheets: TA2, CS1, CS2, TS1, TS2, CL, TL]
