# Supplementary material for: Altered acetylation and succinylation profiles in Corynebacterium glutamicum in response to conditions inducing glutamate overproduction
Source: Microbiologyopen. 2015 Dec 11;5(1):152–73. doi: 10.1002/mbo3.320 (PMC4767432; doi:10.1002/mbo3.320)
Supplement: Supplementary file 3 — Table S3. Comprehensive lists of unique acetylation sites, unique succinylation sites, and proteins identified in this study. [file MBO3-5-152-s003.xlsx]

## Sheet: description
Accession	NCBI accession number
Class	Protein function annotation based on the KEGG pathway database with BRITE functional hierarchies.
Second-Class	Protein function annotation based on the KEGG pathway database with BRITE functional hierarchies.
KEGG pathways	Protein function annotation based on the KEGG pathway database with BRITE functional hierarchies.
Gene ID	NCgl number
Area	Peptide peak area
IonScore	Mascot ion score for the identification (higher is better).
Exp Value	Expectation value, the probability of a randam hit in the identification (lower is better).
Decision	CA and CS, peptides are unique to non-producing condition (asterisk indicates reproducible in duplicates)
	TA and TS, peptides are unique to glutamate-producing condition (asterisk indicates reproducible in dubilicates)
	both-qA and both-qS, peptides are detected in duplicates in both conditions (quantifiable sites)
	bothA and bothS, peptides are detected in both conditions but either of duplicates
Peptide ratio	The ratio of peptide peak area of non-producing to glutamate-producing condition.
	CA and CS, the peptide is unique to non-producing (control) condition
	TA and TS, the peptide is unique to glutamate-producing (+Tween 40) condition
Protein ratio	The ratio of protein area of non-producing to glutamate-producing condition, which was exported from the "Protein (1447)" sheet
	C, the protein is detected only in non-producing (control) condition.
	T, the protein is detected only in glutamate-producing (+Tween 40) condition.
	ND, the protein is not detected in both conditions.
R-value	R-value is calculated by from "peptide ratio" normalized to "protein ratio" for reproducible peptides (both-qA and both-qS).
	CA and CS, unique to non-producing (control) condition
	TA and TS, unique to glutamate-producing (+Tween 40) condition
Acetylation position in full aa	The position of the modification site in protein (the number of total residues of the protein, residue number of surrounding sequences of the modification site).
Near acetylation sequence	The surrounding sequence of the modification site (-10 to +10 positions relative to the modification site).

## Sheet: Acetyl (1328)
A list of 1328 unique acetylation sites identified in this study
Accession	Class	Second-Class	KEGG pathways	Gene ID	Gene	Description	Sequence	Modifications	MH+ [Da]	CA1: Area	CA2: Area	TA1: Area	TA2: Area	Decision	Peptide ratio	Protein ratio	R-value	A2 (CA1)	IonScore A2	Exp Value A2	B2 (CA2)	IonScore B2	Exp Value B2	C2 (TA1)	IonScore C2	Exp Value C2	D2 (TA2)	IonScore D2	Exp Value D2	acetylation position in full aa (aaLength:aa full length, near acetylation position)	near acetylation sequence, -10 acetylation +10
19551252	Genetic Information Processing	Replication and repair	DNA replication	NCgl0002		DNA polymerase III subunit beta	IDGSKAFVTCGSSR	K5(Acetyl); C10(Carbamidomethyl)	1526.73	2700000	2210000	0	0	CA*		1.52785		High	30	0.0211328	High	21	0.00860934							K99(aaLength:394, 89~109)	KPVDFRIDGSKAFVTCGSSRF	KPVDFRIDGSKAFVTCGSSRF
19551255	Genetic Information Processing	Replication and repair	DNA replication proteins	NCgl0005	gyrB	DNA gyrase subunit B	HWYQNFEKSVPDELIEGGNAR	K8(Acetyl)	2531.2	25600000	24100000	8960000	0	bothA		1.56056		High	32	0.0116669	High	28	0.00151346	High	25	0.00330347				K148(aaLength:684, 138~158)	HGKHWYQNFEKSVPDELIEGG	HGKHWYQNFEKSVPDELIEGG
19551255	Genetic Information Processing	Replication and repair	DNA replication proteins	NCgl0005	gyrB	DNA gyrase subunit B	VIINKAVGSAQAR	K5(Acetyl)	1368.8	27000000	16700000	0	0	CA*		1.56056		High	55	6.17e-05	High	44	4.13e-05							K418(aaLength:684, 408~428)	NPAEAKVIINKAVGSAQARLA	NPAEAKVIINKAVGSAQARLA
19551255	Genetic Information Processing	Replication and repair	DNA replication proteins	NCgl0005	gyrB	DNA gyrase subunit B	LGNTEIKSFVQR	K7(Acetyl)	1433.77	2510000	0	0	0	CA		1.56056		High	23	0.0931015										K390(aaLength:684, 380~400)	TKTKLGNTEIKSFVQRMANEH	TKTKLGNTEIKSFVQRMANEH
19551262	Genetic Information Processing	Replication and repair	DNA replication proteins	NCgl0012		DNA gyrase subunit A	GGLGVVTFKYTPK	K9(Acetyl)	1408.78	13400000	0	5150000	6010000	bothA		1.59433		High	33	0.00986181				High	15	0.0325065	High	26	0.00228544	K750(aaLength:856, 740~760)	GRGGLGVVTFKYTPKRGRLVS	GRGGLGVVTFKYTPKRGRLVS
19551262	Genetic Information Processing	Replication and repair	DNA replication proteins	NCgl0012		DNA gyrase subunit A	TIVRDELTEIVEKYGDER	K13(Acetyl)	2207.12	40300000	35600000	14900000	18600000	both-qA	2.26567	1.59433	1.42108	High	42	0.00131813	High	40	0.000146667	High	41	8.34e-05	High	43	4.72e-05	K485(aaLength:856, 475~495)	VRDELTEIVEKYGDERRSQII	VRDELTEIVEKYGDERRSQII
19551276	Others	Others	unknown	NCgl0025		hypothetical protein	DGEFTKVQAPDSYGR	K6(Acetyl)	1711.79	13000000	8340000	0	0	CA*		4.3934		High	38	0.00336478	High	37	0.000179048							K267(aaLength:426, 257~277)	VLIYKDGEFTKVQAPDSYGRI	VLIYKDGEFTKVQAPDSYGRI
19551283	Others	Others	unknown	NCgl0032		hypothetical protein	ALAEADKQGTSALKDAR	K14(Acetyl)	1786.93	10100000	0	0	0	CA		12.7949		High	41	0.00152741										K96(aaLength:270, 86~106)	EADKQGTSALKDARESGKKLN	EADKQGTSALKDARESGKKLN
19551283	Others	Others	unknown	NCgl0032		hypothetical protein	VEVQLKK	K7(Acetyl)	885.54	15400000	17000000	0	0	CA*		12.7949		High	35	0.0066215	High	41	0.000115645							K174(aaLength:270, 164~184)	QPPRVEVQLKKAVEQDEPEVV	QPPRVEVQLKKAVEQDEPEVV
19551300	Metabolism	Carbohydrate metabolism	Butanoate metabolism	NCgl0049		NAD-dependent aldehyde dehydrogenase	KVAPAIAAGCVMVLKPAR	C10(Carbamidomethyl); K15(Acetyl)	1894.08	4560000	11100000	0	0	CA*		1.59238		High	32	0.0132116	High	30	0.00090985							K183(aaLength:490, 173~193)	AIAAGCVMVLKPARLTPLTSQ	AIAAGCVMVLKPARLTPLTSQ
19551311	Others	Others	unknown	NCgl0060		Mg2+ and Co2+ transporter protein	RPPLGATVADGLKFAEGASNR	K13(Acetyl)	2169.15	0	6410000	0	0	CA		4.80875					High	48	1.64e-05							K61(aaLength:373, 51~71)	PLGATVADGLKFAEGASNRMV	PLGATVADGLKFAEGASNRMV
19551339	Others	Others	unknown	NCgl0088		Ni2+-binding GTPase	NKPFCLTNLR	K2(Acetyl); C5(Carbamidomethyl)	1304.68	0	14200000	0	0	CA		C					High	33	0.000510505							K173(aaLength:205, 163~183)	VEDAKAFRKNKPFCLTNLRTD	VEDAKAFRKNKPFCLTNLRTD
19551349	Metabolism	Amino acid metabolism	Arginine and proline metabolism	NCgl0098		proline dehydrogenase	SWLEYSKK	K7(Acetyl)	1082.56	0	0	0	0	CA		1.44466		High	32	0.0115069										K29(aaLength:1152, 19~39)	DKVRSWLEYSKKESVPNADAK	DKVRSWLEYSKKESVPNADAK
19551350	Metabolism	Carbohydrate metabolism	Enzymes	NCgl0099		oxidoreductase	IKHLALSNYSAER	K2(Acetyl)	1543.82	0	0	28500000	35300000	TA*		0.93178								High	51	9.63e-06	High	41	0.000107234	K150(aaLength:315, 140~160)	ANDLIAQGKIKHLALSNYSAE	ANDLIAQGKIKHLALSNYSAE
19551350	Metabolism	Carbohydrate metabolism	Enzymes	NCgl0099		oxidoreductase	ELGAWIKER	K7(Acetyl)	1143.61	0	0	10500000	9100000	TA*		0.93178								High	34	0.000470319	High	26	0.00323842	K76(aaLength:315, 66~86)	ESERELGAWIKERGADKLIIA	ESERELGAWIKERGADKLIIA
19551350	Metabolism	Carbohydrate metabolism	Enzymes	NCgl0099		oxidoreductase	EATFKAVEGSLER	K5(Acetyl)	1478.75	0	6330000	4440000	5260000	bothA		0.93178					High	35	0.000472424	High	33	0.000984097	High	21	0.0132571	K105(aaLength:315, 95~115)	VAGRSREATFKAVEGSLERLG	VAGRSREATFKAVEGSLERLG
19551397	Others	Others	unknown	NCgl0144		hypothetical protein	LGQFIKLANLVESGGAAK	K6(Acetyl)	1858.05	1360000	0	0	0	CA		1.23281		High	34	0.00829768										K20(aaLength:97, 10~30)	DETIKLGQFIKLANLVESGGA	DETIKLGQFIKLANLVESGGA
19551397	Others	Others	unknown	NCgl0144		hypothetical protein	MQPEEVHIKDETIK	K9(Acetyl)	1738.87	18600000	15900000	0	0	CA*		1.23281		High	36	0.00502292	High	28	0.0015921							K9(aaLength:97, 1~19)	MQPEEVHIKDETIKLGQFI	XXMQPEEVHIKDETIKLGQFI
19551403	Others	Others	unknown	NCgl0150		hypothetical protein	SAEINPEQTLSTLEHGVLGKR	K20(Acetyl)	2321.21	0	5090000	0	3060000	TA		1.29093					High	19	0.0205746				High	26	0.00390949	K85(aaLength:207, 75~95)	LSTLEHGVLGKRWVTNALGDP	LSTLEHGVLGKRWVTNALGDP
19551403	Others	Others	unknown	NCgl0150		hypothetical protein	LPQLLKNFR	K6(Acetyl)	1170.7	0	5980000	0	0	CA		1.29093					High	31	0.00102595							K170(aaLength:207, 160~180)	QFSLRLPQLLKNFRETAAGHT	QFSLRLPQLLKNFRETAAGHT
19551404	Others	Others	Peptidases	NCgl0151		metalloendopeptidase	AVDGTFHKLR	K8(Acetyl)	1185.64	15300000	0	6370000	0	bothA		1.537		High	26	0.0501137				High	23	0.00585045				K30(aaLength:642, 20~40)	DDRAVDGTFHKLRDDAEEDVH	DDRAVDGTFHKLRDDAEEDVH
19551410	Metabolism	Carbohydrate metabolism	Propanoate metabolism	NCgl0157		NAD-dependent aldehyde dehydrogenase	TWGNLSIAKR	K9(Acetyl)	1187.65	9720000	0	0	0	CA		T		High	25	0.0616533										K67(aaLength:504, 57~77)	AKTWGNLSIAKRQAVLFNFRE	AKTWGNLSIAKRQAVLFNFRE
19551424	Genetic Information Processing	Transcription	Transcription factors	NCgl0171		cold shock protein	AQGTVKWFNGEK	K6(Acetyl)	1406.7	14100000	11400000	0	5520000	CA		0.533885		High	33	0.0102791	High	42	5.77e-05				High	19	0.0133958	K7(aaLength:67, 1~17)	MAQGTVKWFNGEKGFGF	XXXXMAQGTVKWFNGEKGFGF
19551433	Metabolism	Carbohydrate metabolism	Enzymes	NCgl0180		PAS/PAC domain-containing protein	SLDIIIPEKHR	K9(Acetyl)	1362.77	73600000	67700000	26200000	18700000	both-qA	3.14699	0.917885	3.42853	High	25	0.0608074	High	38	0.00017457	High	26	0.00230128	High	23	0.00460225	K58(aaLength:145, 48~68)	GKSLDIIIPEKHRKAHWDGWD	GKSLDIIIPEKHRKAHWDGWD
19551437	Others	Others	unknown	NCgl0183		hypothetical protein	LLFPDAEKNFQSGAR	K8(Acetyl)	1734.88	32400000	0	0	3850000	bothA		4.56522		High	35	0.00639671							High	25	0.00442497	K355(aaLength:473, 345~365)	WSRLLFPDAEKNFQSGARSGL	WSRLLFPDAEKNFQSGARSGL
19551440	Metabolism	Carbohydrate metabolism	Enzymes	NCgl0186		short chain dehydrogenase	EDVADAVYDAVVNKK	K14(Acetyl)	1677.84	8250000	12900000	0	0	CA		6.69374		High	20	0.190089	High	18	0.0166713							K223(aaLength:253, 213~233)	ADAVYDAVVNKKDIIFVHPLF	ADAVYDAVVNKKDIIFVHPLF
19551440	Metabolism	Carbohydrate metabolism	Enzymes	NCgl0186		short chain dehydrogenase	FLKQGPSHVTLAAR	K3(Acetyl)	1566.88	43900000	41000000	0	0	CA*		6.69374		High	27	0.0368092	High	33	0.00054978							K30(aaLength:253, 20~40)	IGISIVSRFLKQGPSHVTLAA	IGISIVSRFLKQGPSHVTLAA
19551441	Metabolism	Carbohydrate metabolism	Enzymes	NCgl0187		FAD/FMN-containing dehydrogenase	TSAENFHAMYPGMEGWLKTR	K18(Acetyl)	2368.09	16700000	18100000	0	0	CA*		4.94278		High	49	0.000242637	High	29	0.00122171							K466(aaLength:488, 456~476)	AMYPGMEGWLKTRNEIDPTGV	AMYPGMEGWLKTRNEIDPTGV
19551441	Metabolism	Carbohydrate metabolism	Enzymes	NCgl0187		FAD/FMN-containing dehydrogenase	DPLKFNAPQLMK	K4(Acetyl)	1443.77	71100000	63100000	10300000	6920000	bothA		4.94278		High	47	0.000440511	High	35	0.000343869	High	36	0.0002902	High	14	0.0433903	K293(aaLength:488, 283~303)	LAPKLAKDPLKFNAPQLMKVP	LAPKLAKDPLKFNAPQLMKVP
19551441	Metabolism	Carbohydrate metabolism	Enzymes	NCgl0187		FAD/FMN-containing dehydrogenase	SGHYSALNVFKLFGPGNR	K11(Acetyl)	2006.02	30000000	28600000	3780000	4510000	both-qA	7.06876	4.94278	1.43012	High	39	0.00247717	High	39	0.000129835	High	23	0.00611924	High	33	0.000552965	K394(aaLength:488, 384~404)	SGHYSALNVFKLFGPGNRAPL	SGHYSALNVFKLFGPGNRAPL
19551444	Others	Others	unknown	NCgl0190		hypothetical protein	QVAEYNKHGIR	K7(Acetyl)	1356.7	11400000	0	0	0	CA		1.92463		High	33	0.00961516										K82(aaLength:151, 72~92)	DVDKQVAEYNKHGIRLPSLGA	DVDKQVAEYNKHGIRLPSLGA
19551450	Others	Others	unknown	NCgl0196		hypothetical protein	VAAWCVRPDDLEALAAKR	C5(Carbamidomethyl); K17(Acetyl)	2083.08	16900000	0	18400000	9680000	bothA		0.943945		High	39	0.00228011				High	25	0.00298518	High	44	4.09e-05	K100(aaLength:199, 90~110)	RPDDLEALAAKRGTQSQLMSR	RPDDLEALAAKRGTQSQLMSR
19551453	Others	Others	unknown	NCgl0199		selenocysteine lyase	HLGNLDENAPSVVEAMGEMAKFHK	K24(Acetyl)	2666.27	12000000	12400000	0	0	CA*		1.9268		High	30	0.018619	High	35	0.000295781							K294(aaLength:401, 284~304)	EAMGEMAKFHKGLFEHLVESL	EAMGEMAKFHKGLFEHLVESL
19551454	Others	Others	unknown	NCgl0200		NADPH:quinone reductase or related Zn-dependent oxidoreductase	GELNLGHLLAKR	K11(Acetyl)	1362.78	20300000	20800000	0	13500000	bothA		1.38244		High	41	0.00150993	High	26	0.0024042				High	26	0.00253495	K256(aaLength:326, 246~266)	GELNLGHLLAKRGTISATALR	GELNLGHLLAKRGTISATALR
19551460	Metabolism	Metabolism of cofactors and vitamins	Folate biosynthesis	NCgl0206		molybdopterin converting factor, large subunit	VTSLTYTAHPTAPQVLSAVADSIVEKHPR	K26(Acetyl)	3130.66	0	3860000	0	0	CA		1.64895					High	32	0.00134286							K85(aaLength:152, 75~95)	LSAVADSIVEKHPRTRLWTAH	LSAVADSIVEKHPRTRLWTAH
19551477	Metabolism	Amino acid metabolism	Phenylalanine, tyrosine and tryptophan biosynthesis	NCgl0223		prephenate dehydrogenase	YVGSHPMAGTANSGWSASMDGLFKR	K24(Acetyl)	2669.22	3400000	0	0	0	CA		2.32427		High	28	0.0323561										K142(aaLength:340, 132~152)	GWSASMDGLFKRAVWVVTFDQ	GWSASMDGLFKRAVWVVTFDQ
19551477	Metabolism	Amino acid metabolism	Phenylalanine, tyrosine and tryptophan biosynthesis	NCgl0223		prephenate dehydrogenase	LHPGTPNWEKQLIHAETLGAR	K10(Acetyl)	2410.26	23100000	7160000	10300000	15300000	bothA		2.32427		High	34	0.00880961	High	13	0.0883429	High	21	0.0135604	High	31	0.00148265	K325(aaLength:340, 315~335)	RLHPGTPNWEKQLIHAETLGA	RLHPGTPNWEKQLIHAETLGA
19551478	Others	Others	unknown	NCgl0224		hypothetical protein	EFEDHFSKLSTSINAVR	K8(Acetyl)	2021.99	0	0	7790000	0	TA		1.25168								High	30	0.00168303				K32(aaLength:164, 22~42)	QVREFEDHFSKLSTSINAVRS	QVREFEDHFSKLSTSINAVRS
19551480	Others	Others	unknown	NCgl0226		hypothetical protein	VKDAANKVLGAFK	K7(Acetyl)	1402.8	2650000000	2460000000	3520000000	2820000000	both-qA	0.805994	0.404469	1.99272	High	81	1.53e-07	High	82	6.64e-09	High	84	3.92e-09	High	85	3.39e-09	K58(aaLength:67, 48~67)	AGEKVKDAANKVLGAFKKDD	AGEKVKDAANKVLGAFKKDDX
19551480	Others	Others	unknown	NCgl0226		hypothetical protein	VLGAFKKDD	K6(Acetyl)	1034.55	178000000	167000000	176000000	136000000	both-qA	1.10577	0.404469	2.73388	High	33	0.0110397	High	33	0.000501153	High	29	0.00115337	High	23	0.0051996	K64(aaLength:67, 54~67)	DAANKVLGAFKKDD	DAANKVLGAFKKDDXXXXXXX
19551480	Others	Others	unknown	NCgl0226		hypothetical protein	ADIKDAVENAGEKVK	K15(Acetyl)	1628.85	119000000	113000000	214000000	223000000	both-qA	0.530892	0.404469	1.31257	High	30	0.0221797	High	22	0.00663697	High	70	9.25e-08	High	68	1.57e-07	K53(aaLength:67, 43~63)	DAVENAGEKVKDAANKVLGAF	DAVENAGEKVKDAANKVLGAF
19551480	Others	Others	unknown	NCgl0226		hypothetical protein	DAVENAGEKVK	K9(Acetyl)	1201.61	0	0	0	2320000	TA		0.404469											High	23	0.0045811	K51(aaLength:67, 41~61)	IKDAVENAGEKVKDAANKVLG	IKDAVENAGEKVKDAANKVLG
19551480	Others	Others	unknown	NCgl0226		hypothetical protein	AKEGFGEATDNESLADEGR	K2(Acetyl)	2037.9	80400000	60900000	177000000	145000000	both-qA	0.43882	0.404469	1.08493	High	54	8.83e-05	High	116	2.29e-12	High	106	2.49e-11	High	167	1.92e-17	K16(aaLength:67, 6~26)	NKAEDLTGKAKEGFGEATDNE	NKAEDLTGKAKEGFGEATDNE
19551483	Genetic Information Processing	Translation	Transfer RNA biogenesis	NCgl0229		queuine/archaeosine tRNA-ribosyltransferase	ASIDDGTYYEFKEEFLGR	K12(Acetyl)	2181.99	3140000	0	0	0	CA		1.92956		High	20	0.194069										K405(aaLength:418, 395~415)	SIDDGTYYEFKEEFLGRYYAS	SIDDGTYYEFKEEFLGRYYAS
19551491	Others	Others	unknown	NCgl0237		aspartate transaminase	IGLFHEDIKR	K9(Acetyl)	1269.7	9750000	0	0	0	CA*		1.39321		High	23	0.0901481	High	33	0.000488619							K22(aaLength:426, 12~32)	ERIGLFHEDIKRKFDELKSKN	ERIGLFHEDIKRKFDELKSKN
19551491	Others	Others	unknown	NCgl0237		aspartate transaminase	FNKVLEILDSR	K3(Acetyl)	1375.76	106000000	93600000	39800000	53200000	both-qA	2.14624	1.39321	1.5405	High	36	0.0050694	High	33	0.000595248	High	34	0.000440248	High	29	0.00133473	K326(aaLength:426, 316~336)	HAASLAPKFNKVLEILDSRLA	HAASLAPKFNKVLEILDSRLA
19551491	Others	Others	unknown	NCgl0237		aspartate transaminase	HAASLAPKFNK	K8(Acetyl)	1225.67	10300000	0	0	9180000	bothA		1.39321		High	25	0.0642623	High	29	0.00118842				High	55	2.87e-06	K323(aaLength:426, 313~333)	MRKHAASLAPKFNKVLEILDS	MRKHAASLAPKFNKVLEILDS
19551491	Others	Others	unknown	NCgl0237		aspartate transaminase	GMWVVPVFSNPTGFTVTEDVAKR	K22(Acetyl)	2579.3	13100000	0	0	0	CA		1.39321		High	50	0.000191848										K203(aaLength:426, 193~213)	TGFTVTEDVAKRLSAMETAAP	TGFTVTEDVAKRLSAMETAAP
19551491	Others	Others	unknown	NCgl0237		aspartate transaminase	EETVKWICPVPGYDR	K5(Acetyl); C8(Carbamidomethyl)	1890.91	86000000	78500000	25700000	38700000	both-qA	2.55435	1.39321	1.83343	High	34	0.00767285	High	38	0.000158114	High	48	1.75e-05	High	53	4.53e-06	K134(aaLength:426, 124~144)	VQPWSKEETVKWICPVPGYDR	VQPWSKEETVKWICPVPGYDR
19551496	Others	Others	unknown	NCgl0242		glutamine amidotransferase	VIDGLGLIDATTVSLQKR	K17(Acetyl)	1941.1	0	0	5650000	0	TA		1.54215								High	21	0.00847169				K124(aaLength:250, 114~134)	LIDATTVSLQKRAIGEVETTP	LIDATTVSLQKRAIGEVETTP
19551498	Genetic Information Processing	Replication and repair	DNA replication	NCgl0244		DNA polymerase III subunit epsilon	SWGFIVSEAKR	K10(Acetyl)	1321.69	5090000	0	0	0	CA		0.827779		High	25	0.0680701										K124(aaLength:360, 114~134)	RSWGFIVSEAKRAMNDAARAN	RSWGFIVSEAKRAMNDAARAN
161486715	Metabolism	Amino acid metabolism	Valine, leucine and isoleucine biosynthesis	NCgl0245		2-isopropylmalate synthase	GGVAYIMKTDHGLQIPR	K8(Acetyl)	1898	23500000	26300000	14200000	15400000	bothA		2.28262		High	33	0.0104944	High	25	0.00368901	High	14	0.0445346	High	39	0.000142203	K409(aaLength:581, 399~419)	SGKGGVAYIMKTDHGLQIPRS	SGKGGVAYIMKTDHGLQIPRS
161486715	Metabolism	Amino acid metabolism	Valine, leucine and isoleucine biosynthesis	NCgl0245		2-isopropylmalate synthase	MDKVQVKK	K7(Acetyl)	1017.58	0	0	0	1530000	TA		2.28262											High	20	0.0113548	K149(aaLength:581, 139~159)	VVFRMDKVQVKKLATDAAELI	VVFRMDKVQVKKLATDAAELI
19551502	Metabolism	Amino acid metabolism	Glycine, serine and threonine metabolism	NCgl0247	lysC	aspartate kinase	VTVLGISDKPGEAAKVFR	K15(Acetyl)	1929.08	212000000	230000000	85000000	113000000	both-qA	2.23232	1.71065	1.30496	High	45	0.00062511	High	48	1.55e-05	High	20	0.00963763	High	28	0.00161425	K281(aaLength:421, 271~291)	GISDKPGEAAKVFRALADAEI	GISDKPGEAAKVFRALADAEI
19551502	Metabolism	Amino acid metabolism	Glycine, serine and threonine metabolism	NCgl0247	lysC	aspartate kinase	ALVVQKYGGSSLESAER	K6(Acetyl)	1835.95	41800000	27500000	14300000	4550000	bothA		1.71065		High	42	0.00116133	High	38	0.000188668	High	34	0.000488312	High	17	0.0275387	K7(aaLength:421, 1~17)	MALVVQKYGGSSLESAE	XXXXMALVVQKYGGSSLESAE
19551502	Metabolism	Amino acid metabolism	Glycine, serine and threonine metabolism	NCgl0247	lysC	aspartate kinase	AMEILKK	K6(Acetyl)	874.507	25000000	26000000	0	0	CA*		1.71065		High	29	0.0230652	High	23	0.00617153							K327(aaLength:421, 317~337)	SDGRRAMEILKKLQVQGNWTN	SDGRRAMEILKKLQVQGNWTN
19551503	Metabolism	Amino acid metabolism	Glycine, serine and threonine metabolism	NCgl0248		aspartate-semialdehyde dehydrogenase	ILGLPDLKVSGTCVR	K8(Acetyl); C13(Carbamidomethyl)	1669.93	11800000	7700000	0	0	CA		2.03804		High	16	0.449735	High	41	7.33e-05							K243(aaLength:344, 233~253)	SRKILGLPDLKVSGTCVRVPV	SRKILGLPDLKVSGTCVRVPV
19551506	Metabolism	Carbohydrate metabolism	Glyoxylate and dicarboxylate metabolism	NCgl0251		catalase	VKELYLQKK	K9(Acetyl)	1190.71	0	0	0	37800000	TA		0.580084											High	25	0.00304068	K515(aaLength:516, 505~516)	ARVKELYLQKKA	ARVKELYLQKKAXXXXXXXXX
19551506	Metabolism	Carbohydrate metabolism	Glyoxylate and dicarboxylate metabolism	NCgl0251		catalase	AAYVKHQDDDDFIQPGILYR	K5(Acetyl)	2406.17	0	0	21300000	32400000	TA*		0.580084								High	16	0.0236576	High	51	8.57e-06	K447(aaLength:516, 437~457)	GTDLVRAAYVKHQDDDDFIQP	GTDLVRAAYVKHQDDDDFIQP
19551506	Metabolism	Carbohydrate metabolism	Glyoxylate and dicarboxylate metabolism	NCgl0251		catalase	GHGAFGELHITEDVSEYTKADLFQPGK	K19(Acetyl)	2988.43	12600000	0	27600000	23900000	bothA		0.580084		High	23	0.0986181				High	27	0.00202288	High	25	0.00316206	K92(aaLength:516, 82~102)	HITEDVSEYTKADLFQPGKVT	HITEDVSEYTKADLFQPGKVT
19551506	Metabolism	Carbohydrate metabolism	Glyoxylate and dicarboxylate metabolism	NCgl0251		catalase	HQDGFGSHTFQWINAEGKPVWVK	K18(Acetyl)	2710.32	37400000	0	65900000	0	TA		0.580084		High	15	0.635267				High	35	0.000379658				K223(aaLength:516, 213~233)	HTFQWINAEGKPVWVKYHFKT	HTFQWINAEGKPVWVKYHFKT
19551506	Metabolism	Carbohydrate metabolism	Glyoxylate and dicarboxylate metabolism	NCgl0251		catalase	HQDGFGSHTFQWINAEGKPVWVKYHFK	K23(Acetyl)	3285.6	0	0	0	48700000	TA		0.580084											High	52	8.59e-06	K228(aaLength:516, 218~238)	INAEGKPVWVKYHFKTRQGWD	INAEGKPVWVKYHFKTRQGWD
19551506	Metabolism	Carbohydrate metabolism	Glyoxylate and dicarboxylate metabolism	NCgl0251		catalase	FPDFIHSQKR	K9(Acetyl)	1316.67	45700000	28900000	89400000	37500000	both-qA	0.587864	0.580084	1.01341	High	28	0.0341159	High	38	0.000204131	High	37	0.000241091	High	39	0.000160023	K164(aaLength:516, 154~174)	MKFPDFIHSQKRLNKNGLRDA	MKFPDFIHSQKRLNKNGLRDA
19551506	Metabolism	Carbohydrate metabolism	Glyoxylate and dicarboxylate metabolism	NCgl0251		catalase	DGMKFPDFIHSQK	K4(Acetyl)	1591.76	0	0	8680000	0	TA		0.580084								High	22	0.00682292				K155(aaLength:516, 145~165)	TPTFFLRDGMKFPDFIHSQKR	TPTFFLRDGMKFPDFIHSQKR
19551527	Metabolism	Carbohydrate metabolism	Enzymes	NCgl0272		phosphohydrolase	AAFIEHGWQDANQKR	K14(Acetyl)	1812.88	6520000	0	0	0	CA		C		High	21	0.165942										K167(aaLength:302, 157~177)	IEHGWQDANQKRLEFQVGSVR	IEHGWQDANQKRLEFQVGSVR
19551528	Others	Others	unknown	NCgl0273		hypothetical protein	MLLSALTQEETSGTKHELNDEEVLK	K15(Acetyl)	2857.41	11600000	0	10800000	0	CA		0.956245		High	21	0.168638				High	15	0.0443739				K43(aaLength:151, 33~53)	ALTQEETSGTKHELNDEEVLK	ALTQEETSGTKHELNDEEVLK
19551528	Others	Others	unknown	NCgl0273		hypothetical protein	HELNDEEVLKVIAR	K10(Acetyl)	1706.91	12200000	14800000	9910000	12600000	both-qA	1.19947	0.956245	1.25435	High	48	0.000303359	High	44	5.03e-05	High	33	0.00052236	High	43	5.54e-05	K53(aaLength:151, 43~63)	KHELNDEEVLKVIAREIKKRR	KHELNDEEVLKVIAREIKKRR
19551528	Others	Others	unknown	NCgl0273		hypothetical protein	ADLTTAMKAR	K8(Acetyl)	1119.58	18600000	0	0	0	CA		0.956245		High	36	0.00451811										K17(aaLength:151, 7~27)	KIRADLTTAMKARDKDTTGTL	KIRADLTTAMKARDKDTTGTL
19551548	Others	Others	unknown	NCgl0293		hypothetical protein	AEVELAKTELAGEAK	K7(Acetyl)	1600.85	3000000	0	0	0	CA		2.3913		High	30	0.0179869										K60(aaLength:183, 50~70)	SLFRAEVELAKTELAGEAKKA	SLFRAEVELAKTELAGEAKKA
19551558	Others	Others	unknown	NCgl0303		cold shock protein	AQGTVKWFNPEK	K6(Acetyl)	1446.74	536000000	537000000	463000000	181000000	both-qA	1.66615	0.688614	2.41957	High	72	1.29e-06	High	72	6.18e-08	High	73	5.52e-08	High	56	2.36e-06	K7(aaLength:67, 1~17)	MAQGTVKWFNPEKGFGF	XXXXMAQGTVKWFNPEKGFGF
19551559	Genetic Information Processing	Replication and repair	DNA replication proteins	NCgl0304		DNA topoisomerase I	LKLVDELLLATDPDR	K2(Acetyl)	1752.97	4030000	4060000	0	3010000	bothA		1.47955		High	43	0.00103982	High	23	0.0049885				High	59	1.28e-06	K96(aaLength:996, 86~106)	KKVADLKAKLKLVDELLLATD	KKVADLKAKLKLVDELLLATD
19551569	Metabolism	Carbohydrate metabolism	Enzymes	NCgl0313		class III Zn-dependent alcohol dehydrogenase	KLEWAKEFGATHTINSSGLGGEGDASEVVAK	K1(Acetyl)	3230.59	0	0	5070000	0	TA		0.833624								High	36	0.000413134				K216(aaLength:368, 206~226)	KIIAVDIDEKKLEWAKEFGAT	KIIAVDIDEKKLEWAKEFGAT
19551569	Metabolism	Carbohydrate metabolism	Enzymes	NCgl0313		class III Zn-dependent alcohol dehydrogenase	YCFNTHNASKK	C2(Carbamidomethyl); K10(Acetyl)	1411.64	28800000	20600000	20700000	30600000	bothA		0.833624		High	42	0.00118292	High	36	0.000275404	High	16	0.0276675	High	36	0.000247155	K115(aaLength:368, 105~125)	KYCFNTHNASKKMTLEDGTEL	KYCFNTHNASKKMTLEDGTEL
19551569	Metabolism	Carbohydrate metabolism	Enzymes	NCgl0313		class III Zn-dependent alcohol dehydrogenase	FPLDKFVSER	K5(Acetyl)	1279.67	0	0	31100000	0	bothA		0.833624		High	55	6.62e-05	High	54	3.67e-06	High	61	7.4e-07				K338(aaLength:368, 328~348)	LHLQGRFPLDKFVSERIGLDD	LHLQGRFPLDKFVSERIGLDD
19551569	Metabolism	Carbohydrate metabolism	Enzymes	NCgl0313		class III Zn-dependent alcohol dehydrogenase	KMTLEDGTELSPALGIGAFLEKTLVHEGQCTK	K22(Acetyl); C30(Carbamidomethyl)	3515.78	0	0	0	14300000	TA		0.833624											High	20	0.0129403	K137(aaLength:368, 127~147)	PALGIGAFLEKTLVHEGQCTK	PALGIGAFLEKTLVHEGQCTK
23308789	Others	Others	unknown	NCgl0315		dehydrogenase	NAALNVVVKNLADR	K9(Acetyl)	1538.87	9470000	9180000	0	0	CA*		2.08607		High	38	0.00318388	High	54	3.97e-06							K150(aaLength:223, 140~160)	ARNAALNVVVKNLADRHAGTG	ARNAALNVVVKNLADRHAGTG
19551573	Metabolism	Carbohydrate metabolism	Amino sugar and nucleotide sugar metabolism	NCgl0317		nucleoside-diphosphate-sugar epimerase	LLGGLDTKVFGDGGNTR	K8(Acetyl)	1761.91	10500000	7330000	0	3230000	bothA		1.5931		High	56	5.06e-05	High	21	0.012541				High	21	0.0151451	K204(aaLength:311, 194~214)	ALRLLGGLDTKVFGDGGNTRD	ALRLLGGLDTKVFGDGGNTRD
19551580	Others	Others	unknown	NCgl0324		Zn-dependent alcohol dehydrogenase	NEWGEAHFPLTVGHEIAGVVSAVGSDVTKWK	K29(Acetyl)	3362.69	0	0	0	5430000	bothA		1.15166		High	30	0.0216749							High	21	0.019598	K79(aaLength:353, 69~89)	VVSAVGSDVTKWKVGDRVGVG	VVSAVGSDVTKWKVGDRVGVG
19551583	Metabolism	Metabolism of terpenoids and polyketides	Polyketide sugar unit biosynthesis	NCgl0327		dTDP-D-glucose 4,6-dehydratase	DWIHVDDHNDAVHLILSKGK	K18(Acetyl)	2354.18	1400000	0	0	0	CA		1.16542		High	29	0.0230121										K232(aaLength:339, 222~242)	HNDAVHLILSKGKIGETYIIG	HNDAVHLILSKGKIGETYIIG
19551584	Others	Others	unknown	NCgl0328		nitroreductase	LYEASHQKQFLTAPVTFIAVAR	K8(Acetyl)	2532.37	8280000	7840000	0	0	CA*		2.17028		High	30	0.0184483	High	23	0.00664253							K68(aaLength:193, 58~78)	KQKLYEASHQKQFLTAPVTFI	KQKLYEASHQKQFLTAPVTFI
19551593	Others	Others	unknown	NCgl0337		putative ATPase involved in chromosome partitioning	DIEEVTDKPLLGGIIADSEVEKHPLIIK	K22(Acetyl)	3113.7	77000000	0	24400000	31700000	bothA		4.80563		High	30	0.020939				High	27	0.00410916	High	28	0.00232987	K230(aaLength:478, 220~240)	GGIIADSEVEKHPLIIKHKPH	GGIIADSEVEKHPLIIKHKPH
19551596	Others	Others	unknown	NCgl0340		nucleoside-diphosphate sugar epimerase	AANPTSVLGHSKR	K12(Acetyl)	1379.74	16100000	14000000	0	8160000	bothA		3.23123		High	22	0.134573	High	37	0.000274215				High	40	0.000100321	K418(aaLength:589, 408~428)	ANPTSVLGHSKRVAEKLTAWY	ANPTSVLGHSKRVAEKLTAWY
19551596	Others	Others	unknown	NCgl0340		nucleoside-diphosphate sugar epimerase	EIFLKR	K5(Acetyl)	847.504	19100000	0	2560000	0	TA		3.23123		High	17	0.368941				High	27	0.00195871				K351(aaLength:589, 341~361)	EADAMKEIFLKRKPEVVFHAA	EADAMKEIFLKRKPEVVFHAA
19551596	Others	Others	unknown	NCgl0340		nucleoside-diphosphate sugar epimerase	QPVETNVSEITGYLTGKR	K17(Acetyl)	2034.05	18600000	18200000	3600000	3950000	both-qA	4.87417	3.23123	1.50846	High	30	0.0191406	High	44	5.29e-05	High	31	0.00109625	High	33	0.000617587	K279(aaLength:589, 269~289)	VSEITGYLTGKRVLVTGAGGS	VSEITGYLTGKRVLVTGAGGS
19551601	Metabolism	Carbohydrate metabolism	Amino sugar and nucleotide sugar metabolism	NCgl0345		UDP-N-acetylglucosamine enolpyruvyl transferase	LLAAALLTDEVVHLGNFPTKLVDVEHK	K20(Acetyl)	2984.65	29500000	28700000	18400000	20200000	bothA		1.49791		High	32	0.0130905	High	50	1.15e-05	High	18	0.0154237	High	33	0.000547016	K46(aaLength:438, 36~56)	EVVHLGNFPTKLVDVEHKIRF	EVVHLGNFPTKLVDVEHKIRF
19551608	Metabolism	Carbohydrate metabolism	Amino sugar and nucleotide sugar metabolism	NCgl0351		UDP-glucose 6-dehydrogenase	SSSIQGVMKR	K9(Acetyl)	1134.59	48700000	34300000	0	0	bothA		1.64469		High	31	0.0150299	High	54	3.88e-06				High	40	9.35e-05	K322(aaLength:387, 312~332)	FRSSSIQGVMKRIKAKGIEIV	FRSSSIQGVMKRIKAKGIEIV
19551608	Metabolism	Carbohydrate metabolism	Amino sugar and nucleotide sugar metabolism	NCgl0351		UDP-glucose 6-dehydrogenase	IKHPEASIIFSPEFLR	K2(Acetyl)	1926.05	4390000	4650000	0	0	CA*		1.64469		High	35	0.00590142	High	34	0.000417802							K130(aaLength:387, 120~140)	PVGFTSELRIKHPEASIIFSP	PVGFTSELRIKHPEASIIFSP
19551608	Metabolism	Carbohydrate metabolism	Amino sugar and nucleotide sugar metabolism	NCgl0351		UDP-glucose 6-dehydrogenase	TRKDFIAEDILSK	K3(Acetyl)	1577.86	20600000	22500000	4040000	5610000	both-qA	4.46632	1.64469	2.7156	High	25	0.0598352	High	23	0.00529627	High	23	0.00524771	High	22	0.00605299	K283(aaLength:387, 273~293)	SAVVQANKTRKDFIAEDILSK	SAVVQANKTRKDFIAEDILSK
19551609	Others	Others	unknown	NCgl0353		cell wall biogenesis glycosyltransferase	QILLVKNPIIHSSVMYR	K6(Acetyl)	2053.17	4740000	0	0	0	CA		5.871		High	31	0.0143204										K150(aaLength:274, 140~160)	SQDIRQILLVKNPIIHSSVMY	SQDIRQILLVKNPIIHSSVMY
19551612	Metabolism	Carbohydrate metabolism	Citrate cycle (TCA cycle)	NCgl0355	lpd（E3）	dihydrolipoamide dehydrogenase	GVSDKIVGGVHYLMK	K5(Acetyl)	1644.88	94800000	104000000	0	59600000	bothA		2.00107		High	21	0.167864	High	35	0.000346252				High	27	0.00281153	K93(aaLength:469, 83~103)	AHKRSRGVSDKIVGGVHYLMK	AHKRSRGVSDKIVGGVHYLMK
19551612	Metabolism	Carbohydrate metabolism	Citrate cycle (TCA cycle)	NCgl0355	lpd（E3）	dihydrolipoamide dehydrogenase	VIAKAYK	K4(Acetyl)	834.508	16600000	0	0	0	CA		2.00107		High	39	0.00251163										K221(aaLength:469, 211~231)	EDAEVSKVIAKAYKKMGVKLL	EDAEVSKVIAKAYKKMGVKLL
19551612	Metabolism	Carbohydrate metabolism	Citrate cycle (TCA cycle)	NCgl0355	lpd（E3）	dihydrolipoamide dehydrogenase	GVDFSENVVSFEEQILNPVAPKK	K22(Acetyl)	2588.33	171000000	115000000	64000000	69400000	both-qA	2.14393	2.00107	1.07139	High	47	0.000400827	High	44	7.06e-05	High	53	7.68e-06	High	34	0.000731954	K173(aaLength:469, 163~183)	EEQILNPVAPKKMVIVGAGAI	EEQILNPVAPKKMVIVGAGAI
19551612	Metabolism	Carbohydrate metabolism	Citrate cycle (TCA cycle)	NCgl0355	lpd（E3）	dihydrolipoamide dehydrogenase	NAEVAHTFTHEKK	K13(Acetyl)	1553.77	228000000	170000000	107000000	154000000	both-qA	1.5249	2.00107	0.762046	High	24	0.0799754	High	46	2.56e-05	High	25	0.0028772	High	52	6.52e-06	K68(aaLength:469, 58~78)	EVAHTFTHEKKTFGINGEVTF	EVAHTFTHEKKTFGINGEVTF
19551612	Metabolism	Carbohydrate metabolism	Citrate cycle (TCA cycle)	NCgl0355	lpd（E3）	dihydrolipoamide dehydrogenase	TFGINGEVTFNYEDAHKR	K17(Acetyl)	2140.02	6280000	8500000	6290000	0	bothA		2.00107		High	26	0.0475288	High	28	0.00151346	High	22	0.00706269				K85(aaLength:469, 75~95)	EVTFNYEDAHKRSRGVSDKIV	EVTFNYEDAHKRSRGVSDKIV
19551612	Metabolism	Carbohydrate metabolism	Citrate cycle (TCA cycle)	NCgl0355	lpd（E3）	dihydrolipoamide dehydrogenase	KGSDKTETLTVDR	K1(Acetyl)	1491.76	6000000	4390000	0	0	CA*		2.00107		High	32	0.0124439	High	38	0.000171779							K253(aaLength:469, 243~263)	GDFVEVDYQKKGSDKTETLTV	GDFVEVDYQKKGSDKTETLTV
19551612	Metabolism	Carbohydrate metabolism	Citrate cycle (TCA cycle)	NCgl0355	lpd（E3）	dihydrolipoamide dehydrogenase	IVGGVHYLMKK	K11(Acetyl)	1286.73	869000000	663000000	235000000	320000000	both-qA	2.76036	2.00107	1.37944	High	39	0.00259392	High	35	0.000283772	High	45	3.49e-05	High	47	2.03e-05	K104(aaLength:469, 94~114)	IVGGVHYLMKKNKIIEIHGLG	IVGGVHYLMKKNKIIEIHGLG
19551612	Metabolism	Carbohydrate metabolism	Citrate cycle (TCA cycle)	NCgl0355	lpd（E3）	dihydrolipoamide dehydrogenase	IVGGVHYLMKK	M9(Oxidation); K10(Acetyl)	1302.73	80100000	16200000	0	40500000	bothA		2.00107		High	14	0.856952	High	25	0.00328238				High	27	0.00255217	K103(aaLength:469, 93~113)	KIVGGVHYLMKKNKIIEIHGL	KIVGGVHYLMKKNKIIEIHGL
19551612	Metabolism	Carbohydrate metabolism	Citrate cycle (TCA cycle)	NCgl0355	lpd（E3）	dihydrolipoamide dehydrogenase	DNGDFVEVDYQKK	K12(Acetyl)	1598.73	0	0	887000	0	TA		2.00107								High	31	0.00080904				K252(aaLength:469, 242~262)	NGDFVEVDYQKKGSDKTETLT	NGDFVEVDYQKKGSDKTETLT
19551617	Metabolism	Carbohydrate metabolism	Citrate cycle (TCA cycle)	NCgl0360	sdhA	succinate dehydrogenase flavoprotein subunit	DMWEYQKDHMNLVSPLNR	K7(Acetyl)	2318.07	46500000	56000000	0	11800000	bothA		2.85133		High	48	0.000304759	High	70	1.03e-07				High	26	0.00236031	K46(aaLength:673, 36~56)	VPTKDMWEYQKDHMNLVSPLN	VPTKDMWEYQKDHMNLVSPLN
19551617	Metabolism	Carbohydrate metabolism	Citrate cycle (TCA cycle)	NCgl0360	sdhA	succinate dehydrogenase flavoprotein subunit	NVEDLQDGINKIR	K11(Acetyl)	1555.81	5640000	7650000	0	0	CA*		2.85133		High	59	2.53e-05	High	56	2.58e-06							K565(aaLength:673, 555~575)	NVEDLQDGINKIRALRDDFWK	NVEDLQDGINKIRALRDDFWK
19551618	Metabolism	Carbohydrate metabolism	Citrate cycle (TCA cycle)	NCgl0361	sdhB	succinate dehydrogenase/fumarate reductase iron-sulfur subunit	KMVDEMETNFGHCSLYGECADVCPAGIPLTAVAAVTK	K1(Acetyl); C13(Carbamidomethyl); C19(Carbamidomethyl); C23(Carbamidomethyl)	4083.86	134000000	109000000	31900000	0	bothA		2.95089		High	39	0.00231183	High	24	0.00357248	High	30	0.00102087				K201(aaLength:249, 191~211)	GKEERGLRARKMVDEMETNFG	GKEERGLRARKMVDEMETNFG
19551618	Metabolism	Carbohydrate metabolism	Citrate cycle (TCA cycle)	NCgl0361	sdhB	succinate dehydrogenase/fumarate reductase iron-sulfur subunit	LVHLSLLPLGKEER	K11(Acetyl)	1645.97	49400000	58300000	0	0	CA*		2.95089		High	24	0.075328	High	24	0.00381918							K192(aaLength:249, 182~202)	LVHLSLLPLGKEERGLRARKM	LVHLSLLPLGKEERGLRARKM
19551618	Metabolism	Carbohydrate metabolism	Citrate cycle (TCA cycle)	NCgl0361	sdhB	succinate dehydrogenase/fumarate reductase iron-sulfur subunit	LVSYKEGDTLK	K5(Acetyl)	1294.69	6100000	5990000	0	0	CA*		2.95089		High	27	0.0408279	High	26	0.00263615							K92(aaLength:249, 82~102)	PACAQRLVSYKEGDTLKIEPL	PACAQRLVSYKEGDTLKIEPL
19551618	Metabolism	Carbohydrate metabolism	Citrate cycle (TCA cycle)	NCgl0361	sdhB	succinate dehydrogenase/fumarate reductase iron-sulfur subunit	QAGPTAEGKFETVQVDDAVAQMSILELLDHVNNK	K9(Acetyl)	3709.84	41300000	23900000	0	0	CA		2.95089		High	16	0.504611	High	42	6.81e-05							K18(aaLength:249, 8~28)	WRQAGPTAEGKFETVQVDDAV	WRQAGPTAEGKFETVQVDDAV
19551619	Others	Others	unknown	NCgl0362		hypothetical protein	MHYIKGYVPVAYSSPHSSLER	K5(Acetyl)	2463.22	71800000	64100000	13800000	14300000	both-qA	4.8363	3.29044	1.4698	High	58	3.03e-05	High	56	4.04e-06	High	35	0.000482081	High	40	0.000147942	K17(aaLength:109, 7~27)	KPAPERMHYIKGYVPVAYSSP	KPAPERMHYIKGYVPVAYSSP
19551623	Others	Others	unknown	NCgl0366		hypothetical protein	LREELSEKETFSKLK	K13(Acetyl)	1879.02	8830000	8210000	0	3070000	CA		1.03785		High	21	0.160309	High	16	0.0252912				High	18	0.0173768	K43(aaLength:140, 33~53)	EELSEKETFSKLKTEASEAVD	EELSEKETFSKLKTEASEAVD
19551623	Others	Others	unknown	NCgl0366		hypothetical protein	WSNAASELSGAVSGVAKK	K17(Acetyl)	1803.93	4500000	0	0	0	CA		1.03785		High	20	0.193178										K29(aaLength:140, 19~39)	ELSGAVSGVAKKLREELSEKE	ELSGAVSGVAKKLREELSEKE
19551623	Others	Others	unknown	NCgl0366		hypothetical protein	SDAKDDSILSKWSNAASELSGAVSGVAK	K4(Acetyl)	2835.4	6810000	7050000	0	0	CA*		1.03785		High	36	0.00498835	High	32	0.000619711							K5(aaLength:140, 1~15)	MSDAKDDSILSKWSN	XXXXXXMSDAKDDSILSKWSN
19551642	Others	Others	unknown	NCgl0385		hypothetical protein	AMISQALKVK	K8(Acetyl)	1130.66	33700000	31500000	0	0	CA*		1.3189		High	25	0.0568796	High	33	0.00055077							K78(aaLength:167, 68~88)	AVRAMISQALKVKRVLTVPAL	AVRAMISQALKVKRVLTVPAL
19551645	Metabolism	Lipid metabolism	Fatty acid metabolism	NCgl0388		acyl-CoA synthetase	HWVPGLGDKPER	K9(Acetyl)	1432.73	30700000	27100000	0	2260000	CA		1.34504		High	37	0.00357237	High	36	0.000264223				High	16	0.0248296	K256(aaLength:568, 246~266)	GKHWVPGLGDKPERMLAALPM	GKHWVPGLGDKPERMLAALPM
19551645	Metabolism	Lipid metabolism	Fatty acid metabolism	NCgl0388		acyl-CoA synthetase	GAQLTHGNLFSNLLQGKHWVPGLGDKPER	K17(Acetyl)	3211.67	21500000	13400000	9330000	10900000	both-qA	1.72516	1.34504	1.28261	High	37	0.00439498	High	21	0.0218243	High	25	0.00668625	High	29	0.00359369	K247(aaLength:568, 237~257)	GNLFSNLLQGKHWVPGLGDKP	GNLFSNLLQGKHWVPGLGDKP
19551645	Metabolism	Lipid metabolism	Fatty acid metabolism	NCgl0388		acyl-CoA synthetase	VAIVWDKASPTVEQLR	K7(Acetyl)	1854.02	66000000	62900000	25800000	26200000	both-qA	2.47885	1.34504	1.84295	High	40	0.00216749	High	63	6.9e-07	High	27	0.00322917	High	46	4.01e-05	K132(aaLength:568, 122~142)	HGARVAIVWDKASPTVEQLRG	HGARVAIVWDKASPTVEQLRG
19551645	Metabolism	Lipid metabolism	Fatty acid metabolism	NCgl0388		acyl-CoA synthetase	WEKHTGGR	K3(Acetyl)	1012.5	9990000	0	0	0	CA		1.34504		High	25	0.0660627										K353(aaLength:568, 343~363)	LSQRTVERWEKHTGGRLVEGY	LSQRTVERWEKHTGGRLVEGY
19551645	Metabolism	Lipid metabolism	Fatty acid metabolism	NCgl0388		acyl-CoA synthetase	IDLIMNVMKK	K9(Acetyl)	1246.69	15700000	14900000	0	10100000	bothA		1.34504		High	36	0.00452852	High	57	2.72e-06				High	54	4.41e-06	K302(aaLength:568, 292~312)	PRIDLIMNVMKKHTPTWLPGV	PRIDLIMNVMKKHTPTWLPGV
19551645	Metabolism	Lipid metabolism	Fatty acid metabolism	NCgl0388		acyl-CoA synthetase	HTPTWLPGVPTLYEKIVDASEK	K15(Acetyl)	2523.31	62800000	57800000	22600000	40400000	both-qA	1.91429	1.34504	1.42322	High	59	2.52e-05	High	45	4.78e-05	High	41	0.000120319	High	43	7.38e-05	K318(aaLength:568, 308~328)	WLPGVPTLYEKIVDASEKEGI	WLPGVPTLYEKIVDASEKEGI
19551645	Metabolism	Lipid metabolism	Fatty acid metabolism	NCgl0388		acyl-CoA synthetase	LGAVVIEHNPLYTAHELLEPFKDHGAR	K22(Acetyl)	3068.6	5400000	8000000	0	793000	CA		1.34504		High	18	0.284418	High	23	0.0101198				High	13	0.0900062	K120(aaLength:568, 110~130)	YTAHELLEPFKDHGARVAIVW	YTAHELLEPFKDHGARVAIVW
19551647	Metabolism	Carbohydrate metabolism	Glycolysis / Gluconeogenesis	NCgl0390	gpmA	phosphoglyceromutase	EKYGDDQFMEWR	K2(Acetyl)	1645.69	159000000	153000000	82200000	93900000	bothA		2.10039		High	15	0.641145	High	61	7.53e-07	High	40	9.14e-05	High	57	1.82e-06	K106(aaLength:248, 96~116)	QGLDKAATKEKYGDDQFMEWR	QGLDKAATKEKYGDDQFMEWR
19551647	Metabolism	Carbohydrate metabolism	Glycolysis / Gluconeogenesis	NCgl0390	gpmA	phosphoglyceromutase	HYGALQGLDKAATK	K10(Acetyl)	1514.8	70800000	64200000	0	10000000	bothA		2.10039		High	47	0.000424577	High	57	1.87e-06				High	41	8.27e-05	K100(aaLength:248, 90~110)	RHYGALQGLDKAATKEKYGDD	RHYGALQGLDKAATKEKYGDD
19551649	Environmental Information Processing	Signal transduction	Two-component system	NCgl0392		two-component system, response regulators	KEGFDTIIAGDGPTALVEFSR	K1(Acetyl)	2265.14	12000000	9100000	0	0	CA*		5.69195		High	54	8.65e-05	High	30	0.0013775							K23(aaLength:232, 13~33)	LADPLAFLLRKEGFDTIIAGD	LADPLAFLLRKEGFDTIIAGD
19551654	Metabolism	Nucleotide metabolism	Purine metabolism	NCgl0396		exopolyphosphatase	LAVGTSKTFR	K7(Acetyl)	1121.63	183000000	177000000	59100000	26700000	both-qA	4.1958	1.83053	2.29212	High	50	0.000204624	High	53	5.52e-06	High	51	7.29e-06	High	52	6.25e-06	K183(aaLength:281, 173~193)	GPARLAVGTSKTFRTLARLTG	GPARLAVGTSKTFRTLARLTG
19551682	Metabolism	Metabolism of cofactors and vitamins	Porphyrin and chlorophyll metabolism	NCgl0422		glutamate-1-semialdehyde aminotransferase	AVVDGLSFGAPTIGEVELAQDIVKR	K24(Acetyl)	2626.41	9580000	0	0	6160000	bothA		1.15077		High	36	0.00501137							High	52	9.19e-06	K106(aaLength:434, 96~116)	GEVELAQDIVKRTSVEEVRLV	GEVELAQDIVKRTSVEEVRLV
19551682	Metabolism	Metabolism of cofactors and vitamins	Porphyrin and chlorophyll metabolism	NCgl0422		glutamate-1-semialdehyde aminotransferase	SAEWFEKAQK	K7(Acetyl)	1265.62	16700000	0	0	0	CA		1.15077		High	54	7.94e-05										K15(aaLength:434, 5~25)	NTARSAEWFEKAQKLTPGGVN	NTARSAEWFEKAQKLTPGGVN
19551707	Metabolism	Carbohydrate metabolism	Enzymes	NCgl0447		pterin-4a-carbinolamine dehydratase	LTAHFNTGKFSTGMK	K9(Acetyl)	1681.84	0	0	9920000	0	TA		1.28602								High	42	6.62e-05				K26(aaLength:93, 16~36)	AKLTAHFNTGKFSTGMKFVNL	AKLTAHFNTGKFSTGMKFVNL
19551708	Others	Others	Peptidases	NCgl0448		peptidase E	STGNDEVLIKHVR	K10(Acetyl)	1509.8	28100000	19500000	6690000	0	bothA		1.80657		High	31	0.0156659	High	22	0.00566239	High	20	0.00991264				K113(aaLength:211, 103~123)	RSTGNDEVLIKHVRAGLPYIG	RSTGNDEVLIKHVRAGLPYIG
19551710	Metabolism	Metabolism of cofactors and vitamins	Ubiquinone and other terpenoid-quinone biosynthesis	NCgl0450		2-succinyl-5-enolpyruvyl-6-hydroxy-3-cyclohexene-1-carboxylate synthase?	QWLKICSAASELAADGVR	K4(Acetyl); C6(Carbamidomethyl)	2017.02	3440000	1890000	0	0	CA*		1.91345		High	34	0.00878935	High	45	3.49e-05							K317(aaLength:543, 307~327)	VTGTQEKQWLKICSAASELAA	VTGTQEKQWLKICSAASELAA
19551717	Environmental Information Processing	Membrane transport	Bacterial secretion system	NCgl0457		preprotein translocase subunit SecE	SDEQNSGVGGTSRPTGKR	K17(Acetyl)	1874.89	0	11300000	0	6290000	bothA		1.37665					High	23	0.004797				High	31	0.000711164	K18(aaLength:111, 8~28)	GVGGTSRPTGKRQLSGASTTS	GVGGTSRPTGKRQLSGASTTS
19551720	Genetic Information Processing	Translation	Ribosome	NCgl0460	rplA	50S ribosomal protein L1	GIYVKR	K5(Acetyl)	777.462	140000000	144000000	0	57000000	bothA		0.988855		High	42	0.00136445	High	41	7.16e-05				High	41	7.14e-05	K210(aaLength:236, 200~220)	KPSSAKGIYVKRVTLSSTTGP	KPSSAKGIYVKRVTLSSTTGP
19551728	Genetic Information Processing	Translation	Ribosome	NCgl0468	rplJ	50S ribosomal protein L10	KFGEENKAFVVK	K7(Acetyl)	1437.77	0	40200000	16700000	20900000	bothA		1.39304					High	25	0.00312586	High	27	0.00184489	High	23	0.00495416	K101(aaLength:171, 91~111)	KVLKKFGEENKAFVVKGGYMD	KVLKKFGEENKAFVVKGGYMD
19551728	Genetic Information Processing	Translation	Ribosome	NCgl0468	rplJ	50S ribosomal protein L10	IAANEAGVEGLDDLLTGPTAVAFIKGEAVDTAK	K25(Acetyl)	3298.71	62100000	51200000	0	0	bothA		1.39304		High	76	5.14e-07	High	58	3.18e-06	High	61	1.34e-06	High	48	2.87e-05	K83(aaLength:171, 73~93)	LTGPTAVAFIKGEAVDTAKVL	LTGPTAVAFIKGEAVDTAKVL
19551728	Genetic Information Processing	Translation	Ribosome	NCgl0468	rplJ	50S ribosomal protein L10	NEAALAELKAR	K9(Acetyl)	1227.67	56600000	5720000	29200000	0	bothA		1.39304		High	44	0.00082027	High	17	0.0181958	High	47	2.13e-05				K14(aaLength:171, 4~24)	PRNEAALAELKARFAETDTVV	PRNEAALAELKARFAETDTVV
19551728	Genetic Information Processing	Translation	Ribosome	NCgl0468	rplJ	50S ribosomal protein L10	LAVALQDKK	K8(Acetyl)	1027.62	19800000	19300000	13300000	15300000	bothA		1.39304		High	28	0.0337254	High	19	0.0155022	High	23	0.00476639	High	27	0.00217968	K168(aaLength:171, 158~171)	VARLAVALQDKKDA	VARLAVALQDKKDAXXXXXXX
19551729	Genetic Information Processing	Translation	Ribosome	NCgl0469	rplL	50S ribosomal protein L7/L12	KIGVIKAVR	K6(Acetyl)	1025.68	270000000	333000000	114000000	351000000	both-qA	1.29677	1.26038	1.02887	High	62	1.34e-05	High	58	1.52e-06	High	66	2.32e-07	High	63	5.55e-07	K77(aaLength:128, 67~87)	DAGAKKIGVIKAVRELVSGLG	DAGAKKIGVIKAVRELVSGLG
19551729	Genetic Information Processing	Translation	Ribosome	NCgl0469	rplL	50S ribosomal protein L7/L12	LTKDELIEAFK	K3(Acetyl)	1348.74	16800000	0	9270000	13600000	bothA		1.26038		High	62	1.32e-05				High	39	0.000139627	High	21	0.00746397	K6(aaLength:128, 1~16)	MAKLTKDELIEAFKEM	XXXXXMAKLTKDELIEAFKEM
19551729	Genetic Information Processing	Translation	Ribosome	NCgl0469	rplL	50S ribosomal protein L7/L12	AILEGANKDDAEAAKAK	K17(Acetyl)	1756.91	55600000	0	0	47000000	TA		1.26038		High	19	0.268508							High	51	8.1e-06	K117(aaLength:128, 107~127)	NKDDAEAAKAKLEEAGAKVTL	NKDDAEAAKAKLEEAGAKVTL
19551729	Genetic Information Processing	Translation	Ribosome	NCgl0469	rplL	50S ribosomal protein L7/L12	ELVSGLGLKEAK	K9(Acetyl)	1285.74	0	0	3630000	0	TA		1.26038								High	23	0.0059662				K89(aaLength:128, 79~99)	VRELVSGLGLKEAKELVEGAP	VRELVSGLGLKEAKELVEGAP
19551731	Genetic Information Processing	Transcription	RNA polymerase	NCgl0471	rpoB	DNA-directed RNA polymerase subunit beta	STERPLHAVKVIPSR	K10(Acetyl)	1731.99	32800000	25000000	0	16100000	bothA		1.59278		High	24	0.0721035	High	20	0.0091405				High	46	2.65e-05	K186(aaLength:1159, 176~196)	KSTERPLHAVKVIPSRGAWLE	KSTERPLHAVKVIPSRGAWLE
19551731	Genetic Information Processing	Transcription	RNA polymerase	NCgl0471	rpoB	DNA-directed RNA polymerase subunit beta	LHHLVDEKIHAR	K8(Acetyl)	1509.83	26200000	23200000	13800000	0	bothA		1.59278		High	20	0.208428	High	31	0.000748118	High	28	0.00145536	High	17	0.019542	K1023(aaLength:1159, 1013~1033)	MLKLHHLVDEKIHARSTGPYS	MLKLHHLVDEKIHARSTGPYS
19551731	Genetic Information Processing	Transcription	RNA polymerase	NCgl0471	rpoB	DNA-directed RNA polymerase subunit beta	EFFGTSQLSQFMDQNNSLSGLTHKR	K24(Acetyl)	2914.38	36300000	27500000	13800000	16700000	both-qA	2.0918	1.59278	1.3133	High	72	1.16e-06	High	120	1.02e-12	High	43	5.06e-05	High	96	2.73e-10	K434(aaLength:1159, 424~444)	QNNSLSGLTHKRRLSALGPGG	QNNSLSGLTHKRRLSALGPGG
19551731	Genetic Information Processing	Transcription	RNA polymerase	NCgl0471	rpoB	DNA-directed RNA polymerase subunit beta	GAWLEFDVDKR	K10(Acetyl)	1377.68	5710000	5640000	0	0	bothA		1.59278		High	32	0.0131509	High	14	0.0428519	High	26	0.00225408				K201(aaLength:1159, 191~211)	RGAWLEFDVDKRDSVGVRIDR	RGAWLEFDVDKRDSVGVRIDR
19551732	Genetic Information Processing	Transcription	RNA polymerase	NCgl0472	rpoC	DNA-directed RNA polymerase subunit beta'	MGHIELAAPVTHIWYFKGVPSR	K17(Acetyl)	2551.33	0	5160000	2810000	0	TA		1.15752					High	18	0.0310613	High	22	0.0130543				K108(aaLength:1333, 98~118)	AAPVTHIWYFKGVPSRLGYLL	AAPVTHIWYFKGVPSRLGYLL
19551732	Genetic Information Processing	Transcription	RNA polymerase	NCgl0472	rpoC	DNA-directed RNA polymerase subunit beta'	MIELGAPEIIVNNEKR	K15(Acetyl)	1867.99	0	4890000	0	4760000	CA		1.15752					High	28	0.00157387				High	13	0.0459166	K371(aaLength:1333, 361~381)	GAPEIIVNNEKRMLQESVDAL	GAPEIIVNNEKRMLQESVDAL
19551732	Genetic Information Processing	Transcription	RNA polymerase	NCgl0472	rpoC	DNA-directed RNA polymerase subunit beta'	ENVIIGKLIPAGTGISR	K7(Acetyl)	1780.03	15500000	15800000	9810000	0	bothA		1.15752		High	42	0.00122732	High	35	0.000351536	High	44	3.67e-05				K1277(aaLength:1333, 1267~1287)	IGLKENVIIGKLIPAGTGISR	IGLKENVIIGKLIPAGTGISR
19551732	Genetic Information Processing	Transcription	RNA polymerase	NCgl0472	rpoC	DNA-directed RNA polymerase subunit beta'	TLKPEKDGLFCER	K3(Acetyl); C11(Carbamidomethyl)	1634.82	18800000	15400000	0	0	CA*		1.15752		High	41	0.0017618	High	41	8.73e-05							K40(aaLength:1333, 30~50)	KPETINYRTLKPEKDGLFCER	KPETINYRTLKPEKDGLFCER
19551732	Genetic Information Processing	Transcription	RNA polymerase	NCgl0472	rpoC	DNA-directed RNA polymerase subunit beta'	LMALELFKPFVMK	K8(Acetyl)	1608.89	11600000	0	0	0	CA		1.15752		High	33	0.0101615										K453(aaLength:1333, 443~463)	LPKLMALELFKPFVMKRLVEN	LPKLMALELFKPFVMKRLVEN
19551732	Genetic Information Processing	Transcription	RNA polymerase	NCgl0472	rpoC	DNA-directed RNA polymerase subunit beta'	DWECACGKYK	C4(Carbamidomethyl); C6(Carbamidomethyl); K8(Acetyl)	1358.55	33800000	27400000	21600000	9830000	both-qA	1.94718	1.15752	1.6822	High	42	0.00115069	High	27	0.00190533	High	54	4.04e-06	High	31	0.000744681	K64(aaLength:1333, 54~74)	PTRDWECACGKYKRVRYKGII	PTRDWECACGKYKRVRYKGII
19551732	Genetic Information Processing	Transcription	RNA polymerase	NCgl0472	rpoC	DNA-directed RNA polymerase subunit beta'	EIDRLDEVWQTFIKLAPK	K14(Acetyl)	2243.21	18100000	4010000	2980000	0	CA		1.15752		High	15	0.679136	High	24	0.00571647	High	14	0.0518732				K228(aaLength:1333, 218~238)	RLDEVWQTFIKLAPKQMIRDE	RLDEVWQTFIKLAPKQMIRDE
19551732	Genetic Information Processing	Transcription	RNA polymerase	NCgl0472	rpoC	DNA-directed RNA polymerase subunit beta'	VLTDAAINKR	K9(Acetyl)	1142.65	0	0	0	1660000	TA		1.15752											High	23	0.00855142	K1261(aaLength:1333, 1251~1271)	TRVLTDAAINKRSDKLIGLKE	TRVLTDAAINKRSDKLIGLKE
19551732	Genetic Information Processing	Transcription	RNA polymerase	NCgl0472	rpoC	DNA-directed RNA polymerase subunit beta'	QIEVKYNR	K5(Acetyl)	1091.59	17700000	0	3480000	9750000	bothA		1.15752		High	30	0.0206993				High	29	0.00139959	High	35	0.000314029	K769(aaLength:1333, 759~779)	YEESARQIEVKYNRGKLTGRE	YEESARQIEVKYNRGKLTGRE
19551737	Genetic Information Processing	Translation	Ribosome	NCgl0477		30S ribosomal protein S7	LANELLDAANGLGASVKR	K17(Acetyl)	1854.02	16800000	20500000	11100000	14000000	both-qA	1.48606	1.25564	1.1835	High	53	0.000103028	High	69	1.99e-07	High	24	0.00575561	High	52	6.3e-06	K135(aaLength:155, 125~145)	DAANGLGASVKRREDTHKMAE	DAANGLGASVKRREDTHKMAE
19551737	Genetic Information Processing	Translation	Ribosome	NCgl0477		30S ribosomal protein S7	RPVVQDPVYKSELVTQLVNK	K10(Acetyl)	2354.31	0	232000000	0	0	CA		1.25564					High	48	1.65e-05							K18(aaLength:155, 8~28)	KRPVVQDPVYKSELVTQLVNK	KRPVVQDPVYKSELVTQLVNK
19551737	Genetic Information Processing	Translation	Ribosome	NCgl0477		30S ribosomal protein S7	SELVTQLVNKILIGGK	K10(Acetyl)	1754.04	27200000	0	12900000	18400000	bothA		1.25564		High	23	0.107636				High	47	2.07e-05	High	40	0.000111165	K28(aaLength:155, 18~38)	KSELVTQLVNKILIGGKKSTA	KSELVTQLVNKILIGGKKSTA
19551737	Genetic Information Processing	Translation	Ribosome	NCgl0477		30S ribosomal protein S7	EKTGTDPVGTLEKALGNVRPDLEVR	K13(Acetyl)	2736.46	0	65300000	30300000	0	bothA		1.25564					High	24	0.00684101	High	22	0.00958184				K63(aaLength:155, 53~73)	TGTDPVGTLEKALGNVRPDLE	TGTDPVGTLEKALGNVRPDLE
19551738	Genetic Information Processing	Translation	Translation factors	NCgl0478	fusA	elongation factor G	LAGSQAFKEAVAK	K8(Acetyl)	1361.74	42600000	39900000	0	7180000	bothA		1.4552		High	63	9.31e-06	High	57	2.14e-06				High	23	0.0049885	K604(aaLength:709, 594~614)	AFKLAGSQAFKEAVAKAKPVL	AFKLAGSQAFKEAVAKAKPVL
19551738	Genetic Information Processing	Translation	Translation factors	NCgl0478	fusA	elongation factor G	VIITIEPYAPEADELEEGESAIYKFENAVTGGR	K24(Acetyl)	3652.79	24900000	17600000	0	0	CA*		1.4552		High	39	0.00235481	High	21	0.00788806							K537(aaLength:709, 527~547)	ELEEGESAIYKFENAVTGGRV	ELEEGESAIYKFENAVTGGRV
19551738	Genetic Information Processing	Translation	Translation factors	NCgl0478	fusA	elongation factor G	IAAHPFFGKLTFVR	K9(Acetyl)	1645.92	198000000	213000000	78800000	86100000	both-qA	2.49242	1.4552	1.71277	High	25	0.0602499	High	50	1.05e-05	High	47	2.22e-05	High	22	0.006561	K328(aaLength:709, 318~338)	FKIAAHPFFGKLTFVRLYSGK	FKIAAHPFFGKLTFVRLYSGK
19551738	Genetic Information Processing	Translation	Translation factors	NCgl0478	fusA	elongation factor G	KVGETHDGGATTDWMEQEKER	K19(Acetyl)	2446.1	27700000	0	0	4500000	bothA		1.4552		High	28	0.0308288							High	22	0.00674481	K59(aaLength:709, 49~69)	GATTDWMEQEKERGITITSAA	GATTDWMEQEKERGITITSAA
19551738	Genetic Information Processing	Translation	Translation factors	NCgl0478	fusA	elongation factor G	ATLEDGAYHDVDSSEMAFKLAGSQAFK	K19(Acetyl)	2930.35	41900000	49000000	23600000	29200000	both-qA	1.72159	1.4552	1.18306	High	36	0.00518748	High	30	0.000916157	High	28	0.00151346	High	47	1.97e-05	K596(aaLength:709, 586~606)	HDVDSSEMAFKLAGSQAFKEA	HDVDSSEMAFKLAGSQAFKEA
19551738	Genetic Information Processing	Translation	Translation factors	NCgl0478	fusA	elongation factor G	LFQMHANKENPVEVAHAGNIYAFIGLK	K8(Acetyl)	3053.57	0	0	36200000	30900000	TA*		1.4552								High	66	6.24e-07	High	26	0.0060279	K366(aaLength:709, 356~376)	IGKLFQMHANKENPVEVAHAG	IGKLFQMHANKENPVEVAHAG
19551738	Genetic Information Processing	Translation	Translation factors	NCgl0478	fusA	elongation factor G	AQEVLKDLNK	K6(Acetyl)	1199.66	0	35500000	0	27100000	bothA		1.4552					High	49	1.68e-05				High	47	2.52e-05	K7(aaLength:709, 1~17)	MAQEVLKDLNKVRNIGI	XXXXMAQEVLKDLNKVRNIGI
19551738	Genetic Information Processing	Translation	Translation factors	NCgl0478	fusA	elongation factor G	ICFVNKMDK	C2(Carbamidomethyl); K9(Acetyl)	1196.58	251000000	229000000	63200000	83000000	both-qA	3.28317	1.4552	2.25617	High	29	0.0271617	High	39	0.000112453	High	52	6.56e-06	High	23	0.00527193	K141(aaLength:709, 131~151)	PRICFVNKMDKLGADFYFTVG	PRICFVNKMDKLGADFYFTVG
19551738	Genetic Information Processing	Translation	Translation factors	NCgl0478	fusA	elongation factor G	KPVESLSYTHKK	K12(Acetyl)	1458.8	1140000000	868000000	718000000	534000000	both-qA	1.60383	1.4552	1.10214	High	83	1.03e-07	High	83	6.32e-09	High	70	1.39e-07	High	83	6.68e-09	K503(aaLength:709, 493~513)	PVESLSYTHKKQTGGSGQFAK	PVESLSYTHKKQTGGSGQFAK
19551738	Genetic Information Processing	Translation	Translation factors	NCgl0478	fusA	elongation factor G	QATKYDVPR	K4(Acetyl)	1119.58	46100000	41000000	19900000	32400000	both-qA	1.66539	1.4552	1.14444	High	39	0.00239859	High	43	4.69e-05	High	25	0.00323571	High	52	6.43e-06	K127(aaLength:709, 117~137)	QSEQVWRQATKYDVPRICFVN	QSEQVWRQATKYDVPRICFVN
19551738	Genetic Information Processing	Translation	Translation factors	NCgl0478	fusA	elongation factor G	IGKLFQMHANK	K3(Acetyl)	1328.72	155000000	126000000	0	40600000	bothA		1.4552		High	33	0.0103982	High	31	0.00124834				High	38	0.000236773	K358(aaLength:709, 348~368)	STKNKKERIGKLFQMHANKEN	STKNKKERIGKLFQMHANKEN
19551738	Genetic Information Processing	Translation	Translation factors	NCgl0478	fusA	elongation factor G	GTDVKDPEKVLTR	K9(Acetyl)	1499.81	51800000	42600000	0	10400000	bothA		1.4552		High	29	0.0234399	High	27	0.00250716				High	41	8.55e-05	K301(aaLength:709, 291~311)	TKGTDVKDPEKVLTRKPSDEE	TKGTDVKDPEKVLTRKPSDEE
19551738	Genetic Information Processing	Translation	Translation factors	NCgl0478	fusA	elongation factor G	LLETVAESDEELMEKYFGGEELSIAEIK	M13(Oxidation); K15(Acetyl)	3230.56	0	0	0	6300000	TA		1.4552											High	22	0.00583405	K232(aaLength:709, 222~242)	VAESDEELMEKYFGGEELSIA	VAESDEELMEKYFGGEELSIA
19551738	Genetic Information Processing	Translation	Translation factors	NCgl0478	fusA	elongation factor G	KPSDEEPLSALAFKIAAHPFFGK	K1(Acetyl)	2542.34	27000000	32200000	23300000	10400000	bothA		1.4552		High	30	0.0188346	High	56	3.75e-06	High	18	0.020813	High	25	0.00401175	K306(aaLength:709, 296~316)	VKDPEKVLTRKPSDEEPLSAL	VKDPEKVLTRKPSDEEPLSAL
19551738	Genetic Information Processing	Translation	Translation factors	NCgl0478	fusA	elongation factor G	EFKVEANIGDPQVAYR	K3(Acetyl)	1877.94	110000000	137000000	50200000	55000000	both-qA	2.34791	1.4552	1.61346	High	29	0.0242637	High	56	3.27e-06	High	34	0.000521637	High	58	1.94e-06	K474(aaLength:709, 464~484)	VLVDRMKREFKVEANIGDPQV	VLVDRMKREFKVEANIGDPQV
19551739	Genetic Information Processing	Translation	Translation factors	NCgl0480	tuf	elongation factor Tu	GQVIVKPGAYTPHTEFEGSVYVLSK	K6(Acetyl)	2748.42	0	87400000	0	58000000	TA		1.36878					High	13	0.082421				High	20	0.0191105	K297(aaLength:396, 287~307)	EDVERGQVIVKPGAYTPHTEF	EDVERGQVIVKPGAYTPHTEF
19551739	Genetic Information Processing	Translation	Translation factors	NCgl0480	tuf	elongation factor Tu	GQVIVKPGAYTPHTEFEGSVYVLSKDEGGR	K25(Acetyl)	3262.63	624000000	883000000	329000000	342000000	both-qA	2.2459	1.36878	1.6408	High	50	0.000219259	High	54	6.43e-06	High	39	0.000184128	High	44	6.4e-05	K316(aaLength:396, 306~326)	EFEGSVYVLSKDEGGRHTPFF	EFEGSVYVLSKDEGGRHTPFF
19551739	Genetic Information Processing	Translation	Translation factors	NCgl0480	tuf	elongation factor Tu	VLADTYPELNEAFAFDSIDKAPEEKER	K25(Acetyl)	3139.51	234000000	479000000	188000000	234000000	both-qA	1.68957	1.36878	1.23436	High	42	0.00138343	High	56	2.89e-06	High	41	7.35e-05	High	58	1.73e-06	K59(aaLength:396, 49~69)	FDSIDKAPEEKERGITINISH	FDSIDKAPEEKERGITINISH
19551739	Genetic Information Processing	Translation	Translation factors	NCgl0480	tuf	elongation factor Tu	TTTTAAITKVLADTYPELNEAFAFDSIDKAPEEK	K9(Acetyl)	3742.86	245000000	284000000	189000000	251000000	both-qA	1.20227	1.36878	0.878351	High	51	0.000174565	High	61	9.69e-07	High	64	5.28e-07	High	60	1.47e-06	K34(aaLength:396, 24~44)	GKTTTTAAITKVLADTYPELN	GKTTTTAAITKVLADTYPELN
19551739	Genetic Information Processing	Translation	Translation factors	NCgl0480	tuf	elongation factor Tu	WGKQILELMQACDDNIPDPVR	K3(Acetyl); C12(Carbamidomethyl)	2540.23	4750000	4880000	0	0	CA*		1.36878		High	24	0.0717723	High	23	0.00552039							K188(aaLength:396, 178~198)	KALEGDEKWGKQILELMQACD	KALEGDEKWGKQILELMQACD
19551739	Genetic Information Processing	Translation	Translation factors	NCgl0480	tuf	elongation factor Tu	TKPHVNIGTIGHVDHGK	K2(Acetyl)	1851.98	63500000	42000000	0	13400000	bothA		1.36878		High	31	0.0169807	High	20	0.0103269				High	26	0.00231723	K10(aaLength:396, 1~20)	MAKAKFERTKPHVNIGTIGH	XMAKAKFERTKPHVNIGTIGH
19551739	Genetic Information Processing	Translation	Translation factors	NCgl0480	tuf	elongation factor Tu	VLADTYPELNEAFAFDSIDKAPEEK	K20(Acetyl)	2854.37	20300000	0	0	0	CA		1.36878		High	22	0.120214										K54(aaLength:396, 44~64)	NEAFAFDSIDKAPEEKERGIT	NEAFAFDSIDKAPEEKERGIT
19551739	Genetic Information Processing	Translation	Translation factors	NCgl0480	tuf	elongation factor Tu	ETDKPFLMPIEDIFTITGR	K4(Acetyl)	2265.15	200000000	301000000	21400000	108000000	both-qA	3.87172	1.36878	2.82858	High	79	2.37e-07	High	69	1.73e-07	High	56	3.16e-06	High	91	1.04e-09	K210(aaLength:396, 200~220)	NIPDPVRETDKPFLMPIEDIF	NIPDPVRETDKPFLMPIEDIF
19551739	Genetic Information Processing	Translation	Translation factors	NCgl0480	tuf	elongation factor Tu	GITINISHVEYQTEKR	K15(Acetyl)	1930	311000000	322000000	271000000	266000000	both-qA	1.17877	1.36878	0.861181	High	49	0.000224366	High	62	9.84e-07	High	84	5.85e-09	High	67	2.54e-07	K76(aaLength:396, 66~86)	NISHVEYQTEKRHYAHVDAPG	NISHVEYQTEKRHYAHVDAPG
19551739	Genetic Information Processing	Translation	Translation factors	NCgl0480	tuf	elongation factor Tu	ALEGDEKWGK	K7(Acetyl)	1174.57	1040000000	931000000	363000000	140000000	both-qA	3.91849	1.36878	2.86275	High	37	0.00379277	High	37	0.000196322	High	37	0.000190533	High	36	0.000238215	K185(aaLength:396, 175~195)	SALKALEGDEKWGKQILELMQ	SALKALEGDEKWGKQILELMQ
19551739	Genetic Information Processing	Translation	Translation factors	NCgl0480	tuf	elongation factor Tu	VTKIIK	K3(Acetyl)	743.502	58500000	88600000	0	13500000	bothA		1.36878		High	19	0.23225	High	24	0.00395339				High	21	0.00721058	K393(aaLength:396, 383~396)	SRTVGAGRVTKIIK	SRTVGAGRVTKIIKXXXXXXX
19551739	Genetic Information Processing	Translation	Translation factors	NCgl0480	tuf	elongation factor Tu	GTLNVNDDVDIIGIKEK	K15(Acetyl)	1884.99	49400000	45900000	21800000	29900000	bothA		1.36878		High	65	7.01e-06	High	36	0.000358997	High	18	0.0212369	High	26	0.00360654	K250(aaLength:396, 240~260)	VNDDVDIIGIKEKSTSTTVTG	VNDDVDIIGIKEKSTSTTVTG
19551745	Genetic Information Processing	Translation	Ribosome	NCgl0486	rpsJ	30S ribosomal protein S10	LIDILDPTPKTVDALMR	K10(Acetyl)	1953.07	280000000	204000000	94800000	111000000	both-qA	2.3518	1.43385	1.6402	High	61	1.7e-05	High	88	2.3e-09	High	34	0.000530112	High	46	3.75e-05	K82(aaLength:101, 72~92)	RLIDILDPTPKTVDALMRIDL	RLIDILDPTPKTVDALMRIDL
19551746	Genetic Information Processing	Translation	Ribosome	NCgl0487	rplC	50S ribosomal protein L3	IDADANIILIKGAIPGNR	K11(Acetyl)	1906.08	19000000	22200000	10200000	10800000	bothA		1.85358		High	44	0.000829768	High	43	4.89e-05	High	36	0.000225928	High	18	0.0169422	K195(aaLength:218, 185~205)	IDADANIILIKGAIPGNRGGI	IDADANIILIKGAIPGNRGGI
19551746	Genetic Information Processing	Translation	Ribosome	NCgl0487	rplC	50S ribosomal protein L3	KVNQPLTGHFKK	K11(Acetyl)	1438.82	201000000	130000000	123000000	45700000	both-qA	1.96206	1.85358	1.05852	High	48	0.000345109	High	44	3.95e-05	High	41	7.26e-05	High	41	8.85e-05	K74(aaLength:218, 64~84)	KVNQPLTGHFKKAGVTPRRHV	KVNQPLTGHFKKAGVTPRRHV
19551746	Genetic Information Processing	Translation	Ribosome	NCgl0487	rplC	50S ribosomal protein L3	GKGYAGAMKR	K9(Acetyl)	1080.56	5180000	1860000	0	3290000	bothA		1.85358		High	26	0.0546961	High	24	0.0040548				High	27	0.00189221	K128(aaLength:218, 118~138)	TKGKGYAGAMKRHGFAGQGAG	TKGKGYAGAMKRHGFAGQGAG
19551746	Genetic Information Processing	Translation	Ribosome	NCgl0487	rplC	50S ribosomal protein L3	VNQPLTGHFKK	K11(Acetyl)	1310.72	180000000	153000000	85000000	175000000	both-qA	1.28077	1.85358	0.690969	High	45	0.000587431	High	48	1.58e-05	High	44	3.66e-05	High	50	9.79e-06	K75(aaLength:218, 65~85)	VNQPLTGHFKKAGVTPRRHVT	VNQPLTGHFKKAGVTPRRHVT
19551747	Genetic Information Processing	Translation	Ribosome	NCgl0488	rplD	50S ribosomal protein L4	APHFTGGGISHGPKPR	K14(Acetyl)	1657.85	276000000	223000000	179000000	6700000	both-qA	2.68713	1.44609	1.85821	High	42	0.00119938	High	42	5.65e-05	High	49	1.24e-05	High	41	8.79e-05	K95(aaLength:218, 85~105)	FTGGGISHGPKPRDYSQRTPK	FTGGGISHGPKPRDYSQRTPK
19551749	Genetic Information Processing	Translation	Ribosome	NCgl0490	rplB	50S ribosomal protein L2	TANIALLHYFDGEKR	K14(Acetyl)	1789.92	80600000	81000000	75900000	98900000	both-qA	0.924485	0.98268	0.94078	High	63	8.99e-06	High	52	9.47e-06	High	42	0.00010483	High	47	3.04e-05	K102(aaLength:280, 92~112)	IALLHYFDGEKRYILAPKGLT	IALLHYFDGEKRYILAPKGLT
19551750	Genetic Information Processing	Translation	Ribosome	NCgl0491	rpsS	30S ribosomal protein S19	LGEFAPTKTFK	K8(Acetyl)	1280.69	41900000	35000000	0	24700000	bothA		1.11879		High	38	0.00332626	High	36	0.000272879				High	36	0.000261198	K78(aaLength:92, 68~88)	GHKLGEFAPTKTFKGHVKDDK	GHKLGEFAPTKTFKGHVKDDK
19551751	Genetic Information Processing	Translation	Ribosome	NCgl0492	rplV	50S ribosomal protein L22	TLVISEAYANEGPTMKR	K16(Acetyl)	1921.97	74700000	74800000	34100000	31300000	both-qA	2.28593	1.22281	1.8694	High	80	2.03e-07	High	60	1.14e-06	High	62	7.78e-07	High	41	9.06e-05	K88(aaLength:120, 78~98)	EAYANEGPTMKRFQPRAQGRA	EAYANEGPTMKRFQPRAQGRA
19551751	Genetic Information Processing	Translation	Ribosome	NCgl0492	rplV	50S ribosomal protein L22	TVVEALSILKYAPQAASEPVAK	K10(Acetyl)	2327.29	72800000	65300000	42800000	37600000	bothA		1.22281		High	29	0.026119	High	44	4.8e-05	High	18	0.0176604	High	42	7.42e-05	K42(aaLength:120, 32~52)	KTVVEALSILKYAPQAASEPV	KTVVEALSILKYAPQAASEPV
19551751	Genetic Information Processing	Translation	Ribosome	NCgl0492	rplV	50S ribosomal protein L22	VSPMKAR	K5(Acetyl)	830.456	8190000	8910000	1520000	0	bothA		1.22281		High	21	0.156299	High	27	0.00181121	High	30	0.00100224				K21(aaLength:120, 11~31)	TARFVRVSPMKARRVIDLVRG	TARFVRVSPMKARRVIDLVRG
19551752	Genetic Information Processing	Translation	Ribosome	NCgl0493	rpsC	30S ribosomal protein S3	EFLSKGLDR	K5(Acetyl)	1106.58	26500000	0	25300000	14100000	bothA		0.966644		High	34	0.00853015				High	18	0.0151346	High	32	0.000644125	K44(aaLength:248, 34~54)	EDIKIREFLSKGLDRAGIADV	EDIKIREFLSKGLDRAGIADV
19551752	Genetic Information Processing	Translation	Ribosome	NCgl0493	rpsC	30S ribosomal protein S3	VWIYKGDVVGGR	K5(Acetyl)	1390.75	0	0	25100000	0	TA		0.966644								High	53	5.82e-06				K204(aaLength:248, 194~214)	GRIGVKVWIYKGDVVGGRRES	GRIGVKVWIYKGDVVGGRRES
19551752	Genetic Information Processing	Translation	Ribosome	NCgl0493	rpsC	30S ribosomal protein S3	QVALNILEVKNVDANAK	K10(Acetyl)	1881.05	49700000	43000000	32700000	28700000	both-qA	1.50977	0.966644	1.56187	High	63	1.05e-05	High	63	5.32e-07	High	51	7.53e-06	High	59	1.19e-06	K106(aaLength:248, 96~116)	KQVALNILEVKNVDANAKLVA	KQVALNILEVKNVDANAKLVA
19551752	Genetic Information Processing	Translation	Ribosome	NCgl0493	rpsC	30S ribosomal protein S3	SYADYVAEDIKIR	K11(Acetyl)	1584.79	4080000	0	0	0	CA		0.966644		High	26	0.0528392							High	16	0.0230659	K37(aaLength:248, 27~47)	SYADYVAEDIKIREFLSKGLD	SYADYVAEDIKIREFLSKGLD
19551753	Genetic Information Processing	Translation	Ribosome	NCgl0494	rplP	50S ribosomal protein L16	VWINIFPDRPLTQKPLGVR	K14(Acetyl)	2291.31	6380000	0	0	0	CA		1.99442		High	24	0.0774384										K77(aaLength:138, 67~87)	NIFPDRPLTQKPLGVRMGSGK	NIFPDRPLTQKPLGVRMGSGK
19551753	Genetic Information Processing	Translation	Ribosome	NCgl0494	rplP	50S ribosomal protein L16	GPVEKWVANIKPGR	K5(Acetyl)	1592.89	86900000	102000000	36800000	21400000	both-qA	3.2457	1.99442	1.62739	High	63	9.68e-06	High	63	5.25e-07	High	50	1.11e-05	High	58	1.44e-06	K92(aaLength:138, 82~102)	RMGSGKGPVEKWVANIKPGRI	RMGSGKGPVEKWVANIKPGRI
19551754	Genetic Information Processing	Translation	Ribosome	NCgl0495	rpmC	50S ribosomal protein L29	LNEAKEELFNLR	K5(Acetyl)	1517.8	9040000	10800000	0	0	CA*		1.56583		High	62	1.41e-05	High	65	5.43e-07							K26(aaLength:76, 16~36)	EELVTRLNEAKEELFNLRFQL	EELVTRLNEAKEELFNLRFQL
19551755	Genetic Information Processing	Translation	Ribosome	NCgl0496	rpsQ	30S ribosomal protein S17	QHALYGKILR	K7(Acetyl)	1240.72	280000000	216000000	118000000	72200000	both-qA	2.60778	1.56209	1.66942	High	40	0.00178631	High	33	0.000484383	High	37	0.000222828	High	42	6.09e-05	K45(aaLength:92, 35~55)	EDRKQHALYGKILRSAKKVKA	EDRKQHALYGKILRSAKKVKA
19551758	Genetic Information Processing	Translation	Ribosome	NCgl0499	rplN	50S ribosomal protein L14	RADGSYISFDENAAVIIKNDNEPR	K18(Acetyl)	2736.32	0	1710000	0	0	CA		2.45961					High	25	0.00340385							K88(aaLength:122, 78~98)	SFDENAAVIIKNDNEPRGTRI	SFDENAAVIIKNDNEPRGTRI
19551759	Genetic Information Processing	Translation	Ribosome	NCgl0500	rplX	50S ribosomal protein L24	GQVIAAFPKTEK	K9(Acetyl)	1330.74	91000000	70700000	27700000	0	bothA		1.75351		High	64	8.3e-06	High	63	4.74e-07	High	62	7.6e-07				K29(aaLength:104, 19~39)	AKGQVIAAFPKTEKVLVEGVN	AKGQVIAAFPKTEKVLVEGVN
19551759	Genetic Information Processing	Translation	Ribosome	NCgl0500	rplX	50S ribosomal protein L24	TEKVLVEGVNR	K3(Acetyl)	1285.71	0	6130000	0	2820000	bothA		1.75351					High	31	0.00112039				High	39	0.000199236	K32(aaLength:104, 22~42)	QVIAAFPKTEKVLVEGVNRIK	QVIAAFPKTEKVLVEGVNRIK
19551759	Genetic Information Processing	Translation	Ribosome	NCgl0500	rplX	50S ribosomal protein L24	KHVANSAPER	K1(Acetyl)	1150.6	1390000	2600000	0	1680000	bothA		1.75351		High	28	0.0295772	High	23	0.0050579				High	36	0.000245454	K43(aaLength:104, 33~53)	VLVEGVNRIKKHVANSAPERG	VLVEGVNRIKKHVANSAPERG
19551760	Genetic Information Processing	Translation	Ribosome	NCgl0501	rplE	50S ribosomal protein L5	DSKLINGAIEDLTAITGQKPQLR	K3(Acetyl)	2523.38	25200000	31000000	21100000	0	bothA		1.9354		High	51	0.000148237	High	92	9.4e-10	High	55	5.85e-06				K53(aaLength:191, 43~63)	MGVGDAARDSKLINGAIEDLT	MGVGDAARDSKLINGAIEDLT
19551760	Genetic Information Processing	Translation	Ribosome	NCgl0501	rplE	50S ribosomal protein L5	SIANFKLR	K6(Acetyl)	990.573	186000000	165000000	55900000	52200000	both-qA	3.24699	1.9354	1.67769	High	43	0.00104702	High	42	6.07e-05	High	42	5.74e-05	High	42	5.97e-05	K83(aaLength:191, 73~93)	RRAKKSIANFKLREGMPIGAK	RRAKKSIANFKLREGMPIGAK
19551760	Genetic Information Processing	Translation	Ribosome	NCgl0501	rplE	50S ribosomal protein L5	ELGFPFKGEDGNR	K7(Acetyl)	1507.72	212000000	232000000	84700000	110000000	both-qA	2.28043	1.9354	1.17827	High	40	0.00202282	High	36	0.000262404	High	58	1.63e-06	High	34	0.000397164	K183(aaLength:191, 173~191)	SLLRELGFPFKGEDGNRQQ	SLLRELGFPFKGEDGNRQQXX
19551761	Others	Others	unknown	NCgl0502		hypothetical protein	HAEALGAIGPNTENIFIQFGKNDQWGHSPINLR	K21(Acetyl)	3686.85	378000000	341000000	110000000	88300000	bothA		ND		High	48	0.00033881	High	87	3.42e-09	High	74	6e-08	High	21	0.0106996	K150(aaLength:324, 140~160)	NTENIFIQFGKNDQWGHSPIN	NTENIFIQFGKNDQWGHSPIN
19551762	Metabolism	Carbohydrate metabolism	Fructose and mannose metabolism?	NCgl0503		aldo/keto reductase	GLVEEPLLKEIGER	K9(Acetyl)	1623.9	7190000	4180000	0	0	CA		1.84739		High	46	0.000467688	High	18	0.0147221							K194(aaLength:269, 184~204)	GRGLVEEPLLKEIGERYGVGS	GRGLVEEPLLKEIGERYGVGS
23308794	Others	Others	unknown	NCgl0507		formate dehydrogenase	VTVEDSAGAVHASTGKR	K16(Acetyl)	1726.88	0	0	0	849000	TA		C											High	21	0.00712804	K495(aaLength:711, 485~505)	SAGAVHASTGKRTANKDLNLK	SAGAVHASTGKRTANKDLNLK
19551772	Others	Others	unknown	NCgl0513		hypothetical protein	ATEFLKTQVCSDGGVQLASAIEPTCK	K6(Acetyl); C10(Carbamidomethyl); C25(Carbamidomethyl)	2852.39	16100000	9540000	0	0	CA*		5.73879		High	25	0.0630894	High	37	0.000282451							K184(aaLength:394, 174~194)	EAAERATEFLKTQVCSDGGVQ	EAAERATEFLKTQVCSDGGVQ
23308795	Genetic Information Processing	Translation	Ribosome	NCgl0515	rpsH	30S ribosomal protein S8	ANIAEILKQEGYIANYTVEDAK	K8(Acetyl)	2495.27	26400000	32300000	15800000	19600000	bothA		1.73053		High	44	0.000839376	High	65	5.73e-07	High	18	0.0244615	High	58	2.67e-06	K41(aaLength:132, 31~51)	KIKANIAEILKQEGYIANYTV	KIKANIAEILKQEGYIANYTV
23308795	Genetic Information Processing	Translation	Ribosome	NCgl0515	rpsH	30S ribosomal protein S8	TLSLELKYSNTR	K7(Acetyl)	1466.79	0	55300000	0	0	CA		1.73053					High	66	2.75e-07							K65(aaLength:132, 55~75)	KVGKTLSLELKYSNTRERSIA	KVGKTLSLELKYSNTRERSIA
19551777	Genetic Information Processing	Translation	Ribosome	NCgl0518	rpsE	30S ribosomal protein S5	KNFFR	K1(Acetyl)	753.404	25900000	28500000	0	5740000	CA		1.72659		High	22	0.133646	High	25	0.00289048				High	18	0.0167869	K102(aaLength:211, 92~112)	AIQKGAEEARKNFFRVPMVNG	AIQKGAEEARKNFFRVPMVNG
19551778	Genetic Information Processing	Translation	Ribosome	NCgl0519	rpmD	50S ribosomal protein L30	SLGLKR	K5(Acetyl)	715.446	24500000	32100000	0	0	CA		1.41154		High	21	0.155223	High	17	0.0492116							K28(aaLength:61, 18~38)	HRENLRSLGLKRIRHTVIRPD	HRENLRSLGLKRIRHTVIRPD
19551779	Genetic Information Processing	Translation	Ribosome	NCgl0520	rplO	50S ribosomal protein L15	LNVTANKFSGSAK	K7(Acetyl)	1378.73	187000000	128000000	58500000	49800000	both-qA	2.90859	1.5883	1.83126	High	45	0.00056488	High	75	4.77e-08	High	70	1.46e-07	High	74	6.3e-08	K129(aaLength:148, 119~139)	ISVKLNVTANKFSGSAKEKIE	ISVKLNVTANKFSGSAKEKIE
19551793	Others	Others	Peptidases	NCgl0534		methionine aminopeptidase	KAESKFGVALGIVDGYGGHGIGR	K5(Acetyl)	2330.23	38800000	44100000	17800000	22900000	both-qA	2.03686	1.77382	1.14828	High	77	3.7e-07	High	73	7.97e-08	High	48	2.09e-05	High	68	1.93e-07	K169(aaLength:264, 159~179)	LEVATRKAESKFGVALGIVDG	LEVATRKAESKFGVALGIVDG
19551797	Genetic Information Processing	Translation	Ribosome	NCgl0538		30S ribosomal protein S11	KVDVFVKGPGSGR	K7(Acetyl)	1387.77	62600000	49700000	0	1870000	bothA		1.00424		High	33	0.00926737	High	27	0.00219878				High	26	0.0024785	K92(aaLength:134, 82~102)	HGMKKVDVFVKGPGSGRETAI	HGMKKVDVFVKGPGSGRETAI
19551798	Genetic Information Processing	Translation	Ribosome	NCgl0539	rpsD	30S ribosomal protein S4	IKESEYLLQLQEKQK	K15(Acetyl)	1919.05	53300000	45700000	30900000	28100000	CA		1.17947		High	26	0.0528392	High	25	0.00340956	High	19	0.0152725	High	16	0.0270377	K55(aaLength:201, 45~65)	EYLLQLQEKQKARFIYGVMEK	EYLLQLQEKQKARFIYGVMEK
19551798	Genetic Information Processing	Translation	Ribosome	NCgl0539	rpsD	30S ribosomal protein S4	FIYGVMEKQFR	K8(Acetyl)	1459.74	92200000	0	30400000	43900000	bothA		1.17947		High	59	2.8e-05	High	59	1.26e-06	High	38	0.000151771	High	51	9.34e-06	K65(aaLength:201, 55~75)	KARFIYGVMEKQFRRYYAEAN	KARFIYGVMEKQFRRYYAEAN
19551799	Genetic Information Processing	Transcription	RNA polymerase	NCgl0540	rpoA	DNA-directed RNA polymerase subunit alpha	SYNCLKR	C4(Carbamidomethyl); K6(Acetyl)	982.478	132000000	117000000	42300000	0	bothA		1.47529		High	35	0.0066215	High	34	0.000396251	High	35	0.000326565	High	36	0.000276675	K264(aaLength:338, 254~274)	DFSVRSYNCLKREDIHTVGEL	DFSVRSYNCLKREDIHTVGEL
19551799	Genetic Information Processing	Transcription	RNA polymerase	NCgl0540	rpoA	DNA-directed RNA polymerase subunit alpha	TDFDKLVIDVETK	K5(Acetyl)	1564.81	0	15400000	0	9580000	TA		1.47529					High	17	0.0282054				High	35	0.000450161	K190(aaLength:338, 180~200)	TRVEQRTDFDKLVIDVETKNS	TRVEQRTDFDKLVIDVETKNS
19551800	Genetic Information Processing	Translation	Ribosome	NCgl0541	rplQ	50S ribosomal protein L17	ALRPYAEKLITK	K8(Acetyl)	1444.85	71600000	0	0	0	CA		1.1243		High	24	0.073783										K50(aaLength:163, 40~60)	KAKALRPYAEKLITKAKSGSV	KAKALRPYAEKLITKAKSGSV
19551800	Genetic Information Processing	Translation	Ribosome	NCgl0541	rplQ	50S ribosomal protein L17	EIVAYLFNELAPKFENRPGGYTR	K13(Acetyl)	2726.4	102000000	0	0	0	bothA		1.1243		High	22	0.130604							High	29	0.00237549	K86(aaLength:163, 76~96)	VAYLFNELAPKFENRPGGYTR	VAYLFNELAPKFENRPGGYTR
19551801	Genetic Information Processing	Translation	Transfer RNA biogenesis	NCgl0542	truA	tRNA pseudouridine synthase A	ELQKFAWK	K4(Acetyl)	1091.59	13300000	12700000	0	5850000	bothA		ND		High	25	0.065608	High	22	0.00568853				High	21	0.00731139	K186(aaLength:294, 176~196)	PHATTVRELQKFAWKDVSTDI	PHATTVRELQKFAWKDVSTDI
19551807	Metabolism	Carbohydrate metabolism	Enzymes	NCgl0548		cyclopropane-fatty-acyl-phospholipid synthase	LIFEKLR	K5(Acetyl)	960.587	0	17300000	0	0	CA		1.64809					High	23	0.00530848							K201(aaLength:435, 191~211)	QENKYRLIFEKLRLKEGDRLL	QENKYRLIFEKLRLKEGDRLL
19551815	Genetic Information Processing	Translation	Ribosome	NCgl0556	rpmL	50S ribosomal protein L13	LHVFSGSEHPYAAQKPEAYEIKK	K22(Acetyl)	2671.35	93000000	47000000	41000000	67500000	bothA		1.94171		High	24	0.0721035	High	15	0.0422613	High	30	0.00111866	High	16	0.0285043	K143(aaLength:147, 133~147)	AAQKPEAYEIKKVAQ	AAQKPEAYEIKKVAQXXXXXX
19551815	Genetic Information Processing	Translation	Ribosome	NCgl0556	rpmL	50S ribosomal protein L13	LTAASAKK	K8(Acetyl)	831.493	7500000	0	0	3190000	TA		1.94171		High	18	0.283764							High	30	0.000979422	K121(aaLength:147, 111~131)	HNKLTAASAKKLHVFSGSEHP	HNKLTAASAKKLHVFSGSEHP
19551815	Genetic Information Processing	Translation	Ribosome	NCgl0556	rpmL	50S ribosomal protein L13	VAVTSNKR	K7(Acetyl)	916.521	22800000	0	0	0	CA		1.94171		High	22	0.137707										K68(aaLength:147, 58~78)	NADKVAVTSNKREREMRYRHS	NADKVAVTSNKREREMRYRHS
19551815	Genetic Information Processing	Translation	Ribosome	NCgl0556	rpmL	50S ribosomal protein L13	KWYVIDATDVVLGR	K1(Acetyl)	1676.9	5230000	6380000	2350000	0	bothA		1.94171		High	17	0.403605	High	34	0.000463866	High	30	0.000940133				K14(aaLength:147, 4~24)	YHPKSGDITRKWYVIDATDVV	YHPKSGDITRKWYVIDATDVV
19551816	Genetic Information Processing	Translation	Ribosome	NCgl0557	rpsI	30S ribosomal protein S9	LHQQLIKAPLVLLDR	K7(Acetyl)	1799.09	90000000	110000000	60100000	53400000	both-qA	1.76211	1.41852	1.24222	High	41	0.00160308	High	56	2.81e-06	High	60	1.03e-06	High	73	4.73e-08	K101(aaLength:182, 91~111)	FPNKLHQQLIKAPLVLLDREN	FPNKLHQQLIKAPLVLLDREN
19551816	Genetic Information Processing	Translation	Ribosome	NCgl0557	rpsI	30S ribosomal protein S9	RAPQYSKR	K7(Acetyl)	1047.57	60500000	52300000	0	0	bothA		1.41852		High	40	0.00208428	High	28	0.00154871				High	22	0.00595621	K181(aaLength:182, 171~182)	HKARRAPQYSKR	HKARRAPQYSKRXXXXXXXXX
19551816	Genetic Information Processing	Translation	Ribosome	NCgl0557	rpsI	30S ribosomal protein S9	KAGFLTR	K1(Acetyl)	834.483	76800000	73100000	0	14400000	bothA		1.41852		High	30	0.0202748	High	37	0.000235341	High	37	0.000247001	High	39	0.000146453	K152(aaLength:182, 142~162)	YNPAERGELKKAGFLTRDARA	YNPAERGELKKAGFLTRDARA
19551817	Metabolism	Carbohydrate metabolism	Amino sugar and nucleotide sugar metabolism	NCgl0558	glmM	phosphoglucosamine mutase	LGAAAAHVLTAEKR	K13(Acetyl)	1449.82	16900000	0	0	0	CA		1.64664		High	26	0.0541947										K38(aaLength:447, 28~48)	AAAAHVLTAEKRVDGRRPVAI	AAAAHVLTAEKRVDGRRPVAI
19551821	Others	Others	unknown	NCgl0562		hypothetical protein	SIKYYHQTLR	K3(Acetyl)	1350.71	41900000	26500000	0	0	CA		12.3302		High	16	0.516365	High	29	0.00118842							K57(aaLength:285, 47~67)	AFGHDWMKSIKYYHQTLRHLA	AFGHDWMKSIKYYHQTLRHLA
19551821	Others	Others	unknown	NCgl0562		hypothetical protein	KVVSYFGQELQEHAFPKDTSPFAFLNEK	K1(Acetyl)	3298.66	9220000	9380000	0	0	CA		12.3302		High	23	0.105915	High	14	0.0765649							K258(aaLength:285, 248~268)	AFSEPDAEAKKVVSYFGQELQ	AFSEPDAEAKKVVSYFGQELQ
19551825	Others	Others	unknown	NCgl0566		aminopeptidase	ASSGAVLKHLFDLAHGR	K8(Acetyl)	1820.98	8220000	0	0	4780000	bothA		2.02053		High	35	0.00704623							High	57	3.06e-06	K415(aaLength:427, 405~425)	GLRASSGAVLKHLFDLAHGRE	GLRASSGAVLKHLFDLAHGRE
19551825	Others	Others	unknown	NCgl0566		aminopeptidase	STPVGNDILEKPTAEVVEYLSHLR	K11(Acetyl)	2709.41	7120000	9470000	3740000	8240000	both-qA	1.38481	2.02053	0.685369	High	24	0.0777959	High	28	0.00295634	High	24	0.00810502	High	35	0.000579469	K115(aaLength:427, 105~125)	STPVGNDILEKPTAEVVEYLS	STPVGNDILEKPTAEVVEYLS
23308796	Genetic Information Processing	Folding, sorting and degradation	Chaperones and folding catalysts	NCgl0572	groES	co-chaperonin GroES	ANVNIKPLEDKILVQINEAETTTASGLVIPDSAK	K11(Acetyl)	3633.96	16600000	12800000	3000000	0	bothA		1.05755		High	15	0.576709	High	31	0.00123415	High	50	1.58e-05				K12(aaLength:99, 2~22)	ANVNIKPLEDKILVQINEAET	ANVNIKPLEDKILVQINEAET
23308796	Genetic Information Processing	Folding, sorting and degradation	Chaperones and folding catalysts	NCgl0572	groES	co-chaperonin GroES	IPLDIKEDDVVIFSR	K6(Acetyl)	1800.98	13100000	10800000	7770000	5870000	both-qA	1.7522	1.05755	1.65685	High	29	0.0238208	High	85	3.69e-09	High	33	0.00049362	High	50	1.18e-05	K63(aaLength:99, 53~73)	DKGNRIPLDIKEDDVVIFSRY	DKGNRIPLDIKEDDVVIFSRY
23308796	Genetic Information Processing	Folding, sorting and degradation	Chaperones and folding catalysts	NCgl0572	groES	co-chaperonin GroES	FDDKGNRIPLDIKEDDVVIFSR	K4(Acetyl)	2633.36	20000000	0	8340000	9220000	bothA		1.05755		High	39	0.00252905				High	44	6.84e-05	High	38	0.000294559	K54(aaLength:99, 44~64)	IAVGPGRFDDKGNRIPLDIKE	IAVGPGRFDDKGNRIPLDIKE
23308796	Genetic Information Processing	Folding, sorting and degradation	Chaperones and folding catalysts	NCgl0572	groES	co-chaperonin GroES	YGGTEIKFGGVEYLLLSAR	K7(Acetyl)	2115.11	24300000	25100000	16000000	9940000	both-qA	1.90439	1.05755	1.80076	High	68	3.3e-06	High	55	6.23e-06	High	73	1.02e-07	High	39	0.000248555	K79(aaLength:99, 69~89)	IFSRYGGTEIKFGGVEYLLLS	IFSRYGGTEIKFGGVEYLLLS
19551832	Genetic Information Processing	Folding, sorting and degradation	RNA degradation	NCgl0573	gloEL	chaperonin GroEL	NVVLDKAFGGPLVTNDGVTIAR	K6(Acetyl)	2298.25	7370000	7960000	3110000	5210000	both-qA	1.84255	1.42654	1.29162	High	32	0.0127045	High	37	0.000254789	High	25	0.00462517	High	25	0.0032673	K41(aaLength:538, 31~51)	GPRGRNVVLDKAFGGPLVTND	GPRGRNVVLDKAFGGPLVTND
19551832	Genetic Information Processing	Folding, sorting and degradation	RNA degradation	NCgl0573	gloEL	chaperonin GroEL	DEVVGEIVAAAMEKVGK	K14(Acetyl)	1786.93	18500000	14500000	8960000	0	bothA		1.42654		High	52	0.00012588	High	46	2.71e-05	High	58	2.08e-06				K166(aaLength:538, 156~176)	VGEIVAAAMEKVGKDGVVTVE	VGEIVAAAMEKVGKDGVVTVE
19551834	Genetic Information Processing	Transcription	Transcription machinery	NCgl0575		RNA polymerase sigma factor SigD	ELLDLLSEKAR	K9(Acetyl)	1328.74	3170000	2830000	0	0	CA		1.71151		High	19	0.252905	High	26	0.0024042							K138(aaLength:188, 128~148)	VRELLDLLSEKARDILILRVI	VRELLDLLSEKARDILILRVI
19551837	Metabolism	Nucleotide metabolism	Purine metabolism	NCgl0578		inositol-5-monophosphate dehydrogenase	GLSGEKR	K6(Acetyl)	788.426	1140000	1180000	0	0	CA		1.81098		High	22	0.119112	High	16	0.0471795							K415(aaLength:506, 405~425)	AMQGRGLSGEKRSYSKDRYFQ	AMQGRGLSGEKRSYSKDRYFQ
19551837	Metabolism	Nucleotide metabolism	Purine metabolism	NCgl0578		inositol-5-monophosphate dehydrogenase	LVGLITVKDFVK	K8(Acetyl)	1373.84	133000000	108000000	37100000	53200000	both-qA	2.66888	1.81098	1.47372	High	24	0.0722698	High	60	9.23e-07	High	43	4.9e-05	High	61	8.59e-07	K211(aaLength:506, 201~221)	DGKLVGLITVKDFVKTEQHPN	DGKLVGLITVKDFVKTEQHPN
19551837	Metabolism	Nucleotide metabolism	Purine metabolism	NCgl0578		inositol-5-monophosphate dehydrogenase	LPIIAKDGK	K6(Acetyl)	996.609	40100000	41000000	14500000	9790000	both-qA	3.33882	1.81098	1.84366	High	41	0.00176586	High	52	6.25e-06	High	31	0.000822186	High	38	0.000167869	K200(aaLength:506, 190~210)	NKVEKLPIIAKDGKLVGLITV	NKVEKLPIIAKDGKLVGLITV
19551837	Metabolism	Nucleotide metabolism	Purine metabolism	NCgl0578		inositol-5-monophosphate dehydrogenase	NLSIQEQAENVELVKR	K15(Acetyl)	1912.01	6530000	8270000	11100000	10500000	bothA		1.81098		High	17	0.368941	High	25	0.0061983	High	30	0.00173114	High	48	2.32e-05	K100(aaLength:506, 90~110)	QEQAENVELVKRSESGMVTDP	QEQAENVELVKRSESGMVTDP
19551837	Metabolism	Nucleotide metabolism	Purine metabolism	NCgl0578		inositol-5-monophosphate dehydrogenase	FVQITSAGLKESHPHHIQQTVEAPNYH	K10(Acetyl)	3110.55	84400000	79600000	48200000	98000000	both-qA	1.12175	1.81098	0.619417	High	27	0.038544	High	20	0.0126457	High	29	0.00160291	High	41	9.21e-05	K489(aaLength:506, 479~499)	RFVQITSAGLKESHPHHIQQT	RFVQITSAGLKESHPHHIQQT
19551837	Metabolism	Nucleotide metabolism	Purine metabolism	NCgl0578		inositol-5-monophosphate dehydrogenase	YFQSDVKSEDKLVPEGIEGR	K7(Acetyl)	2338.16	42400000	58400000	12600000	0	bothA		1.81098		High	35	0.00603888	High	45	3.56e-05	High	29	0.00132249				K429(aaLength:506, 419~439)	SKDRYFQSDVKSEDKLVPEGI	SKDRYFQSDVKSEDKLVPEGI
19551837	Metabolism	Nucleotide metabolism	Purine metabolism	NCgl0578		inositol-5-monophosphate dehydrogenase	DFVKTEQHPNASK	K4(Acetyl)	1542.75	182000000	165000000	77000000	93900000	both-qA	2.03043	1.81098	1.12118	High	37	0.00420685	High	36	0.000228544	High	38	0.000152746	High	29	0.00116405	K215(aaLength:506, 205~225)	VGLITVKDFVKTEQHPNASKD	VGLITVKDFVKTEQHPNASKD
19551838	Metabolism	Nucleotide metabolism	Purine metabolism	NCgl0579		inosine 5-monophosphate dehydrogenase	HADLDEAIAKVIAAYEEGDQAAATR	K10(Acetyl)	2670.31	6300000	7010000	0	0	CA*		1.63866		High	67	4.11e-06	High	64	6.52e-07							K95(aaLength:374, 85~105)	RHADLDEAIAKVIAAYEEGDQ	RHADLDEAIAKVIAAYEEGDQ
19551841	Metabolism	Nucleotide metabolism	Purine metabolism	NCgl0582	guaA	GMP synthase	LVEPLRDLFKDEVR	K10(Acetyl)	1770.98	73300000	82300000	5770000	26100000	both-qA	4.88233	1.88443	2.59088	High	32	0.0138343	High	46	4.37e-05	High	28	0.00244958	High	29	0.00176175	K378(aaLength:523, 368~388)	KLVEPLRDLFKDEVRAVGREL	KLVEPLRDLFKDEVRAVGREL
19551841	Metabolism	Nucleotide metabolism	Purine metabolism	NCgl0582	guaA	GMP synthase	QAFLSKLAGVTEPEAK	K6(Acetyl)	1730.94	8820000	6430000	0	0	CA*		1.88443		High	53	9.25e-05	High	52	1.06e-05							K289(aaLength:523, 279~299)	TVDERQAFLSKLAGVTEPEAK	TVDERQAFLSKLAGVTEPEAK
19551841	Metabolism	Nucleotide metabolism	Purine metabolism	NCgl0582	guaA	GMP synthase	SHHNVGGLPDDVEFKLVEPLR	K15(Acetyl)	2400.23	6660000	0	0	4390000	bothA		1.88443		High	38	0.00310425							High	35	0.000479866	K368(aaLength:523, 358~378)	VGGLPDDVEFKLVEPLRDLFK	VGGLPDDVEFKLVEPLRDLFK
19551841	Metabolism	Nucleotide metabolism	Purine metabolism	NCgl0582	guaA	GMP synthase	LPYEVLEKISTR	K8(Acetyl)	1489.83	14900000	17300000	5290000	0	bothA		1.88443		High	43	0.00109385	High	64	4.3e-07	High	27	0.00188352				K493(aaLength:523, 483~503)	WTRLPYEVLEKISTRITNEVP	WTRLPYEVLEKISTRITNEVP
19551845	Others	Others	unknown	NCgl0586		two-component system response regulator	GYVTKSISGEELIEAINR	K5(Acetyl)	2021.05	3380000	0	0	0	CA		1.84634		High	39	0.0026119										K102(aaLength:230, 92~112)	IRGGARGYVTKSISGEELIEA	IRGGARGYVTKSISGEELIEA
19551852	Others	Others	unknown	NCgl0593		hypothetical protein	MDDPMLLICTHSKR	C9(Carbamidomethyl); K13(Acetyl)	1758.83	37800000	41500000	0	0	CA*		C		High	48	0.000335704	High	21	0.00872911							K128(aaLength:287, 118~138)	DPMLLICTHSKRDVCCAIKGR	DPMLLICTHSKRDVCCAIKGR
19551863	Genetic Information Processing	Replication and repair	DNA repair and recombination proteins	NCgl0604		deoxyribodipyrimidine photolyase	YHQPLCEVDATLKK	C6(Carbamidomethyl); K14(Acetyl)	1743.87	0	62800000	22200000	29900000	bothA		2.40596		High	29	0.0269747	High	32	0.000668298	High	30	0.00105431	High	31	0.00079794	K129(aaLength:482, 119~139)	PLCEVDATLKKNLRDKGIEVH	PLCEVDATLKKNLRDKGIEVH
19551863	Genetic Information Processing	Replication and repair	DNA repair and recombination proteins	NCgl0604		deoxyribodipyrimidine photolyase	VFTPFSKAAWEVAR	K7(Acetyl)	1650.86	6050000	0	0	0	CA		2.40596		High	30	0.018705										K168(aaLength:482, 158~178)	TPYKVFTPFSKAAWEVARVHA	TPYKVFTPFSKAAWEVARVHA
19551879	Metabolism	Metabolism of cofactors and vitamins	One carbon pool by folate	NCgl0620		bifunctional 5,10-methylene-tetrahydrofolate dehydrogenase/ 5,10-methylene-tetrahydrofolate cyclohydrolase	IDPAKDADGLHPVNLGK	K5(Acetyl)	1801.94	0	109000000	0	78300000	TA		2.74509					High	16	0.0411608				High	29	0.00219341	K117(aaLength:284, 107~127)	NAVLERIDPAKDADGLHPVNL	NAVLERIDPAKDADGLHPVNL
19551884	Metabolism	Amino acid metabolism	Cysteine and methionine metabolism	NCgl0625		O-acetylhomoserine aminocarboxypropyltransferase	YADLGAPAFGLKVR	K12(Acetyl)	1519.83	3730000	11500000	0	8930000	TA		0.936754		High	16	0.449735	High	17	0.0179887				High	23	0.00488865	K273(aaLength:437, 263~283)	ADLGAPAFGLKVRVGLLRDTG	ADLGAPAFGLKVRVGLLRDTG
19551887	Others	Others	unknown	NCgl0628		hypothetical protein	AILDTYTKEHSAEYQSQAPIDLAR	K8(Acetyl)	2762.37	17600000	15500000	27300000	34600000	both-qA	0.534733	0.745766	0.717026	High	25	0.0691762	High	33	0.000714707	High	28	0.00217454	High	64	6.18e-07	K284(aaLength:504, 274~294)	AKRAILDTYTKEHSAEYQSQA	AKRAILDTYTKEHSAEYQSQA
19551887	Others	Others	unknown	NCgl0628		hypothetical protein	EQYIQKFR	K6(Acetyl)	1153.6	20500000	17200000	21900000	46600000	both-qA	0.550365	0.745766	0.737986	High	30	0.0205096	High	32	0.000602518	High	32	0.000630957	High	28	0.00144544	K451(aaLength:504, 441~461)	RPFAREQYIQKFRTLAEGVVS	RPFAREQYIQKFRTLAEGVVS
19551887	Others	Others	unknown	NCgl0628		hypothetical protein	YHSVDPAEKAFGAR	K9(Acetyl)	1589.77	0	0	7740000	3510000	TA*		0.745766								High	45	3.48e-05	High	49	1.13e-05	K410(aaLength:504, 400~420)	RRYHSVDPAEKAFGARAVITF	RRYHSVDPAEKAFGARAVITF
19551887	Others	Others	unknown	NCgl0628		hypothetical protein	DVDSIVLHTSHHTHYVIGTGSNDPQKFDPDASR	K26(Acetyl)	3687.73	0	0	0	16500000	TA		0.745766											High	27	0.00190972	K340(aaLength:504, 330~350)	VIGTGSNDPQKFDPDASRETL	VIGTGSNDPQKFDPDASRETL
23308799	Metabolism	Carbohydrate metabolism	Propanoate metabolism	NCgl0629		PEP phosphonomutase or related enzyme	TVSELEDAGVAGCHLEDQVNPKR	C13(Carbamidomethyl); K22(Acetyl)	2566.22	0	0	0	38000000	bothA		0.54836					High	59	1.27e-06				High	26	0.00262404	K124(aaLength:304, 114~134)	GCHLEDQVNPKRCGHLDGKEV	GCHLEDQVNPKRCGHLDGKEV
19551889	Metabolism	Carbohydrate metabolism	Propanoate metabolism	NCgl0630		methylcitrate synthase	HDGEKWVAMYENMR	K5(Acetyl)	1807.79	0	0	0	0	CA		0.588198		High	20	0.194069										K297(aaLength:383, 287~307)	RELAARHDGEKWVAMYENMRD	RELAARHDGEKWVAMYENMRD
19551894	Metabolism	Carbohydrate metabolism	Citrate cycle (TCA cycle)	NCgl0634	icd	monomeric isocitrate dehydrogenase (NADP+)	ATMMKVSDPIIFGHVVR	K5(Acetyl)	1943.03	71500000	97500000	46000000	62800000	both-qA	1.55331	1.47379	1.05396	High	38	0.00298508	High	46	4.27e-05	High	46	4.48e-05	High	61	1.43e-06	K258(aaLength:738, 248~268)	FSAHLKATMMKVSDPIIFGHV	FSAHLKATMMKVSDPIIFGHV
19551894	Metabolism	Carbohydrate metabolism	Citrate cycle (TCA cycle)	NCgl0634	icd	monomeric isocitrate dehydrogenase (NADP+)	HIAADGTETILKDSLK	K12(Acetyl)	1753.94	0	24600000	0	10500000	TA		1.47379					High	14	0.046793				High	34	0.000416869	K209(aaLength:738, 199~219)	IAADGTETILKDSLKLLEGEV	IAADGTETILKDSLKLLEGEV
19551894	Metabolism	Carbohydrate metabolism	Citrate cycle (TCA cycle)	NCgl0634	icd	monomeric isocitrate dehydrogenase (NADP+)	SIILDAADEVQIKHIAADGTETILK	K13(Acetyl)	2706.46	18300000	17600000	11600000	0	bothA		1.47379		High	39	0.00246579	High	38	0.000215444	High	39	0.000165162				K197(aaLength:738, 187~207)	ILDAADEVQIKHIAADGTETI	ILDAADEVQIKHIAADGTETI
19551894	Metabolism	Carbohydrate metabolism	Citrate cycle (TCA cycle)	NCgl0634	icd	monomeric isocitrate dehydrogenase (NADP+)	TSGHMWNKDDQEQDTLAIIPDSSYAGVYQTVIEDCRK	K8(Acetyl); C35(Carbamidomethyl)	4312.99	39700000	0	22100000	23200000	TA		1.47379		High	18	0.28573				High	21	0.00864908	High	19	0.0136763	K362(aaLength:738, 352~372)	MIRTSGHMWNKDDQEQDTLAI	MIRTSGHMWNKDDQEQDTLAI
19551894	Metabolism	Carbohydrate metabolism	Citrate cycle (TCA cycle)	NCgl0634	icd	monomeric isocitrate dehydrogenase (NADP+)	AAFEKGLEDGPDLAMVNSAR	K5(Acetyl)	2133.03	52800000	46800000	24700000	17700000	both-qA	2.34906	1.47379	1.59389	High	66	5.16e-06	High	58	2.14e-06	High	38	0.000183193	High	67	2.77e-07	K317(aaLength:738, 307~327)	NGEEIKAAFEKGLEDGPDLAM	NGEEIKAAFEKGLEDGPDLAM
19551894	Metabolism	Carbohydrate metabolism	Citrate cycle (TCA cycle)	NCgl0634	icd	monomeric isocitrate dehydrogenase (NADP+)	RAPIAVKNFVK	K7(Acetyl)	1284.78	450000000	379000000	121000000	222000000	both-qA	2.41691	1.47379	1.63993	High	32	0.0122732	High	45	3.37e-05	High	34	0.000389915	High	36	0.000245454	K150(aaLength:738, 140~160)	NSDRRAPIAVKNFVKKFPHRM	NSDRRAPIAVKNFVKKFPHRM
19551894	Metabolism	Carbohydrate metabolism	Citrate cycle (TCA cycle)	NCgl0634	icd	monomeric isocitrate dehydrogenase (NADP+)	LTNIMRPVAQFNEIVDALKK	K20(Acetyl)	2342.29	16700000	0	11600000	11100000	bothA		1.47379		High	61	1.72e-05	High	65	3.76e-07	High	48	1.63e-05	High	47	2.6e-05	K738(aaLength:738, 728~738)	QFNEIVDALKK	QFNEIVDALKKXXXXXXXXXX
19551894	Metabolism	Carbohydrate metabolism	Citrate cycle (TCA cycle)	NCgl0634	icd	monomeric isocitrate dehydrogenase (NADP+)	DAPIQDWVKLAVTR	K9(Acetyl)	1653.9	40500000	31500000	13900000	36300000	both-qA	1.43426	1.47379	0.97318	High	56	5.03e-05	High	44	3.74e-05	High	58	1.53e-06	High	42	6.22e-05	K467(aaLength:738, 457~477)	VKDAPIQDWVKLAVTRSRLSG	VKDAPIQDWVKLAVTRSRLSG
19551901	Genetic Information Processing	Replication and repair	Base excision repair	NCgl0641		exonuclease III	SWVDKAAAYDLR	K5(Acetyl)	1436.72	8400000	7870000	0	0	CA*		1.90109		High	61	1.57e-05	High	80	1.02e-08							K285(aaLength:304, 275~295)	LERAERSWVDKAAAYDLRWSD	LERAERSWVDKAAAYDLRWSD
19551907	Genetic Information Processing	Translation	Aminoacyl-tRNA biosynthesis	NCgl0647		tryptophanyl-tRNA synthetase	AKYDEYMNDRGELER	K2(Acetyl)	1930.86	29400000	25800000	0	0	CA		1.37263		High	23	0.106159	High	14	0.0364729							K301(aaLength:345, 291~311)	LEAFTTPLKAKYDEYMNDRGE	LEAFTTPLKAKYDEYMNDRGE
19551917	Others	Others	Peptidases	NCgl0657		metal-dependent amidase/aminoacylase/carboxypeptidase	HHDEVIKWR	K7(Acetyl)	1261.64	35500000	25500000	0	12000000	bothA		2.85352		High	29	0.0254658	High	29	0.00139637				High	47	1.95e-05	K20(aaLength:394, 10~30)	WMDRHHDEVIKWRRHLHSHPE	WMDRHHDEVIKWRRHLHSHPE
19551918	Metabolism	Amino acid metabolism	Glycine, serine and threonine metabolism	NCgl0658	E3fake	flavoprotein disulfide reductase	HGFVKLFCR	K5(Acetyl); C8(Carbamidomethyl)	1205.63	13100000	11800000	0	0	CA*		1.64643		High	22	0.124726	High	21	0.00777983							K401(aaLength:469, 391~411)	KMRSLRHGFVKLFCRRNSGLI	KMRSLRHGFVKLFCRRNSGLI
19551918	Metabolism	Amino acid metabolism	Glycine, serine and threonine metabolism	NCgl0658	E3fake	flavoprotein disulfide reductase	GVSLEKHAR	K6(Acetyl)	1038.57	0	6180000	0	0	CA		1.64643					High	43	5.01e-05							K239(aaLength:469, 229~249)	VLAERGVSLEKHARVESVTRT	VLAERGVSLEKHARVESVTRT
19551919	Metabolism	Carbohydrate metabolism	Pyruvate metabolism	NCgl0659	pyc	pyruvate carboxylase	SAEGQTYPIFVKAVAGGGGR	K12(Acetyl)	2007.03	24000000	22400000	0	4840000	bothA		1.87966		High	84	7.69e-08	High	71	7.29e-08				High	21	0.00822601	K168(aaLength:1140, 158~178)	AEGQTYPIFVKAVAGGGGRGM	AEGQTYPIFVKAVAGGGGRGM
19551919	Metabolism	Carbohydrate metabolism	Pyruvate metabolism	NCgl0659	pyc	pyruvate carboxylase	ALLREEDFTSKR	K11(Acetyl)	1506.79	42900000	33200000	0	0	CA		1.87966		High	28	0.0325804	High	16	0.0240974							K447(aaLength:1140, 437~457)	ALLREEDFTSKRIATGFIADH	ALLREEDFTSKRIATGFIADH
19551919	Metabolism	Carbohydrate metabolism	Pyruvate metabolism	NCgl0659	pyc	pyruvate carboxylase	AYLDIDEIIGAAKK	K13(Acetyl)	1561.85	25700000	23000000	0	11500000	bothA		1.87966		High	22	0.122449	High	21	0.0102316				High	23	0.0067481	K82(aaLength:1140, 72~92)	LDIDEIIGAAKKVKADAIYPG	LDIDEIIGAAKKVKADAIYPG
19551919	Metabolism	Carbohydrate metabolism	Pyruvate metabolism	NCgl0659	pyc	pyruvate carboxylase	KAGLPVLAESTPSKNIDEIVK	K14(Acetyl)	2251.25	80300000	74800000	26500000	34200000	both-qA	2.55519	1.87966	1.35939	High	35	0.00595603	High	48	1.43e-05	High	26	0.00318198	High	39	0.000113755	K149(aaLength:1140, 139~159)	LPVLAESTPSKNIDEIVKSAE	LPVLAESTPSKNIDEIVKSAE
19551919	Metabolism	Carbohydrate metabolism	Pyruvate metabolism	NCgl0659	pyc	pyruvate carboxylase	ICADAVKFCR	C2(Carbamidomethyl); K7(Acetyl); C9(Carbamidomethyl)	1281.61	256000000	188000000	50900000	49200000	both-qA	4.43556	1.87966	2.35977	High	58	2.96e-05	High	47	2.11e-05	High	50	1.06e-05	High	50	1.05e-05	K271(aaLength:1140, 261~281)	LRDRICADAVKFCRSIGYQGA	LRDRICADAVKFCRSIGYQGA
19551919	Metabolism	Carbohydrate metabolism	Pyruvate metabolism	NCgl0659	pyc	pyruvate carboxylase	LAAGATLKELGLTQDK	K8(Acetyl)	1670.93	5060000	5130000	0	0	CA*		1.87966		High	46	0.00055457	High	49	1.25e-05							K332(aaLength:1140, 322~342)	QMRLAAGATLKELGLTQDKIK	QMRLAAGATLKELGLTQDKIK
19551919	Metabolism	Carbohydrate metabolism	Pyruvate metabolism	NCgl0659	pyc	pyruvate carboxylase	RHQKVVEIAPAQHLDPELR	K4(Acetyl)	2278.24	9750000	6000000	0	0	CA*		1.87966		High	47	0.000358886	High	31	0.000795047							K247(aaLength:1140, 237~257)	RDCSLQRRHQKVVEIAPAQHL	RDCSLQRRHQKVVEIAPAQHL
19551919	Metabolism	Carbohydrate metabolism	Pyruvate metabolism	NCgl0659	pyc	pyruvate carboxylase	STHTSSTLPAFKK	K12(Acetyl)	1446.76	139000000	95800000	50800000	0	bothA		1.87966		High	22	0.12559	High	21	0.00923406	High	23	0.00593462	High	20	0.0108491	K13(aaLength:1140, 3~23)	THTSSTLPAFKKILVANRGEI	THTSSTLPAFKKILVANRGEI
19551919	Metabolism	Carbohydrate metabolism	Pyruvate metabolism	NCgl0659	pyc	pyruvate carboxylase	AFVKEAASSGVDIFR	K4(Acetyl)	1638.85	61800000	57500000	13200000	14300000	both-qA	4.33818	1.87966	2.30796	High	73	1.12e-06	High	67	1.96e-07	High	29	0.00134577	High	29	0.0011587	K635(aaLength:1140, 625~645)	YPDSVCRAFVKEAASSGVDIF	YPDSVCRAFVKEAASSGVDIF
19551923	Metabolism	Nucleotide metabolism	Pyrimidine metabolism	NCgl0663		thioredoxin reductase	NSYAHAAHNVLGQEGIAPAELLEKGR	K24(Acetyl)	2787.42	24700000	25900000	0	0	CA*		C		High	44	0.000891162	High	53	8.58e-06							K65(aaLength:308, 55~75)	EGIAPAELLEKGRAEARSYGV	EGIAPAELLEKGRAEARSYGV
19551929	Others	Others	unknown	NCgl0669		hypothetical protein	EVSAGEQPTPNDLKFLGLFQHR	K14(Acetyl)	2525.29	0	0	13900000	0	TA		T								High	35	0.000679251				K42(aaLength:60, 32~52)	AGEQPTPNDLKFLGLFQHRAG	AGEQPTPNDLKFLGLFQHRAG
19551930	Metabolism	Lipid metabolism	Fatty acid biosynthesis	NCgl0670		acyl-CoA carboxylase	RVEVALPGDLALGGTAGPKK	K19(Acetyl)	1991.13	161000000	162000000	50000000	64000000	bothA		2.35786		High	14	0.833598	High	35	0.000340385	High	37	0.000199972	High	35	0.00028772	K505(aaLength:591, 495~515)	DLALGGTAGPKKKAKKRRAGG	DLALGGTAGPKKKAKKRRAGG
19551930	Metabolism	Lipid metabolism	Fatty acid biosynthesis	NCgl0670		acyl-CoA carboxylase	LHSSAKAICK	K6(Acetyl); C9(Carbamidomethyl)	1156.61	19000000	20900000	0	12700000	bothA		2.35786		High	18	0.353148	High	27	0.00183219				High	32	0.000699794	K266(aaLength:591, 256~276)	DQRERLHSSAKAICKEAGYYG	DQRERLHSSAKAICKEAGYYG
19551930	Metabolism	Lipid metabolism	Fatty acid biosynthesis	NCgl0670		acyl-CoA carboxylase	VAYKMEEVADLFESATR	K4(Acetyl)	2000.96	31800000	41400000	13400000	16300000	both-qA	2.46465	2.35786	1.04529	High	62	1.21e-05	High	72	6.95e-08	High	30	0.00097717	High	23	0.00549503	K179(aaLength:591, 169~189)	GGGRGMKVAYKMEEVADLFES	GGGRGMKVAYKMEEVADLFES
19551930	Metabolism	Lipid metabolism	Fatty acid biosynthesis	NCgl0670		acyl-CoA carboxylase	RVEVALPGDLALGGTAGPKKK	K20(Acetyl)	2119.23	32700000	31500000	7170000	5000000	both-qA	5.27527	2.35786	2.23731	High	39	0.00231183	High	29	0.00139306	High	22	0.00626571	High	30	0.000897367	K506(aaLength:591, 496~516)	LALGGTAGPKKKAKKRRAGGA	LALGGTAGPKKKAKKRRAGGA
19551930	Metabolism	Lipid metabolism	Fatty acid biosynthesis	NCgl0670		acyl-CoA carboxylase	KITKVLVANR	K4(Acetyl)	1183.75	29300000	33200000	9710000	24400000	both-qA	1.83231	2.35786	0.777106	High	31	0.0167092	High	34	0.000439511	High	24	0.00400839	High	51	8.75e-06	K10(aaLength:591, 1~20)	MSVETRKITKVLVANRGEIA	XMSVETRKITKVLVANRGEIA
19551930	Metabolism	Lipid metabolism	Fatty acid biosynthesis	NCgl0670		acyl-CoA carboxylase	RFQKLVEEAPAPFLTDDQR	K4(Acetyl)	2302.18	642000000	572000000	148000000	161000000	both-qA	3.9288	2.35786	1.66626	High	67	4.12e-06	High	69	2.73e-07	High	67	4.52e-07	High	75	7.23e-08	K243(aaLength:591, 233~253)	RDCSLQRRFQKLVEEAPAPFL	RDCSLQRRFQKLVEEAPAPFL
19551930	Metabolism	Lipid metabolism	Fatty acid biosynthesis	NCgl0670		acyl-CoA carboxylase	HVEAQVIADKHGNVVVAGTR	K10(Acetyl)	2142.14	22200000	21000000	0	0	CA*		2.35786		High	30	0.0217749	High	39	0.00014952							K223(aaLength:591, 213~233)	RHVEAQVIADKHGNVVVAGTR	RHVEAQVIADKHGNVVVAGTR
19551930	Metabolism	Lipid metabolism	Fatty acid biosynthesis	NCgl0670		acyl-CoA carboxylase	IAEGHELSIKEDPAPR	K10(Acetyl)	1803.92	8480000	0	0	0	CA		2.35786		High	45	0.000707875										K330(aaLength:591, 320~340)	RIAEGHELSIKEDPAPRGHAF	RIAEGHELSIKEDPAPRGHAF
19551931	Metabolism	Amino acid metabolism	Cysteine and methionine metabolism	NCgl0671		thiosulfate sulfurtransferase	AAHTWFVLK	K9(Acetyl)	1114.61	4300000	0	0	7530000	CA		2.07136		High	23	0.103742							High	15	0.0440464	K262(aaLength:301, 252~272)	DRAAHTWFVLKYLLGFNNVRN	DRAAHTWFVLKYLLGFNNVRN
19551931	Metabolism	Amino acid metabolism	Cysteine and methionine metabolism	NCgl0671		thiosulfate sulfurtransferase	TRAELDKLYADLNPADDTVVYCQVGDR	K7(Acetyl); C22(Carbamidomethyl)	3139.51	14100000	0	0	0	CA		2.07136		High	30	0.0180284										K233(aaLength:301, 223~243)	GNFRTRAELDKLYADLNPADD	GNFRTRAELDKLYADLNPADD
19551931	Metabolism	Amino acid metabolism	Cysteine and methionine metabolism	NCgl0671		thiosulfate sulfurtransferase	IDWAKDLNDPLTR	K5(Acetyl)	1598.82	0	21200000	0	19500000	TA		2.07136					High	19	0.0120781				High	31	0.000767696	K62(aaLength:301, 52~72)	LPGAVRIDWAKDLNDPLTRDF	LPGAVRIDWAKDLNDPLTRDF
19551933	Others	Others	unknown	NCgl0673		hypothetical protein	SASNDEEKIQAYAFAR	K8(Acetyl)	1841.86	39100000	35800000	21800000	0	bothA		2.16956		High	76	4.72e-07	High	100	1.07e-10	High	41	7.24e-05				K58(aaLength:138, 48~68)	LIKSASNDEEKIQAYAFARTG	LIKSASNDEEKIQAYAFARTG
19551937	Metabolism	Carbohydrate metabolism	Glyoxylate and dicarboxylate metabolism	NCgl0677		detergent sensitivity rescuer dtsR2	SKNFGLDAK	K2(Acetyl)	1021.53	0	42500000	23400000	10200000	bothA		1.21387					High	37	0.000214783	High	38	0.000142889	High	41	8.32e-05	K72(aaLength:537, 62~82)	EIDALARHRSKNFGLDAKRPV	EIDALARHRSKNFGLDAKRPV
19551937	Metabolism	Carbohydrate metabolism	Glyoxylate and dicarboxylate metabolism	NCgl0677		detergent sensitivity rescuer dtsR2	IVKVMDLAIK	K3(Acetyl)	1171.71	3170000	3910000	0	0	CA		1.21387		High	28	0.0320595	High	14	0.0375811							K122(aaLength:537, 112~132)	LGEVYGEKIVKVMDLAIKTGV	LGEVYGEKIVKVMDLAIKTGV
19551937	Metabolism	Carbohydrate metabolism	Glyoxylate and dicarboxylate metabolism	NCgl0677		detergent sensitivity rescuer dtsR2	LAEAQAPMGEATVEKVHAAGR	K15(Acetyl)	2178.1	187000000	152000000	112000000	129000000	both-qA	1.40664	1.21387	1.15881	High	41	0.00162165	High	76	3.64e-08	High	48	1.92e-05	High	81	1e-08	K38(aaLength:537, 28~48)	QAPMGEATVEKVHAAGRKTAR	QAPMGEATVEKVHAAGRKTAR
19551938	Others	Others	unknown	NCgl0678		detergent sensitivity rescuer dtsR1	GLDTVALAKSFER	K9(Acetyl)	1448.77	5830000	5920000	0	0	CA*		34.1056		High	28	0.0338031	High	24	0.00362218							K484(aaLength:543, 474~494)	AKGLDTVALAKSFEREYEDHM	AKGLDTVALAKSFEREYEDHM
19551938	Others	Others	unknown	NCgl0678		detergent sensitivity rescuer dtsR1	AVEKVHAAGR	K4(Acetyl)	1079.6	3120000	3420000	0	0	CA		34.1056		High	21	0.160678	High	18	0.0173768							K44(aaLength:543, 34~54)	HFPMGEKAVEKVHAAGRLTAR	HFPMGEKAVEKVHAAGRLTAR
19551941	Metabolism	Nucleotide metabolism	Purine metabolism	NCgl0681		phosphoribosylaminoimidazole carboxylase ATPase subunit	KYPDAKIHLYGK	K6(Acetyl)	1474.81	12400000	0	0	0	CA		1.92926		High	44	0.000812749										K343(aaLength:387, 333~353)	VEVGRKYPDAKIHLYGKGHRP	VEVGRKYPDAKIHLYGKGHRP
19551941	Metabolism	Nucleotide metabolism	Purine metabolism	NCgl0681		phosphoribosylaminoimidazole carboxylase ATPase subunit	IHLYGKGHRPGR	K6(Acetyl)	1432.79	0	8780000	0	4410000	bothA		1.92926					High	23	0.0065606				High	29	0.0016639	K349(aaLength:387, 339~359)	YPDAKIHLYGKGHRPGRKIGH	YPDAKIHLYGKGHRPGRKIGH
19551944	Metabolism	Nucleotide metabolism	Purine metabolism	NCgl0684		phosphoribosylaminoimidazole carboxylase catalytic subunit	MLNYAKTAHER	K6(Acetyl)	1375.68	0	17900000	0	0	CA		5.29594					High	41	8.71e-05							K51(aaLength:165, 41~61)	RTPEKMLNYAKTAHERGIKTI	RTPEKMLNYAKTAHERGIKTI
19551949	Metabolism	Lipid metabolism	Fatty acid biosynthesis	NCgl0689	fabG	3-ketoacyl-ACP reductase	TFAKDLGPR	K4(Acetyl)	1046.56	12400000	12100000	0	0	CA*		1.1457		High	45	0.000654571	High	26	0.00389448							K173(aaLength:263, 163~183)	ALLSLTRTFAKDLGPRHITVN	ALLSLTRTFAKDLGPRHITVN
19551960	Others	Others	unknown	NCgl0700		helicase	RGQHFFTKDGGR	K8(Acetyl)	1447.72	3350000	0	0	0	CA		2.39946		High	44	0.00076552										K840(aaLength:1600, 830~850)	GPRRGQHFFTKDGGRKSTRRL	GPRRGQHFFTKDGGRKSTRRL
19551960	Others	Others	unknown	NCgl0700		helicase	DFITKVLNR	K5(Acetyl)	1147.64	5230000	0	0	0	CA		2.39946		High	26	0.052961										K868(aaLength:1600, 858~878)	GTNNRKDFITKVLNRIGQAGD	GTNNRKDFITKVLNRIGQAGD
19551960	Others	Others	unknown	NCgl0700		helicase	ENKFLIPR	K3(Acetyl)	1058.6	8540000	0	0	1700000	bothA		2.39946		High	29	0.023494							High	25	0.0041719	K1347(aaLength:1600, 1337~1357)	SAPISLGKENKFLIPRFGFVA	SAPISLGKENKFLIPRFGFVA
19551961	Others	Others	unknown	NCgl0701		hypothetical protein	SIPLKR	K5(Acetyl)	755.478	1060000	1160000	0	0	CA*		C		High	26	0.0454943	High	26	0.00231723							K449(aaLength:1233, 439~459)	NKWVIRSIPLKRAESITVSHG	NKWVIRSIPLKRAESITVSHG
19551961	Others	Others	unknown	NCgl0701		hypothetical protein	FSSNSEKHIR	K7(Acetyl)	1246.62	6080000	6250000	0	0	CA*		C		High	29	0.0235481	High	38	0.000145871							K615(aaLength:1233, 605~625)	TFARFSSNSEKHIRFPDEIIG	TFARFSSNSEKHIRFPDEIIG
19551966	Others	Others	unknown	NCgl0706		type II restriction enzyme, methylase subunits	LKDGQELSVEKR	K11(Acetyl)	1443.78	8380000	8510000	0	0	CA*		2.85024		High	43	0.000901481	High	24	0.00416841							K1491(aaLength:1532, 1481~1501)	LKDGQELSVEKRTWVHPQSEV	LKDGQELSVEKRTWVHPQSEV
19551970	Metabolism	Carbohydrate metabolism	Amino sugar and nucleotide sugar metabolism	NCgl0710		nucleoside-diphosphate-sugar pyrophosphorylase	ETFPQLLEEGKR	K11(Acetyl)	1488.78	1680000	0	1660000	0	bothA		0.817838		High	27	0.0363042				High	21	0.00986691				K212(aaLength:362, 202~222)	ETFPQLLEEGKRVFGHVDASY	ETFPQLLEEGKRVFGHVDASY
19551970	Metabolism	Carbohydrate metabolism	Amino sugar and nucleotide sugar metabolism	NCgl0710		nucleoside-diphosphate-sugar pyrophosphorylase	TEDPPTDQINAGCYVFKK	C13(Carbamidomethyl); K18(Acetyl)	2124.99	21800000	19200000	5190000	1240000	both-qA	6.37636	0.817838	7.79661	High	54	7.13e-05	High	43	5.05e-05	High	27	0.00183219	High	22	0.00571439	K185(aaLength:362, 175~195)	QINAGCYVFKKELIEQIPAGR	QINAGCYVFKKELIEQIPAGR
19551970	Metabolism	Carbohydrate metabolism	Amino sugar and nucleotide sugar metabolism	NCgl0710		nucleoside-diphosphate-sugar pyrophosphorylase	NVYDKLR	K5(Acetyl)	949.51	25800000	0	0	0	CA		0.817838		High	23	0.0933161										K104(aaLength:362, 94~114)	TGGGIRNVYDKLRHDTAIVFN	TGGGIRNVYDKLRHDTAIVFN
19551974	Metabolism	Carbohydrate metabolism	Amino sugar and nucleotide sugar metabolism	NCgl0714	manB	phosphomannomutase	ESVTAVIKAYDVR	K8(Acetyl)	1492.8	3190000	0	0	0	CA		1.52701		High	26	0.0546961										K12(aaLength:458, 2~22)	RTRESVTAVIKAYDVRGVVGV	RTRESVTAVIKAYDVRGVVGV
19551976	Metabolism	Carbohydrate metabolism	Amino sugar and nucleotide sugar metabolism	NCgl0716		phosphomannose isomerase	GGLTSKYVDVPELVR	K6(Acetyl)	1674.91	6630000	7490000	0	0	CA*		1.27181		High	42	0.00133339	High	29	0.00135891							K287(aaLength:394, 277~297)	DNVLRGGLTSKYVDVPELVRV	DNVLRGGLTSKYVDVPELVRV
19551979	Metabolism	Amino acid metabolism	Cysteine and methionine metabolism	NCgl0719		S-adenosyl-L-homocysteine hydrolase	SKFDNKYGTR	K6(Acetyl)	1257.62	30500000	26200000	0	3880000	bothA		1.50869		High	28	0.0302661	High	25	0.00346713				High	28	0.00156304	K237(aaLength:478, 227~247)	DAVTKSKFDNKYGTRHSLIDG	DAVTKSKFDNKYGTRHSLIDG
19551979	Metabolism	Amino acid metabolism	Cysteine and methionine metabolism	NCgl0719		S-adenosyl-L-homocysteine hydrolase	DIISFEQMLKMK	K10(Acetyl)	1524.78	0	3360000	0	0	CA		1.50869					High	22	0.00635287							K334(aaLength:478, 324~344)	KDIISFEQMLKMKDHALLGNI	KDIISFEQMLKMKDHALLGNI
19551979	Metabolism	Amino acid metabolism	Cysteine and methionine metabolism	NCgl0719		S-adenosyl-L-homocysteine hydrolase	EQAEYIGVDVAGPFKPEHYRY	K15(Acetyl)	2510.2	40300000	0	0	12100000	TA		1.50869		High	15	0.704623							High	21	0.00736156	K472(aaLength:478, 462~478)	YIGVDVAGPFKPEHYRY	YIGVDVAGPFKPEHYRYXXXX
19551981	Environmental Information Processing	Signal transduction	Two-component system	NCgl0721		two-component system response regulator	ATVDEPSEIIEVGDLSIDVPAHTVKR	K25(Acetyl)	2832.46	10500000	0	0	0	CA		1.81814		High	23	0.098165										K143(aaLength:226, 133~153)	LSIDVPAHTVKRNGAEISLTP	LSIDVPAHTVKRNGAEISLTP
19551984	Others	Others	unknown	NCgl0725		ribosome-associated protein Y	AEAKEDSFYAALETALAKMER	K18(Acetyl)	2386.16	9000000	9270000	7160000	8650000	both-qA	1.1556	0.885019	1.30573	High	59	2.7e-05	High	69	1.29e-07	High	42	5.96e-05	High	63	5.01e-07	K99(aaLength:221, 89~109)	FYAALETALAKMERSLRKVKA	FYAALETALAKMERSLRKVKA
19551984	Others	Others	unknown	NCgl0725		ribosome-associated protein Y	YDVDPYADKVDDVMPGQVVR	K9(Acetyl)	2323.09	4340000	0	6560000	6550000	bothA		0.885019		High	38	0.00322075				High	17	0.0184914	High	24	0.00403618	K155(aaLength:221, 145~165)	GKYDVDPYADKVDDVMPGQVV	GKYDVDPYADKVDDVMPGQVV
19551984	Others	Others	unknown	NCgl0725		ribosome-associated protein Y	GADELGKYDVDPYADKVDDVMPGQVVR	K7(Acetyl)	2993.42	19900000	21400000	161000000	182000000	both-qA	0.120408	0.885019	0.136051	High	21	0.15594	High	38	0.000165185	High	42	7e-05	High	45	3.3e-05	K146(aaLength:221, 136~156)	QEARGADELGKYDVDPYADKV	QEARGADELGKYDVDPYADKV
19551985	Genetic Information Processing	Folding, sorting and degradation	Protein export	NCgl0726	secA	preprotein translocase subunit SecA	LHKIADQVIALEDK	K3(Acetyl)	1634.91	10700000	11100000	4280000	3310000	both-qA	2.8722	2.07457	1.38448	High	30	0.0217248	High	23	0.00553312	High	23	0.00486374	High	22	0.00596994	K21(aaLength:845, 11~31)	GEGRAVKRLHKIADQVIALED	GEGRAVKRLHKIADQVIALED
19551985	Genetic Information Processing	Folding, sorting and degradation	Protein export	NCgl0726	secA	preprotein translocase subunit SecA	GVHVVTVNDYLAKR	K13(Acetyl)	1612.88	35800000	31000000	6590000	14900000	bothA		2.07457		High	36	0.00497687	High	38	0.000242932	High	14	0.0569021	High	41	0.00012657	K135(aaLength:845, 125~145)	HVVTVNDYLAKRDAEMMGRVH	HVVTVNDYLAKRDAEMMGRVH
19551985	Genetic Information Processing	Folding, sorting and degradation	Protein export	NCgl0726	secA	preprotein translocase subunit SecA	TALVNDAHAEYAKLEEAVSAIGGEAQIR	K13(Acetyl)	2968.51	12500000	6020000	606000	3920000	both-qA	4.09191	2.07457	1.97241	High	23	0.090773	High	22	0.0119446	High	27	0.00403417	High	33	0.000986899	K748(aaLength:845, 738~758)	LVNDAHAEYAKLEEAVSAIGG	LVNDAHAEYAKLEEAVSAIGG
19551985	Genetic Information Processing	Folding, sorting and degradation	Protein export	NCgl0726	secA	preprotein translocase subunit SecA	KNVLKYDEVMNEQR	K5(Acetyl)	1807.9	3820000	0	0	1250000	bothA		2.07457		High	53	9.75e-05							High	31	0.000851079	K642(aaLength:845, 632~652)	QNFEMRKNVLKYDEVMNEQRK	QNFEMRKNVLKYDEVMNEQRK
19551985	Genetic Information Processing	Folding, sorting and degradation	Protein export	NCgl0726	secA	preprotein translocase subunit SecA	SEYLSQLLTKR	K10(Acetyl)	1379.76	21900000	16500000	3900000	9430000	both-qA	2.88072	2.07457	1.38859	High	65	6.85e-06	High	50	1.07e-05	High	37	0.000226038	High	56	3.17e-06	K451(aaLength:845, 441~461)	RSEYLSQLLTKRGIKHNVLNA	RSEYLSQLLTKRGIKHNVLNA
19551985	Genetic Information Processing	Folding, sorting and degradation	Protein export	NCgl0726	secA	preprotein translocase subunit SecA	TQEAKFAAVVDDIAER	K5(Acetyl)	1804.91	16700000	13500000	1740000	0	CA		2.07457		High	69	2.4e-06	High	50	1.12e-05	High	18	0.0216725				K414(aaLength:845, 404~424)	TDLVYKTQEAKFAAVVDDIAE	TDLVYKTQEAKFAAVVDDIAE
19551987	Others	Others	unknown	NCgl0727		hypothetical protein	NLLAAAKK	K7(Acetyl)	870.541	15100000	0	9370000	11800000	bothA		0.917677		High	37	0.0038544				High	36	0.000257022	High	34	0.000370655	K30(aaLength:136, 20~40)	RRWRNLLAAAKKNGVGTVILS	RRWRNLLAAAKKNGVGTVILS
19551991	Others	Others	unknown	NCgl0731		hypothetical protein	EMLHPVSQEWVKR	K12(Acetyl)	1680.85	11300000	8860000	0	0	CA*		1.68223		High	20	0.197223	High	21	0.0087694							K184(aaLength:207, 174~194)	MLHPVSQEWVKRLSVREVSSD	MLHPVSQEWVKRLSVREVSSD
23308803	Others	Others	unknown	NCgl0737		helicase	SFLNKPVHIR	K5(Acetyl)	1252.72	13700000	11900000	0	0	CA*		2.26545		High	42	0.00122732	High	20	0.00950539							K211(aaLength:424, 201~221)	ILTLARSFLNKPVHIRAETSD	ILTLARSFLNKPVHIRAETSD
19552008	Others	Others	unknown	NCgl0748		hypothetical protein	LFKHVPWLVER	K3(Acetyl)	1465.83	70700000	73600000	18000000	18000000	both-qA	4.00833	1.73448	2.31097	High	63	9.55e-06	High	47	3.14e-05	High	41	9.13e-05	High	30	0.00129458	K251(aaLength:475, 241~261)	AREAARQRLFKHVPWLVERLV	AREAARQRLFKHVPWLVERLV
19552008	Others	Others	unknown	NCgl0748		hypothetical protein	VEAWNPENWLENTLPVWKR	K18(Acetyl)	2423.21	6250000	3600000	0	0	CA		1.73448		High	23	0.0914022	High	15	0.0430892							K142(aaLength:475, 132~152)	NWLENTLPVWKRLVSPVAEQM	NWLENTLPVWKRLVSPVAEQM
19552014	Metabolism	Metabolism of cofactors and vitamins	Vitamin B6 metabolism	NCgl0754		pyridoxine biosynthesis protein	WKFDVPFVCGATNLGEALR	K2(Acetyl); C9(Carbamidomethyl)	2222.11	41100000	21600000	10900000	7870000	both-qA	3.34044	1.51746	2.20133	High	31	0.0172964	High	77	2.95e-08	High	54	5.19e-06	High	44	6.07e-05	K145(aaLength:319, 135~155)	ADYTHHINKWKFDVPFVCGAT	ADYTHHINKWKFDVPFVCGAT
19552014	Metabolism	Metabolism of cofactors and vitamins	Vitamin B6 metabolism	NCgl0754		pyridoxine biosynthesis protein	SLDEDELFVAAKEFQAPYDLVR	K12(Acetyl)	2597.28	50200000	49500000	0	0	bothA		1.51746		High	33	0.00935312	High	36	0.000289855	High	37	0.000308404				K212(aaLength:319, 202~222)	LDEDELFVAAKEFQAPYDLVR	LDEDELFVAAKEFQAPYDLVR
19552028	Genetic Information Processing	Transcription	Transcription factors	NCgl0767	prfB	peptide chain release factor 2	SYVLHPYQMVKDLR	K11(Acetyl)	1790.92	26800000	0	0	0	CA		0.716559		High	39	0.00238208										K330(aaLength:368, 320~340)	SYVLHPYQMVKDLRTNFEVND	SYVLHPYQMVKDLRTNFEVND
19552041	Metabolism	Amino acid metabolism	Lysine biosynthesis	NCgl0780		aminotransferase	MIIVNSPHNPTGSVFSKK	K18(Acetyl)	1998.05	0	0	13700000	0	TA		C								High	21	0.0107881				K183(aaLength:387, 173~193)	HNPTGSVFSKKALKQLAGVAR	HNPTGSVFSKKALKQLAGVAR
19552042	Others	Others	unknown	NCgl0781		hypothetical protein	TIPHELWAKLEK	K12(Acetyl)	1506.84	63100000	65500000	0	0	CA*		3.00286		High	34	0.00872884	High	43	4.8e-05							K195(aaLength:213, 185~205)	IPHELWAKLEKNRGKLEDVKK	IPHELWAKLEKNRGKLEDVKK
19552045	Others	Others	unknown	NCgl0784		hypothetical protein	KHFVDPAWPEHNPADGHVVTELISK	K1(Acetyl)	2865.43	0	38100000	0	13000000	CA		2.03995					High	22	0.0107758				High	18	0.0312012	K7(aaLength:63, 1~17)	MANVEKKHFVDPAWPEH	XXXXMANVEKKHFVDPAWPEH
19552055	Metabolism	Amino acid metabolism	Glycine, serine and threonine metabolism	NCgl0794		phosphoserine aminotransferase	EEASPYVADAAKR	K12(Acetyl)	1448.7	18800000	14500000	7410000	6690000	bothA		2.08328		High	34	0.00717722	High	18	0.0150304	High	26	0.00239315	High	60	1.04e-06	K303(aaLength:376, 293~313)	EASPYVADAAKRSLVVGTIDF	EASPYVADAAKRSLVVGTIDF
19552055	Metabolism	Amino acid metabolism	Glycine, serine and threonine metabolism	NCgl0794		phosphoserine aminotransferase	KSGHLSFGEFSSKFAK	K13(Acetyl)	1798.91	82900000	71700000	24000000	36700000	both-qA	2.54695	2.08328	1.22257	High	51	0.000157383	High	54	6.1e-06	High	34	0.000647691	High	43	7.99e-05	K107(aaLength:376, 97~117)	GHLSFGEFSSKFAKASKLAPW	GHLSFGEFSSKFAKASKLAPW
19552055	Metabolism	Amino acid metabolism	Glycine, serine and threonine metabolism	NCgl0794		phosphoserine aminotransferase	IEKINASDR	K3(Acetyl)	1087.57	3120000	4080000	0	1540000	CA		2.08328		High	35	0.00644105	High	14	0.036557				High	17	0.021576	K219(aaLength:376, 209~229)	MSPAALERIEKINASDRFIPE	MSPAALERIEKINASDRFIPE
19552055	Metabolism	Amino acid metabolism	Glycine, serine and threonine metabolism	NCgl0794		phosphoserine aminotransferase	NSDVYYFSPQKCFASDGGLWLAAMSPAALER	K11(Acetyl); C12(Carbamidomethyl)	3493.62	0	4590000	0	0	CA*		2.08328		High	54	8.89e-05	High	44	4.3e-05							K196(aaLength:376, 186~206)	NSDVYYFSPQKCFASDGGLWL	NSDVYYFSPQKCFASDGGLWL
19552056	Metabolism	Carbohydrate metabolism	Citrate cycle (TCA cycle)	NCgl0795	gltA	type II citrate synthase	MMFGYPTEPYEIDPIMVKALDK	K18(Acetyl)	2630.26	4880000	18100000	0	8750000	bothA		1.39361		High	28	0.0292386	High	28	0.00146882				High	30	0.000993047	K226(aaLength:437, 216~236)	EPYEIDPIMVKALDKLLILHA	EPYEIDPIMVKALDKLLILHA
19552056	Metabolism	Carbohydrate metabolism	Citrate cycle (TCA cycle)	NCgl0795	gltA	type II citrate synthase	HHTLLDEDFKSQFNVFPR	K10(Acetyl)	2272.12	76500000	66100000	53200000	47600000	both-qA	1.41468	1.39361	1.01512	High	57	4.19e-05	High	58	1.68e-06	High	54	4e-06	High	54	4.3e-06	K127(aaLength:437, 117~137)	RHHTLLDEDFKSQFNVFPRDA	RHHTLLDEDFKSQFNVFPRDA
19552063	Metabolism	Lipid metabolism	Fatty acid biosynthesis	NCgl0802		fatty-acid synthase	AADVYNEDINEKR	K12(Acetyl)	1578.74	34100000	28100000	0	10800000	bothA		2.95533		High	40	0.00197677	High	33	0.000475302				High	60	1.07e-06	K222(aaLength:2969, 212~232)	ADVYNEDINEKRKGGSLAEPK	ADVYNEDINEKRKGGSLAEPK
19552063	Metabolism	Lipid metabolism	Fatty acid biosynthesis	NCgl0802		fatty-acid synthase	KHHKPMPWVPAIDADLAR	K1(Acetyl)	2124.12	0	13500000	0	5010000	bothA		2.95533					High	28	0.00256019				High	25	0.00594344	K777(aaLength:2969, 767~787)	DAAWFIGLCRKHHKPMPWVPA	DAAWFIGLCRKHHKPMPWVPA
19552063	Metabolism	Lipid metabolism	Fatty acid biosynthesis	NCgl0802		fatty-acid synthase	VVTAAPGYKPFGPVLSETVR	K9(Acetyl)	2130.16	13900000	26200000	0	0	CA*		2.95533		High	22	0.114276	High	35	0.000494415							K1767(aaLength:2969, 1757~1777)	GRVVTAAPGYKPFGPVLSETV	GRVVTAAPGYKPFGPVLSETV
19552063	Metabolism	Lipid metabolism	Fatty acid biosynthesis	NCgl0802		fatty-acid synthase	LVSLLKVGR	K6(Acetyl)	1026.67	59700000	68900000	9630000	0	bothA		2.95533		High	35	0.00602499	High	51	8.2e-06	High	16	0.0243204	High	35	0.00028312	K420(aaLength:2969, 410~430)	KNKEKLVSLLKVGRSAQFNSM	KNKEKLVSLLKVGRSAQFNSM
19552063	Metabolism	Lipid metabolism	Fatty acid biosynthesis	NCgl0802		fatty-acid synthase	VVSKHDTSTNANDPNESELHNLLWK	K4(Acetyl)	2890.4	127000000	143000000	0	0	CA		2.95533		High	17	0.446639	High	25	0.00475435							K2770(aaLength:2969, 2760~2780)	LTPDDVRVVSKHDTSTNANDP	LTPDDVRVVSKHDTSTNANDP
19552063	Metabolism	Lipid metabolism	Fatty acid biosynthesis	NCgl0802		fatty-acid synthase	AHFVVSGKPEALKK	K14(Acetyl)	1552.89	182000000	145000000	67500000	141000000	both-qA	1.56835	2.95533	0.530683	High	49	0.000269127	High	41	8.49e-05	High	41	7.41e-05	High	57	1.94e-06	K203(aaLength:2969, 193~213)	VVSGKPEALKKAAAALQRAAD	VVSGKPEALKKAAAALQRAAD
19552068	Others	Others	unknown	NCgl0807		hypothetical protein	IMLLNKYDAK	K6(Acetyl)	1250.68	547000000	613000000	119000000	68600000	both-qA	6.18337	2.35166	2.62936	High	57	4.29e-05	High	46	2.29e-05	High	37	0.000180705	High	51	7.21e-06	K48(aaLength:89, 38~58)	GTPRRIMLLNKYDAKQLSAAC	GTPRRIMLLNKYDAKQLSAAC
19552068	Others	Others	unknown	NCgl0807		hypothetical protein	YKPSFHDVQR	K2(Acetyl)	1318.65	25500000	21800000	5450000	0	CA		2.35166		High	33	0.0109637	High	29	0.0011428	High	15	0.0291723				K5(aaLength:89, 1~15)	MTRYKPSFHDVQRRP	XXXXXXMTRYKPSFHDVQRRP
19552068	Others	Others	unknown	NCgl0807		hypothetical protein	YDAKQLSAACDR	K4(Acetyl); C10(Carbamidomethyl)	1439.66	9420000	0	0	0	CA		2.35166		High	29	0.0239308										K52(aaLength:89, 42~62)	RIMLLNKYDAKQLSAACDRYL	RIMLLNKYDAKQLSAACDRYL
19552068	Others	Others	unknown	NCgl0807		hypothetical protein	RPIVVNQITKDSVPVLAVDEIQDDGTPR	K10(Acetyl)	3116.66	32600000	36100000	0	17400000	bothA		2.35166		High	40	0.00179043	High	41	0.000173682				High	28	0.00291577	K23(aaLength:89, 13~33)	RRPIVVNQITKDSVPVLAVDE	RRPIVVNQITKDSVPVLAVDE
19552069	Others	Others	unknown	NCgl0808		hypothetical protein	GLDGQEYDLIDVDQDEEAGEWVKSVNDGNR	K23(Acetyl)	3407.52	0	0	17200000	15700000	TA*		0.342723								High	41	7.41e-05	High	41	7.5e-05	K43(aaLength:79, 33~53)	DQDEEAGEWVKSVNDGNRIVP	DQDEEAGEWVKSVNDGNRIVP
19552069	Others	Others	unknown	NCgl0808		hypothetical protein	SLLKGLDGQEYDLIDVDQDEEAGEWVK	K4(Acetyl)	3106.48	0	0	20000000	18700000	TA*		0.342723								High	36	0.000239867	High	65	3.01e-07	K20(aaLength:79, 10~30)	DWCPYCRSLLKGLDGQEYDLI	DWCPYCRSLLKGLDGQEYDLI
19552072	Metabolism	Energy metabolism	Sulfur metabolism	NCgl0811		inositol monophosphatase family protein	AVTGPYSKVIAISHNRPPK	K8(Acetyl)	2077.16	132000000	121000000	52100000	30300000	both-qA	3.07039	2.0939	1.46635	High	57	3.8e-05	High	51	7.66e-06	High	35	0.000298518	High	38	0.000176592	K137(aaLength:252, 127~147)	DARAVTGPYSKVIAISHNRPP	DARAVTGPYSKVIAISHNRPP
19552072	Metabolism	Energy metabolism	Sulfur metabolism	NCgl0811		inositol monophosphatase family protein	LAQGTGEILKGVR	K10(Acetyl)	1383.8	0	2200000	0	0	CA		2.0939					High	22	0.00602518							K23(aaLength:252, 13~33)	RLAQGTGEILKGVRNVGVLRG	RLAQGTGEILKGVRNVGVLRG
19552072	Metabolism	Energy metabolism	Sulfur metabolism	NCgl0811		inositol monophosphatase family protein	VALSCAEQLGFETKALGSAGAK	C5(Carbamidomethyl); K14(Acetyl)	2250.15	0	17200000	0	0	CA		2.0939					High	49	1.62e-05							K162(aaLength:252, 152~172)	SCAEQLGFETKALGSAGAKAM	SCAEQLGFETKALGSAGAKAM
19552072	Metabolism	Energy metabolism	Sulfur metabolism	NCgl0811		inositol monophosphatase family protein	DRVWIIDPLDGTKEFATGR	K13(Acetyl)	2231.15	11300000	10800000	3520000	6330000	both-qA	2.24365	2.0939	1.07152	High	58	3.15e-05	High	50	1.43e-05	High	24	0.00641873	High	48	2.94e-05	K88(aaLength:252, 78~98)	VWIIDPLDGTKEFATGRQDWA	VWIIDPLDGTKEFATGRQDWA
19552078	Metabolism	Carbohydrate metabolism	Glycolysis / Gluconeogenesis	NCgl0817	pgi	glucose-6-phosphate isomerase	VLAFGKNAEEIAAEGVAPELVNHK	K6(Acetyl)	2548.35	10200000	11300000	6380000	7940000	CA		1.67631		High	22	0.114014	High	27	0.0020239	High	17	0.0222941	High	15	0.0350091	K435(aaLength:540, 425~445)	FAQTKVLAFGKNAEEIAAEGV	FAQTKVLAFGKNAEEIAAEGV
19552078	Metabolism	Carbohydrate metabolism	Glycolysis / Gluconeogenesis	NCgl0817	pgi	glucose-6-phosphate isomerase	ELFKEENR	K4(Acetyl)	1106.55	30900000	28500000	0	0	bothA		1.67631		High	39	0.00253487	High	29	0.00154418				High	42	6.67e-05	K30(aaLength:540, 20~40)	FQATTLRELFKEENRAEKYTF	FQATTLRELFKEENRAEKYTF
19552078	Metabolism	Carbohydrate metabolism	Glycolysis / Gluconeogenesis	NCgl0817	pgi	glucose-6-phosphate isomerase	SGNWLGHTGHTIKK	K13(Acetyl)	1577.82	19800000	0	0	25100000	TA		1.67631		High	18	0.305462							High	33	0.000474242	K144(aaLength:540, 134~154)	NWLGHTGHTIKKIVNIGIGGS	NWLGHTGHTIKKIVNIGIGGS
19552078	Metabolism	Carbohydrate metabolism	Glycolysis / Gluconeogenesis	NCgl0817	pgi	glucose-6-phosphate isomerase	QQANDLAPAVSGEEDVDSGDSSTDSLIKWYR	K28(Acetyl)	3395.55	23300000	18400000	9280000	0	bothA		1.67631		High	13	0.926737	High	24	0.00374085	High	23	0.00494277				K534(aaLength:540, 524~540)	SGDSSTDSLIKWYRANR	SGDSSTDSLIKWYRANRXXXX
19552081	Genetic Information Processing	Replication and repair	Nucleotide excision repair	NCgl0820		helicase	NAVIKFNELFDALR	K5(Acetyl)	1691.92	0	2240000	0	0	CA		3.16837					High	25	0.00289714							K478(aaLength:763, 468~488)	LGARGKNAVIKFNELFDALRS	LGARGKNAVIKFNELFDALRS
19552088	Metabolism	Nucleotide metabolism	Purine metabolism	NCgl0827	purH	bifunctional phosphoribosylaminoimidazolecarboxamide formyltransferase/IMP cyclohydrolase	AAWDHERPCVAIIKHANPCGIAVSDESIAAAHR	C9(Carbamidomethyl); K14(Acetyl); C19(Carbamidomethyl)	3664.79	120000000	145000000	53800000	85700000	both-qA	1.89964	1.76566	1.07588	High	30	0.0189215	High	31	0.00129455	High	35	0.000420082	High	33	0.000793385	K279(aaLength:520, 269~289)	DHERPCVAIIKHANPCGIAVS	DHERPCVAIIKHANPCGIAVS
19552088	Metabolism	Nucleotide metabolism	Purine metabolism	NCgl0827	purH	bifunctional phosphoribosylaminoimidazolecarboxamide formyltransferase/IMP cyclohydrolase	QFHGKEMSYNNYTDSDAAWR	K5(Acetyl)	2462.05	32600000	21500000	12200000	5320000	bothA		1.76566		High	46	0.000559702	High	13	0.04797	High	26	0.00234947	High	27	0.0020416	K250(aaLength:520, 240~260)	GLAQAKQFHGKEMSYNNYTDS	GLAQAKQFHGKEMSYNNYTDS
19552088	Metabolism	Nucleotide metabolism	Purine metabolism	NCgl0827	purH	bifunctional phosphoribosylaminoimidazolecarboxamide formyltransferase/IMP cyclohydrolase	ALISVYDKTGLEDLAQALHR	K8(Acetyl)	2255.2	37200000	46600000	19700000	33100000	both-qA	1.58712	1.76566	0.898884	High	81	1.61e-07	High	78	2e-08	High	85	4.33e-09	High	107	2.93e-11	K18(aaLength:520, 8~28)	IKRALISVYDKTGLEDLAQAL	IKRALISVYDKTGLEDLAQAL
19552088	Metabolism	Nucleotide metabolism	Purine metabolism	NCgl0827	purH	bifunctional phosphoribosylaminoimidazolecarboxamide formyltransferase/IMP cyclohydrolase	GLAQAKQFHGK	K6(Acetyl)	1226.66	154000000	132000000	68500000	65400000	both-qA	2.13592	1.76566	1.2097	High	37	0.00398985	High	36	0.000247155	High	32	0.000626571	High	36	0.000229599	K245(aaLength:520, 235~255)	VGNTRGLAQAKQFHGKEMSYN	VGNTRGLAQAKQFHGKEMSYN
19552089	Metabolism	Carbohydrate metabolism	Citrate cycle (TCA cycle)	NCgl0828		citrate lyase beta subunit	VVEEAENHPGAFKLDGQMIDAPLISQAR	K13(Acetyl)	3077.53	5910000	0	0	0	CA		1.48723		High	24	0.0856952										K250(aaLength:273, 240~260)	EEAENHPGAFKLDGQMIDAPL	EEAENHPGAFKLDGQMIDAPL
19552089	Metabolism	Carbohydrate metabolism	Citrate cycle (TCA cycle)	NCgl0828		citrate lyase beta subunit	KVVEEAENHPGAFKLDGQMIDAPLISQAR	K1(Acetyl)	3205.63	11200000	10700000	0	0	CA*		1.48723		High	33	0.0105186	High	41	0.000137509							K237(aaLength:273, 227~247)	PEANQLEWAKKVVEEAENHPG	PEANQLEWAKKVVEEAENHPG
19552092	Genetic Information Processing	Translation	Ribosome	NCgl0831	rpsR	30S ribosomal protein S18	VDYKDINTLR	K4(Acetyl)	1278.67	182000000	127000000	103000000	127000000	both-qA	1.34348	1.19675	1.12261	High	56	5.1e-05	High	54	5.12e-06	High	57	2.45e-06	High	48	2.25e-05	K34(aaLength:83, 24~44)	KAAGIEKVDYKDINTLRQFIS	KAAGIEKVDYKDINTLRQFIS
19552094	Genetic Information Processing	Translation	Ribosome	NCgl0833	rpmG	50S ribosomal protein L33	NDIRPIIKLK	K8(Acetyl)	1251.78	0	73000000	37300000	2140000	TA		1.08949					High	16	0.0280524	High	34	0.000428519	High	21	0.00736156	K11(aaLength:54, 1~21)	MARNDIRPIIKLKSTAGTGYT	MARNDIRPIIKLKSTAGTGYT
19552094	Genetic Information Processing	Translation	Ribosome	NCgl0833	rpmG	50S ribosomal protein L33	ISLMKYDPVVR	M4(Oxidation); K5(Acetyl)	1378.74	16000000	13800000	7560000	15600000	bothA		1.08949		High	49	0.000234399	High	43	5.3e-05	High	17	0.0191854	High	42	6.93e-05	K39(aaLength:54, 29~49)	RNNPDRISLMKYDPVVRKHVE	RNNPDRISLMKYDPVVRKHVE
19552098	Genetic Information Processing	Translation	Ribosome	NCgl0837	rpmE2	50S ribosomal protein L31 type B	DIHPDYHAVVFQDAGTGFQFLTKSTASSDR	K23(Acetyl)	3352.59	111000000	121000000	69500000	64700000	both-qA	1.72876	1.58137	1.0932	High	27	0.0370644	High	60	9.93e-07	High	46	2.79e-05	High	49	1.39e-05	K26(aaLength:88, 16~36)	DAGTGFQFLTKSTASSDRTVS	DAGTGFQFLTKSTASSDRTVS
19552098	Genetic Information Processing	Translation	Ribosome	NCgl0837	rpmE2	50S ribosomal protein L31 type B	VEKFER	K3(Acetyl)	849.447	145000000	151000000	99500000	110000000	both-qA	1.41289	1.58137	0.893457	High	29	0.0224883	High	26	0.00244889	High	39	0.000112453	High	40	9.79e-05	K73(aaLength:88, 63~83)	RVMDTAGRVEKFERRFGGMAR	RVMDTAGRVEKFERRFGGMAR
19552099	Genetic Information Processing	Translation	Ribosome	NCgl0838	rpmF	50S ribosomal protein L32	SQWKADNVALQEVK	K4(Acetyl)	1657.85	115000000	103000000	52500000	54100000	both-qA	2.04503	1.45249	1.40795	High	59	2.29e-05	High	40	9.08e-05	High	39	0.000130008	High	64	3.87e-07	K21(aaLength:57, 11~31)	ANTRMRRSQWKADNVALQEVK	ANTRMRRSQWKADNVALQEVK
19552103	Others	Others	unknown	NCgl0842		molybdopterin biosynthesis enzyme	EFHMASQKR	K8(Acetyl)	1175.56	0	2060000	0	0	CA		1.75922					High	21	0.00851079							K42(aaLength:195, 32~52)	TEKEFHMASQKRALVVLVGDH	TEKEFHMASQKRALVVLVGDH
19552109	Metabolism	Carbohydrate metabolism	Enzymes	NCgl0848		putative acetyltransferase	DKEFLKPVEPTVPTSWSEAHSR	K6(Acetyl)	2582.29	59200000	72800000	0	76400000	bothA		ND		High	22	0.130905	High	37	0.000336887				High	42	0.000106043	K21(aaLength:185, 11~31)	DLRMRDKEFLKPVEPTVPTSW	DLRMRDKEFLKPVEPTVPTSW
19552109	Metabolism	Carbohydrate metabolism	Enzymes	NCgl0848		putative acetyltransferase	MRDKEFLKPVEPTVPTSWSEAHSR	K4(Acetyl)	2869.43	0	0	0	9880000	TA		ND											High	22	0.00749796	K17(aaLength:185, 7~27)	RAWSDLRMRDKEFLKPVEPTV	RAWSDLRMRDKEFLKPVEPTV
19552114	Metabolism	Carbohydrate metabolism	Starch and sucrose metabolism	NCgl0853		glycosidase	AIWSSIKER	K7(Acetyl)	1131.62	16000000	15800000	5430000	0	CA		1.19179		High	44	0.000831681	High	34	0.000442558	High	14	0.0374947				K220(aaLength:386, 210~230)	ELWKAIWSSIKERNFFELEWT	ELWKAIWSSIKERNFFELEWT
19552114	Metabolism	Carbohydrate metabolism	Starch and sucrose metabolism	NCgl0853		glycosidase	LDAVYAIAPEFWEKVLPEVR	K14(Acetyl)	2387.26	5000000	0	0	0	CA		1.19179		High	22	0.123015										K171(aaLength:386, 161~181)	VYAIAPEFWEKVLPEVRRKHP	VYAIAPEFWEKVLPEVRRKHP
19552116	Genetic Information Processing	Translation	Ribosome biogenesis	NCgl0855		methyltransferase	AVCADLAKIHGVSK	C3(Carbamidomethyl); K8(Acetyl)	1510.81	24800000	0	0	0	CA		2.11593		High	42	0.00123015										K263(aaLength:282, 253~273)	RLKAVCADLAKIHGVSKNELY	RLKAVCADLAKIHGVSKNELY
19552118	Genetic Information Processing	Translation	Aminoacyl-tRNA biosynthesis	NCgl0857		methionyl-tRNA synthetase	MSGNNVLMVSGTDEHGTPLLVQADKEGVTVQDLADKYNR	K36(Acetyl)	4244.06	0	18200000	8670000	0	bothA		1.85689					High	21	0.0121432	High	23	0.00897677				K74(aaLength:610, 64~84)	EGVTVQDLADKYNRQIVEDLT	EGVTVQDLADKYNRQIVEDLT
19552118	Genetic Information Processing	Translation	Aminoacyl-tRNA biosynthesis	NCgl0857		methionyl-tRNA synthetase	DFLKEFGPDALR	K4(Acetyl)	1449.74	6780000	16400000	8290000	7750000	both-qA	1.44514	1.85689	0.778256	High	52	0.000122449	High	45	3.9e-05	High	63	7.03e-07	High	41	0.000106704	K364(aaLength:610, 354~374)	GVVIYVKDFLKEFGPDALRYF	GVVIYVKDFLKEFGPDALRYF
19552118	Genetic Information Processing	Translation	Aminoacyl-tRNA biosynthesis	NCgl0857		methionyl-tRNA synthetase	TQLAKWQR	K5(Acetyl)	1072.59	23200000	0	0	0	CA		1.85689		High	22	0.122168										K572(aaLength:610, 562~582)	IMGDYKTQLAKWQRIDVVPGT	IMGDYKTQLAKWQRIDVVPGT
19552118	Genetic Information Processing	Translation	Aminoacyl-tRNA biosynthesis	NCgl0857		methionyl-tRNA synthetase	TVSMAHKNFGEVPVPGALEESDKK	K7(Acetyl)	2612.31	257000000	283000000	0	26300000	bothA		1.85689		High	21	0.170591	High	29	0.00167544	High	20	0.0131798	High	18	0.0208422	K417(aaLength:610, 407~427)	LVNRTVSMAHKNFGEVPVPGA	LVNRTVSMAHKNFGEVPVPGA
19552118	Genetic Information Processing	Translation	Aminoacyl-tRNA biosynthesis	NCgl0857		methionyl-tRNA synthetase	NFGEVPVPGALEESDKK	K16(Acetyl)	1857.92	0	0	0	0	CA		1.85689					High	22	0.00734003							K433(aaLength:610, 423~443)	PVPGALEESDKKILDLATAAF	PVPGALEESDKKILDLATAAF
19552118	Genetic Information Processing	Translation	Aminoacyl-tRNA biosynthesis	NCgl0857		methionyl-tRNA synthetase	GVVIYVKDFLK	K7(Acetyl)	1322.77	19300000	17900000	0	10400000	bothA		1.85689		High	21	0.149609	High	36	0.000232258	High	28	0.00141896	High	18	0.0175376	K360(aaLength:610, 350~370)	SSSKGVVIYVKDFLKEFGPDA	SSSKGVVIYVKDFLKEFGPDA
19552127	Metabolism	Carbohydrate metabolism	Pyruvate metabolism	NCgl0865		D-lactate dehydrogenase	SAFDLAEKYGK	K8(Acetyl)	1270.63	0	22500000	0	0	CA		2.62356					High	31	0.000822186							K321(aaLength:571, 311~331)	MGRSAFDLAEKYGKDTFVFLK	MGRSAFDLAEKYGKDTFVFLK
19552140	Others	Others	unknown	NCgl0877		hypothetical protein	VFIDEFGIKFPVAVDMPR	K9(Acetyl)	2122.11	0	4680000	0	1300000	bothA		ND					High	35	0.000316228				High	24	0.00451224	K95(aaLength:160, 85~105)	LKVFIDEFGIKFPVAVDMPRE	LKVFIDEFGIKFPVAVDMPRE
19552141	Others	Others	unknown	NCgl0878		hypothetical protein	EQVAEFTEKTR	K9(Acetyl)	1379.68	6660000	4920000	0	0	CA		1.21244		High	25	0.0619379	High	18	0.0148242							K31(aaLength:110, 21~41)	FREQVAEFTEKTRAEEGNIFF	FREQVAEFTEKTRAEEGNIFF
19552142	Others	Others	unknown	NCgl0879		hypothetical protein	AKYVDTFR	K2(Acetyl)	1041.54	0	0	0	14800000	TA		1.28773											High	26	0.00227494	K13(aaLength:107, 3~23)	IVNIRFKPKAKYVDTFRYTVD	IVNIRFKPKAKYVDTFRYTVD
19552142	Others	Others	unknown	NCgl0879		hypothetical protein	NTDYPGEYLVIGVWTDEGATEHKK	K23(Acetyl)	2764.31	66500000	57700000	36800000	31400000	both-qA	1.82111	1.28773	1.41421	High	32	0.0115866	High	55	3.5e-06	High	20	0.0098168	High	50	1.14e-05	K65(aaLength:107, 55~75)	VWTDEGATEHKKSEHFLRAQE	VWTDEGATEHKKSEHFLRAQE
19552142	Others	Others	unknown	NCgl0879		hypothetical protein	KSEHFLR	K1(Acetyl)	958.51	38300000	44700000	22500000	54900000	bothA		1.28773		High	55	6.01e-05	High	60	1.26e-06	High	15	0.0391004	High	60	1.27e-06	K66(aaLength:107, 56~76)	WTDEGATEHKKSEHFLRAQET	WTDEGATEHKKSEHFLRAQET
19552142	Others	Others	unknown	NCgl0879		hypothetical protein	YTVDKFTESTR	K5(Acetyl)	1388.67	0	62800000	40900000	41000000	bothA		1.28773					High	47	2.09e-05	High	22	0.00659128	High	35	0.000289048	K24(aaLength:107, 14~34)	YVDTFRYTVDKFTESTRTEEG	YVDTFRYTVDKFTESTRTEEG
19552143	Others	Others	unknown	NCgl0880		hypothetical protein	AKDEMFIHTDIPSAPWYTVESEDKKR	K24(Acetyl)	3135.51	19800000	17600000	0	0	CA*		4.61429		High	41	0.00156659	High	23	0.00588722							K224(aaLength:320, 214~234)	APWYTVESEDKKRSRINVISH	APWYTVESEDKKRSRINVISH
19552155	Genetic Information Processing	Translation	Translation factors	NCgl0892		peptide chain release factor 3	SFSTKYALTVFGR	K5(Acetyl)	1518.8	5780000	6400000	0	0	CA*		1.51658		High	48	0.000324307	High	76	3.57e-08							K364(aaLength:549, 354~374)	HSQSGRSFSTKYALTVFGRTR	HSQSGRSFSTKYALTVFGRTR
19552163	Metabolism	Carbohydrate metabolism	Glycolysis / Gluconeogenesis	NCgl0900	gapX	glyceraldehyde-3-phosphate dehydrogenase	HIISKELPLESSLDILR	K5(Acetyl)	2005.13	82900000	92100000	21200000	32500000	both-qA	3.25885	3.19309	1.02059	High	52	0.000121606	High	52	6.07e-06	High	35	0.000349116	High	49	1.36e-05	K61(aaLength:480, 51~71)	SHRYARHIISKELPLESSLDI	SHRYARHIISKELPLESSLDI
19552164	Genetic Information Processing	Translation	Translation factors	NCgl0901		peptidyl-tRNA hydrolase	SFGSFSVHKR	K9(Acetyl)	1193.61	16600000	0	0	0	CA		2.78148		High	30	0.018619										K48(aaLength:180, 38~58)	SRSFGSFSVHKRSNTDIAQLP	SRSFGSFSVHKRSNTDIAQLP
19552165	Genetic Information Processing	Translation	Ribosome	NCgl0902		50S ribosomal protein L25/general stress protein Ctc	HIDQNVLTFHIDHLDLLAIKR	K20(Acetyl)	2553.4	86400000	87100000	57700000	56300000	both-qA	1.52193	1.44293	1.05475	High	44	0.000786967	High	34	0.00041754	High	52	7.06e-06	High	47	2.47e-05	K98(aaLength:200, 88~108)	HIDHLDLLAIKRGEKVEVDVP	HIDHLDLLAIKRGEKVEVDVP
19552165	Genetic Information Processing	Translation	Ribosome	NCgl0902		50S ribosomal protein L25/general stress protein Ctc	SEFGKGSAR	K5(Acetyl)	980.478	0	12700000	12100000	12300000	TA		1.44293					High	18	0.0163294	High	21	0.00712804	High	17	0.0209879	K17(aaLength:200, 7~27)	IEAAVRSEFGKGSARRARVAG	IEAAVRSEFGKGSARRARVAG
19552166	Metabolism	Carbohydrate metabolism	Pyruvate metabolism	NCgl0903		lactoylglutathione lyase	FSDFTKRPIVEK	K6(Acetyl)	1508.81	47500000	0	0	0	CA		1.46768		High	31	0.015169										K65(aaLength:143, 55~75)	LETARFSDFTKRPIVEKNGSR	LETARFSDFTKRPIVEKNGSR
19552166	Metabolism	Carbohydrate metabolism	Pyruvate metabolism	NCgl0903		lactoylglutathione lyase	LQHDMIFINLPVSDLAASKR	K19(Acetyl)	2310.23	27700000	0	14200000	16400000	bothA		1.46768		High	65	6.89e-06				High	41	9.57e-05	High	46	3.01e-05	K22(aaLength:143, 12~32)	NLPVSDLAASKRFYAGLGFKE	NLPVSDLAASKRFYAGLGFKE
19552168	Metabolism	Carbohydrate metabolism	Pentose phosphate pathway	NCgl0905		ribose-phosphate pyrophosphokinase	AHPELAEAVAKELDVNVTPMTAR	K11(Acetyl)	2504.27	0	3490000	0	0	CA		1.71026					High	38	0.000322666							K29(aaLength:325, 19~39)	AHPELAEAVAKELDVNVTPMT	AHPELAEAVAKELDVNVTPMT
19552168	Metabolism	Carbohydrate metabolism	Pentose phosphate pathway	NCgl0905		ribose-phosphate pyrophosphokinase	VVGDVDGKDCVLLDDMIDTGGTIAGAVGVLKK	C10(Carbamidomethyl); K31(Acetyl)	3272.68	20900000	8810000	0	4160000	bothA		1.71026		High	55	6.61e-05	High	60	1.98e-06				High	27	0.00382095	K247(aaLength:325, 237~257)	GTIAGAVGVLKKAGAKSVVIA	GTIAGAVGVLKKAGAKSVVIA
19552168	Metabolism	Carbohydrate metabolism	Pentose phosphate pathway	NCgl0905		ribose-phosphate pyrophosphokinase	WLMEQLLMIDALKR	K13(Acetyl)	1801.97	0	2120000	0	0	CA		1.71026					High	29	0.00171052							K86(aaLength:325, 76~96)	MEQLLMIDALKRGSAKRITAI	MEQLLMIDALKRGSAKRITAI
19552168	Metabolism	Carbohydrate metabolism	Pentose phosphate pathway	NCgl0905		ribose-phosphate pyrophosphokinase	VAEKWANTLGDAPMAFVHK	K4(Acetyl)	2127.08	37000000	45500000	19100000	0	bothA		1.71026		High	22	0.131207	High	21	0.0101188	High	24	0.00439725				K187(aaLength:325, 177~197)	PDAGRVKVAEKWANTLGDAPM	PDAGRVKVAEKWANTLGDAPM
19552169	Metabolism	Carbohydrate metabolism	Amino sugar and nucleotide sugar metabolism	NCgl0906	glmU	N-acetylglucosamine-1-phosphate uridyltransferase	NIEGWVQKK	K8(Acetyl)	1143.62	68500000	0	0	0	CA		2.17907		High	56	5.16e-05										K463(aaLength:485, 453~473)	RQRNIEGWVQKKRPGTAAAQA	RQRNIEGWVQKKRPGTAAAQA
19552172	Environmental Information Processing	Membrane transport	Transporters	NCgl0909		ABC transporter ATPase	AIKDVLADVDLLHR	K3(Acetyl)	1619.91	0	0	0	6380000	TA		0.173785											High	47	1.91e-05	K114(aaLength:306, 104~124)	HGTCTYPRAIKDVLADVDLLH	HGTCTYPRAIKDVLADVDLLH
19552184	Others	Others	unknown	NCgl0921		hypothetical protein	APQKIHWR	K4(Acetyl)	1077.6	3090000	4830000	0	0	CA*		ND		High	24	0.0878935	High	23	0.00465554							K116(aaLength:154, 106~126)	IEKVDLKAPQKIHWRNTHHSL	IEKVDLKAPQKIHWRNTHHSL
19552188	Genetic Information Processing	Replication and repair	Nucleotide excision repair	NCgl0924		transcription-repair coupling factor	FVKMTER	K3(Acetyl)	952.491	6930000	0	0	0	CA		C		High	21	0.158473										K523(aaLength:1214, 513~533)	HETHGIGRFVKMTERTISAGD	HETHGIGRFVKMTERTISAGD
19552194	Others	Others	unknown	NCgl0930		hypothetical protein	GIFDEAKKK	K7(Acetyl)	1077.59	5340000	4170000	1200000	6610000	bothA		0.545733		High	19	0.252905	High	31	0.000781574	High	17	0.0222316	High	26	0.00254665	K8(aaLength:70, 1~18)	MGIFDEAKKKATEFLDSD	XXXMGIFDEAKKKATEFLDSD
19552194	Others	Others	unknown	NCgl0930		hypothetical protein	GLLGEDKADQINKVR	K13(Acetyl)	1697.92	196000000	161000000	182000000	199000000	both-qA	0.937008	0.545733	1.71697	High	47	0.000404535	High	45	2.86e-05	High	52	6.3e-06	High	58	1.64e-06	K49(aaLength:70, 39~59)	LGEDKADQINKVRDAVDERIG	LGEDKADQINKVRDAVDERIG
19552199	Metabolism	Carbohydrate metabolism	Glycolysis / Gluconeogenesis	NCgl0935	eno	phosphopyruvate hydratase	KAANSILVKVNQIGTLTETFDAVDMAHR	K9(Acetyl)	3084.61	28000000	32100000	47300000	43500000	both-qA	0.661894	2.00925	0.329423	High	61	1.62e-05	High	61	1.76e-06	High	68	2.79e-07	High	77	3.92e-08	K334(aaLength:425, 324~344)	AKKAANSILVKVNQIGTLTET	AKKAANSILVKVNQIGTLTET
19552199	Metabolism	Carbohydrate metabolism	Glycolysis / Gluconeogenesis	NCgl0935	eno	phosphopyruvate hydratase	VAKYNQLLR	K3(Acetyl)	1146.66	437000000	0	0	148000000	bothA		2.00925		High	45	0.000630894							High	49	1.22e-05	K397(aaLength:425, 387~407)	GAPARSDRVAKYNQLLRIEQL	GAPARSDRVAKYNQLLRIEQL
19552199	Metabolism	Carbohydrate metabolism	Glycolysis / Gluconeogenesis	NCgl0935	eno	phosphopyruvate hydratase	LKEGIAKK	K7(Acetyl)	928.583	0	0	0	26800000	TA		2.00925											High	22	0.00662171	K325(aaLength:425, 315~335)	NPERLKEGIAKKAANSILVKV	NPERLKEGIAKKAANSILVKV
19552199	Metabolism	Carbohydrate metabolism	Glycolysis / Gluconeogenesis	NCgl0935	eno	phosphopyruvate hydratase	NGAEVYHALKSVIK	K10(Acetyl)	1570.86	14200000	52900000	19900000	23000000	both-qA	1.5641	2.00925	0.77845	High	45	0.000616533	High	70	1.18e-07	High	46	3.06e-05	High	36	0.000308815	K189(aaLength:425, 179~199)	RNGAEVYHALKSVIKEKGLST	RNGAEVYHALKSVIKEKGLST
19552201	Others	Others	unknown	NCgl0937		hypothetical protein	AHEHFLAKR	K8(Acetyl)	1150.61	89400000	72600000	43100000	56900000	bothA		2.12552		High	25	0.0651563	High	22	0.00582063	High	18	0.0173368	High	30	0.0010964	K100(aaLength:184, 90~110)	YQRAHEHFLAKRNAIEDLGTD	YQRAHEHFLAKRNAIEDLGTD
23308816	Others	Others	unknown	NCgl0948		hypothetical protein	GDILNPAMDKPGILDNIFAVR	K10(Acetyl)	2311.21	15200000	12800000	0	8280000	bothA		1.63451		High	66	5.03e-06	High	35	0.000335504	High	44	5.05e-05	High	55	4.63e-06	K54(aaLength:291, 44~64)	RGDILNPAMDKPGILDNIFAV	RGDILNPAMDKPGILDNIFAV
19552215	Metabolism	Amino acid metabolism	Phenylalanine, tyrosine and tryptophan biosynthesis	NCgl0950		phospho-2-dehydro-3-deoxyheptonate aldolase	VYFEKPR	K5(Acetyl)	980.52	0	22700000	0	0	CA		3.37641					High	37	0.000184064							K105(aaLength:366, 95~115)	LKIVMRVYFEKPRTIVGWKGL	LKIVMRVYFEKPRTIVGWKGL
19552217	Others	Others	unknown	NCgl0952		hypothetical protein	VALCTVGMTLDDVVQKK	C4(Carbamidomethyl); K17(Acetyl)	1919	21300000	20000000	0	0	CA*		2.8797		High	24	0.0711142	High	35	0.000466788							K91(aaLength:173, 81~101)	GMTLDDVVQKKDGAARSLGNK	GMTLDDVVQKKDGAARSLGNK
19552219	Metabolism	Amino acid metabolism	Glycine, serine and threonine metabolism	NCgl0954	glyA	serine hydroxymethyltransferase	SVLQAQGSVLTNKYAEGYPGR	K13(Acetyl)	2280.17	115000000	130000000	0	33500000	bothA		2.17467		High	96	4.99e-09	High	44	5.73e-05				High	27	0.0022694	K61(aaLength:434, 51~71)	LQAQGSVLTNKYAEGYPGRRY	LQAQGSVLTNKYAEGYPGRRY
19552222	Others	Others	unknown	NCgl0957		hypothetical protein	LGITIAALKK	K9(Acetyl)	1069.7	10600000	0	0	0	CA		1.28507		High	30	0.0184483										K83(aaLength:131, 73~93)	QKLGITIAALKKNDMDKPLTT	QKLGITIAALKKNDMDKPLTT
19552224	Metabolism	Metabolism of other amino acids	Phosphonate and phosphinate metabolism	NCgl0959		sortase or related acyltransferase	GFVKVGTMHQMAR	K4(Acetyl)	1503.76	0	20400000	0	15200000	bothA		T					High	23	0.00458142				High	56	2.34e-06	K141(aaLength:179, 131~151)	AKLHESKGFVKVGTMHQMARM	AKLHESKGFVKVGTMHQMARM
19552229	Others	Others	unknown	NCgl0965		GntR family transcriptional regulator	NHQILKYLAAGEFEEAEQYLQK	K6(Acetyl)	2664.33	6050000	0	0	0	CA		ND		High	35	0.00594233										K185(aaLength:217, 175~195)	IYVEKNHQILKYLAAGEFEEA	IYVEKNHQILKYLAAGEFEEA
19552231	Metabolism	Carbohydrate metabolism	Citrate cycle (TCA cycle)	NCgl0967	fumC	fumarate hydratase	VIAVSLYKIANDIR	K8(Acetyl)	1616.94	50500000	37000000	9520000	12600000	both-qA	3.9557	2.7169	1.45596	High	71	1.76e-06	High	72	6.52e-08	High	44	3.76e-05	High	43	5.26e-05	K286(aaLength:469, 276~296)	AMRVIAVSLYKIANDIRLMGS	AMRVIAVSLYKIANDIRLMGS
19552231	Metabolism	Carbohydrate metabolism	Citrate cycle (TCA cycle)	NCgl0967	fumC	fumarate hydratase	VPAKALWQAQTQR	K4(Acetyl)	1538.84	10100000	0	0	0	CA		2.7169		High	66	5.47e-06										K21(aaLength:469, 11~31)	DTMGEVKVPAKALWQAQTQRA	DTMGEVKVPAKALWQAQTQRA
19552231	Metabolism	Carbohydrate metabolism	Citrate cycle (TCA cycle)	NCgl0967	fumC	fumarate hydratase	QTVIDLGLVDGEKLTEEELDKR	K21(Acetyl)	2542.32	13100000	13700000	0	5200000	bothA		2.7169		High	41	0.00149609	High	50	1.05e-05	High	44	4.93e-05	High	50	1.19e-05	K453(aaLength:469, 443~463)	GEKLTEEELDKRLDVLAMAHT	GEKLTEEELDKRLDVLAMAHT
19552231	Metabolism	Carbohydrate metabolism	Citrate cycle (TCA cycle)	NCgl0967	fumC	fumarate hydratase	VLHESLAKK	K8(Acetyl)	1066.63	87200000	90400000	0	23000000	bothA		2.7169		High	28	0.0288374	High	26	0.00237668				High	24	0.00392618	K168(aaLength:469, 158~178)	GLKVLHESLAKKANEWSEVVK	GLKVLHESLAKKANEWSEVVK
19552231	Metabolism	Carbohydrate metabolism	Citrate cycle (TCA cycle)	NCgl0967	fumC	fumarate hydratase	EIASGKHDAEFPIDVFQTGSGTSSNMNTNEVIASIAK	K6(Acetyl)	3907.87	20600000	0	0	0	CA		2.7169		High	21	0.15994	High	16	0.025175							K86(aaLength:469, 76~96)	IAAGKEIASGKHDAEFPIDVF	IAAGKEIASGKHDAEFPIDVF
19552231	Metabolism	Carbohydrate metabolism	Citrate cycle (TCA cycle)	NCgl0967	fumC	fumarate hydratase	RLDVLAMAHTERENKF	K15(Acetyl)	1972.01	38600000	39800000	0	5630000	bothA		2.7169		High	31	0.0158109	High	24	0.00423614				High	20	0.00935341	K468(aaLength:469, 458~469)	LAMAHTERENKF	LAMAHTERENKFXXXXXXXXX
19552231	Metabolism	Carbohydrate metabolism	Citrate cycle (TCA cycle)	NCgl0967	fumC	fumarate hydratase	AMGLLKAACAQVNK	K6(Acetyl); C9(Carbamidomethyl)	1516.8	47400000	61400000	0	0	CA		2.7169		High	13	0.990733	High	20	0.0148296							K54(aaLength:469, 44~64)	SAQIRAMGLLKAACAQVNKDS	SAQIRAMGLLKAACAQVNKDS
19552240	Metabolism	Carbohydrate metabolism	Glycolysis / Gluconeogenesis	NCgl0976	glpX	fructose 1,6-bisphosphatase II	GTMYDPSSVFYMKK	K14(Acetyl)	1695.78	92800000	129000000	0	0	CA*		10.6493		High	69	2.56e-06	High	72	6.11e-08							K131(aaLength:335, 121~141)	YDPSSVFYMKKIAVGPEAAGK	YDPSSVFYMKKIAVGPEAAGK
19552247	Metabolism	Metabolism of terpenoids and polyketides	Terpenoid backbone biosynthesis	NCgl0982	ispH	4-hydroxy-3-methylbut-2-enyl diphosphate reductase	VKFPQLQDPPSDDICYATQNR	K2(Acetyl); C15(Carbamidomethyl)	2534.19	39900000	0	0	0	CA*		1.94673		High	45	0.000602499	High	29	0.00114543							K196(aaLength:325, 186~206)	TMEIVRELKVKFPQLQDPPSD	TMEIVRELKVKFPQLQDPPSD
19552247	Metabolism	Metabolism of terpenoids and polyketides	Terpenoid backbone biosynthesis	NCgl0982	ispH	4-hydroxy-3-methylbut-2-enyl diphosphate reductase	NIKAIDAACPLVTK	K3(Acetyl); C9(Carbamidomethyl)	1555.84	14400000	0	0	0	CA		1.94673		High	41	0.00158839										K103(aaLength:325, 93~113)	VHEEAAAKNIKAIDAACPLVT	VHEEAAAKNIKAIDAACPLVT
19552253	Others	Others	unknown	NCgl0988	ychF	GTP-dependent nucleic acid-binding protein EngD	GFIKAEIVSFEDLDAAGSMAEAK	K4(Acetyl)	2441.2	11000000	10100000	0	0	CA*		1.46067		High	24	0.0783351	High	31	0.000845279							K316(aaLength:361, 306~326)	IHSDFERGFIKAEIVSFEDLD	IHSDFERGFIKAEIVSFEDLD
19552286	Others	Others	unknown	NCgl1015		putative PEP phosphonomutase	SLATKFASDHESGK	K5(Acetyl)	1519.74	129000000	110000000	54100000	19400000	both-qA	3.2517	0.677959	4.79631	High	42	0.00124439	High	52	6.56e-06	High	23	0.00490874	High	33	0.000459166	K10(aaLength:254, 1~20)	MSDLKSLATKFASDHESGKL	XMSDLKSLATKFASDHESGKL
19552293	Metabolism	Metabolism of cofactors and vitamins	Thiamine metabolism	NCgl1022		cysteine sulfinate desulfinase	GIGVLWSKLPLEPVIHGGGQEK	K8(Acetyl)	2356.3	47100000	36400000	0	0	CA		3.1073		High	19	0.274762	High	20	0.00988553							K206(aaLength:358, 196~216)	APKGIGVLWSKLPLEPVIHGG	APKGIGVLWSKLPLEPVIHGG
19552295	Metabolism	Metabolism of cofactors and vitamins	Nicotinate and nicotinamide metabolism	NCgl1024		quinolinate synthetase	FTVEQINKAR	K8(Acetyl)	1247.68	60300000	44000000	0	4420000	bothA		7.20743		High	36	0.00532055	High	26	0.00278734				High	23	0.00488652	K290(aaLength:428, 280~300)	HKRFTVEQINKARAEYPDVHV	HKRFTVEQINKARAEYPDVHV
19552295	Metabolism	Metabolism of cofactors and vitamins	Nicotinate and nicotinamide metabolism	NCgl1024		quinolinate synthetase	DTLGDKVVILGHFYQR	K6(Acetyl)	1903.01	3150000	0	0	0	CA		7.20743		High	30	0.0199047										K85(aaLength:428, 75~95)	IREAKDTLGDKVVILGHFYQR	IREAKDTLGDKVVILGHFYQR
19552295	Metabolism	Metabolism of cofactors and vitamins	Nicotinate and nicotinamide metabolism	NCgl1024		quinolinate synthetase	VLLWHGFCSVHKR	C8(Carbamidomethyl); K12(Acetyl)	1680.88	943000000	817000000	35300000	34300000	bothA		7.20743		High	56	4.53e-05	High	53	4.52e-06	High	25	0.00297852	High	16	0.0247742	K281(aaLength:428, 271~291)	LLWHGFCSVHKRFTVEQINKA	LLWHGFCSVHKRFTVEQINKA
23308822	Others	Others	unknown	NCgl1025		ADP-ribose pyrophosphatase	TLAETTGLHPSYLEQLYTFGKVDR	K21(Acetyl)	2781.41	38300000	31700000	9340000	9960000	both-qA	3.62694	1.57306	2.30566	High	22	0.126753	High	63	6.06e-07	High	33	0.000588021	High	42	6.78e-05	K84(aaLength:214, 74~94)	SYLEQLYTFGKVDRSPTGRVI	SYLEQLYTFGKVDRSPTGRVI
23308822	Others	Others	unknown	NCgl1025		ADP-ribose pyrophosphatase	SVATSPDLIDTGEVLAGTPHRPPKLFR	K24(Acetyl)	2916.56	0	0	0	6840000	TA		1.57306											High	31	0.00195624	K208(aaLength:214, 198~214)	VLAGTPHRPPKLFRFQR	VLAGTPHRPPKLFRFQRXXXX
19552298	Others	Others	unknown	NCgl1027		hypothetical protein	MLDVEGYLKK	K9(Acetyl)	1237.65	9260000	10100000	0	0	CA*		2.72988		High	37	0.00373213	High	34	0.000410204							K160(aaLength:209, 150~170)	VKMLDVEGYLKKFPPKRFIGI	VKMLDVEGYLKKFPPKRFIGI
19552312	Metabolism	Carbohydrate metabolism	Enzymes	NCgl1041	tpx	peroxiredoxin	KFNEAAASLENTTVLCISKDLPFALGR	C16(Carbamidomethyl); K19(Acetyl)	3007.56	174000000	11700000	169000000	92700000	both-qA	0.709591	0.849848	0.834962	High	71	1.56e-06	High	61	1.77e-06	High	106	4.42e-11	High	94	8.11e-10	K87(aaLength:168, 77~97)	LENTTVLCISKDLPFALGRFC	LENTTVLCISKDLPFALGRFC
19552312	Metabolism	Carbohydrate metabolism	Enzymes	NCgl1041	tpx	peroxiredoxin	THFQGNETATSGELPQVGDNLAEFNLVNTELGEVSSKDFQGR	K37(Acetyl)	4578.17	11400000	0	0	0	bothA		0.849848		High	30	0.0218251							High	32	0.000780156	K43(aaLength:168, 33~53)	VNTELGEVSSKDFQGRKLVLN	VNTELGEVSSKDFQGRKLVLN
19552322	Others	Others	unknown	NCgl1051		hypothetical protein	GANHPKFGYLESWLLPELGLR	K6(Acetyl)	2439.28	17100000	13800000	0	20700000	bothA		0.398093		High	34	0.00714425	High	33	0.000735075				High	36	0.000377892	K49(aaLength:179, 39~59)	LYMARGANHPKFGYLESWLLP	LYMARGANHPKFGYLESWLLP
19552322	Others	Others	unknown	NCgl1051		hypothetical protein	TDLHPVKQEIFNTAESINTDPKGFLR	K22(Acetyl)	3012.54	0	9150000	0	5060000	bothA		0.398093					High	28	0.00312193				High	27	0.00393027	K23(aaLength:179, 13~33)	NTAESINTDPKGFLREVDTFK	NTAESINTDPKGFLREVDTFK
19552324	Others	Others	unknown	NCgl1053		membrane GTPase involved in stress response	TAKIAELLATVGVAR	K3(Acetyl)	1554.92	15000000	11700000	0	6920000	bothA		1.33276		High	28	0.0330336	High	56	2.44e-06				High	82	6.09e-09	K277(aaLength:637, 267~287)	EEGNQHTKTAKIAELLATVGV	EEGNQHTKTAKIAELLATVGV
19552328	Others	Others	unknown	NCgl1057		ferredoxin 3	ACVEECPVDCIYEGKR	C2(Carbamidomethyl); C6(Carbamidomethyl); C10(Carbamidomethyl); K15(Acetyl)	2026.87	487000000	450000000	280000000	231000000	both-qA	1.83366	1.15765	1.58395	High	71	1.47e-06	High	105	3.3e-11	High	96	2.52e-10	High	75	3.14e-08	K30(aaLength:105, 20~40)	ECPVDCIYEGKRMLYIHPDEC	ECPVDCIYEGKRMLYIHPDEC
19552329	Others	Others	unknown	NCgl1058		N-succinyldiaminopimelate aminotransferase	RYNMTKLVDASLLPVVGTK	K6(Acetyl)	2147.19	16300000	15700000	0	0	CA*		1.80096		High	38	0.00288374	High	32	0.000690192							K87(aaLength:367, 77~97)	GALERRYNMTKLVDASLLPVV	GALERRYNMTKLVDASLLPVV
19552332	Metabolism	Amino acid metabolism	Lysine biosynthesis	NCgl1061		tetrahydrodipicolinate N-succinyltransferase	RGQVTVYSVDKFPR	K11(Acetyl)	1693.9	14400000	12000000	3840000	5540000	both-qA	2.8145	2.115	1.33073	High	54	8.45e-05	High	63	7.99e-07	High	42	7.95e-05	High	60	1.33e-06	K129(aaLength:297, 119~139)	RGQVTVYSVDKFPRMVDYVVP	RGQVTVYSVDKFPRMVDYVVP
19552340	Others	Others	unknown	NCgl1069		hypothetical protein	AAMKPR	K4(Acetyl)	715.391	2620000	1460000	0	1570000	bothA		0.86855		High	40	0.00179043	High	41	8.34e-05				High	29	0.0011428	K5(aaLength:55, 1~15)	MAAMKPRTGSGPMEA	XXXXXXMAAMKPRTGSGPMEA
19552341	Metabolism	Carbohydrate metabolism	Enzymes	NCgl1070		SAM-dependent methyltransferase	GIGIDVSVHAAKR	K12(Acetyl)	1364.76	9430000	7860000	0	0	CA*		2.04814		High	22	0.128516	High	32	0.000683864							K135(aaLength:288, 125~145)	IGIDVSVHAAKRLAKCHPRVG	IGIDVSVHAAKRLAKCHPRVG
19552342	Metabolism	Carbohydrate metabolism	Galactose metabolism	NCgl1071		beta-fructosidase	IGEVVGNTDGYVKFR	K13(Acetyl)	1695.87	15800000	17900000	18000000	15500000	both-qA	1.00597	1.24879	0.805558	High	54	7.31e-05	High	33	0.000464483	High	43	5.37e-05	High	38	0.000166713	K145(aaLength:498, 135~155)	EVVGNTDGYVKFRSPCVIPGW	EVVGNTDGYVKFRSPCVIPGW
23308828	Metabolism	Carbohydrate metabolism	Starch and sucrose metabolism	NCgl1072		glycosyltransferase	LHGIPHVATAHSLEPDRPWKR	K20(Acetyl)	2459.31	223000000	119000000	59100000	66500000	both-qA	2.72293	1.80006	1.51269	High	49	0.000228011	High	68	2.76e-07	High	34	0.000664483	High	51	1.41e-05	K139(aaLength:409, 129~149)	AHSLEPDRPWKREQLGGGYDV	AHSLEPDRPWKREQLGGGYDV
23308828	Metabolism	Carbohydrate metabolism	Starch and sucrose metabolism	NCgl1072		glycosyltransferase	TTALVEELQAKR	K11(Acetyl)	1400.78	25300000	24100000	9950000	11100000	both-qA	2.34679	1.80006	1.30373	High	39	0.00246012	High	50	9.98e-06	High	21	0.00707897	High	68	1.59e-07	K279(aaLength:409, 269~289)	TTALVEELQAKREGIFWVQDM	TTALVEELQAKREGIFWVQDM
161486708	Metabolism	Carbohydrate metabolism	Amino sugar and nucleotide sugar metabolism	NCgl1073	glgC	glucose-1-phosphate adenylyltransferase	HAILDKNVVVR	K6(Acetyl)	1305.76	75600000	74900000	14200000	24800000	both-qA	3.85897	1.68781	2.28637	High	48	0.000336478	High	48	1.44e-05	High	35	0.000343534	High	52	5.96e-06	K372(aaLength:409, 362~382)	GAVVRHAILDKNVVVRDGELI	GAVVRHAILDKNVVVRDGELI
161486708	Metabolism	Carbohydrate metabolism	Amino sugar and nucleotide sugar metabolism	NCgl1073	glgC	glucose-1-phosphate adenylyltransferase	GRPNVLAIVLAGGEGKR	K16(Acetyl)	1749.01	32700000	2830000	15900000	19400000	both-qA	1.00652	1.68781	0.596343	High	47	0.000405468	High	29	0.00117211	High	42	5.79e-05	High	51	8.55e-06	K22(aaLength:409, 12~32)	LAIVLAGGEGKRLFPLTEDRA	LAIVLAGGEGKRLFPLTEDRA
19552351	Others	Others	unknown	NCgl1080		Mg/Co/Ni transporter MgtE	YLGCVHLQKLLR	C4(Carbamidomethyl); K9(Acetyl)	1541.87	0	6180000	0	0	CA		1.7969					High	26	0.00252331							K347(aaLength:430, 337~357)	GKYLGCVHLQKLLREPPSSLI	GKYLGCVHLQKLLREPPSSLI
161486709	Metabolism	Carbohydrate metabolism	Citrate cycle (TCA cycle)	NCgl1084	kgd (E1o)	alpha-ketoglutarate decarboxylase	LNAAEAFENFLQTKYVGQK	K14(Acetyl)	2213.13	19000000	0	6230000	8910000	bothA		2.11467		High	61	1.65e-05				High	21	0.0132571	High	25	0.00534611	K503(aaLength:1221, 493~513)	AEAFENFLQTKYVGQKRFSLE	AEAFENFLQTKYVGQKRFSLE
161486709	Metabolism	Carbohydrate metabolism	Citrate cycle (TCA cycle)	NCgl1084	kgd (E1o)	alpha-ketoglutarate decarboxylase	AMVNDQLKR	K8(Acetyl)	1116.58	0	41300000	0	0	CA		2.11467					High	58	1.76e-06							K150(aaLength:1221, 140~160)	ENRAMVNDQLKRTRGGKISFT	ENRAMVNDQLKRTRGGKISFT
161486709	Metabolism	Carbohydrate metabolism	Citrate cycle (TCA cycle)	NCgl1084	kgd (E1o)	alpha-ketoglutarate decarboxylase	LEAGMPKPTQAEQKYILQK	K14(Acetyl)	2215.18	88300000	117000000	0	0	CA		2.11467		High	33	0.0108133	High	17	0.0206049							K484(aaLength:1221, 474~494)	GMPKPTQAEQKYILQKLNAAE	GMPKPTQAEQKYILQKLNAAE
161486709	Metabolism	Carbohydrate metabolism	Citrate cycle (TCA cycle)	NCgl1084	kgd (E1o)	alpha-ketoglutarate decarboxylase	RFGKDVFIDLVCYR	K4(Acetyl); C12(Carbamidomethyl)	1829.94	21600000	20400000	0	3250000	bothA		2.11467		High	32	0.0118565	High	33	0.000452866				High	22	0.005754	K733(aaLength:1221, 723~743)	LATEYRRRFGKDVFIDLVCYR	LATEYRRRFGKDVFIDLVCYR
161486709	Metabolism	Carbohydrate metabolism	Citrate cycle (TCA cycle)	NCgl1084	kgd (E1o)	alpha-ketoglutarate decarboxylase	SSASTFGQNAWLVDEMFQQFQKDPK	K22(Acetyl)	2931.36	21600000	17700000	0	0	CA*		2.11467		High	45	0.000603888	High	27	0.00198139							K23(aaLength:1221, 13~33)	LVDEMFQQFQKDPKSVDKEWR	LVDEMFQQFQKDPKSVDKEWR
161486709	Metabolism	Carbohydrate metabolism	Citrate cycle (TCA cycle)	NCgl1084	kgd (E1o)	alpha-ketoglutarate decarboxylase	YVGQKR	K5(Acetyl)	792.436	105000000	89100000	18200000	35000000	TA		2.11467		High	18	0.297822	High	18	0.0152395	High	20	0.00988485	High	18	0.0152746	K508(aaLength:1221, 498~518)	NFLQTKYVGQKRFSLEGAEAL	NFLQTKYVGQKRFSLEGAEAL
161486709	Metabolism	Carbohydrate metabolism	Citrate cycle (TCA cycle)	NCgl1084	kgd (E1o)	alpha-ketoglutarate decarboxylase	GIFKSIAK	K4(Acetyl)	905.547	50700000	53700000	0	0	CA*		2.11467		High	33	0.00933161	High	23	0.0047203							K112(aaLength:1221, 102~122)	PGQTPIRGIFKSIAKNMDISL	PGQTPIRGIFKSIAKNMDISL
161486709	Metabolism	Carbohydrate metabolism	Citrate cycle (TCA cycle)	NCgl1084	kgd (E1o)	alpha-ketoglutarate decarboxylase	YILQKLNAAEAFENFLQTK	K5(Acetyl)	2283.21	21000000	20800000	3990000	8860000	both-qA	3.25292	2.11467	1.53827	High	43	0.00111675	High	40	0.000112767	High	32	0.000929681	High	21	0.00948814	K489(aaLength:1221, 479~499)	TQAEQKYILQKLNAAEAFENF	TQAEQKYILQKLNAAEAFENF
161486709	Metabolism	Carbohydrate metabolism	Citrate cycle (TCA cycle)	NCgl1084	kgd (E1o)	alpha-ketoglutarate decarboxylase	LYYELAKR	K7(Acetyl)	1097.6	82000000	69300000	0	9170000	bothA		2.11467		High	27	0.0414913	High	48	1.76e-05				High	27	0.00222828	K1119(aaLength:1221, 1109~1129)	VSGKLYYELAKRKEKDGRDDI	VSGKLYYELAKRKEKDGRDDI
19552358	Metabolism	Amino acid metabolism	Phenylalanine, tyrosine and tryptophan biosynthesis	NCgl1087	aroE	shikimate 5-dehydrogenase	GAGVSMPYKSDVIPLIDELHPSAER	K9(Acetyl)	2723.36	0	0	8290000	0	TA		1.43408					High	16	0.0344451	High	18	0.0203321	High	29	0.00150724	K70(aaLength:268, 60~80)	IRGAGVSMPYKSDVIPLIDEL	IRGAGVSMPYKSDVIPLIDEL
19552360	Others	Others	unknown	NCgl1089		hypothetical protein	ADFCTSCPQKR	C4(Carbamidomethyl); C7(Carbamidomethyl); K10(Acetyl)	1411.6	0	0	1560000	0	TA		T								High	23	0.00506956				K216(aaLength:217, 206~217)	RADFCTSCPQKR	RADFCTSCPQKRXXXXXXXXX
19552365	Metabolism	Amino acid metabolism	Cysteine and methionine metabolism	NCgl1094		5-methyltetrahydropteroyltriglutamate--homocysteine methyltransferase	ITEVKLLADALAGNIDAAAFDAASAAIASR	K5(Acetyl)	2971.58	2710000	4980000	0	0	CA*		3.16427		High	51	0.00016142	High	75	4.38e-08							K351(aaLength:745, 341~361)	AFGSEKITEVKLLADALAGNI	AFGSEKITEVKLLADALAGNI
19552365	Metabolism	Amino acid metabolism	Cysteine and methionine metabolism	NCgl1094		5-methyltetrahydropteroyltriglutamate--homocysteine methyltransferase	QLWVNPDCGLKTR	C8(Carbamidomethyl); K11(Acetyl)	1628.82	153000000	156000000	13500000	0	bothA		3.16427		High	36	0.00472016	High	53	4.51e-06	High	33	0.000450786				K716(aaLength:745, 706~726)	QLWVNPDCGLKTRGWPEVEAS	QLWVNPDCGLKTRGWPEVEAS
19552365	Metabolism	Amino acid metabolism	Cysteine and methionine metabolism	NCgl1094		5-methyltetrahydropteroyltriglutamate--homocysteine methyltransferase	AGYTTLAKR	K8(Acetyl)	1022.56	57400000	50500000	0	0	CA*		3.16427		High	31	0.016518	High	43	5.03e-05							K232(aaLength:745, 222~242)	QVRAGYTTLAKRDGVFVNTYF	QVRAGYTTLAKRDGVFVNTYF
19552365	Metabolism	Amino acid metabolism	Cysteine and methionine metabolism	NCgl1094		5-methyltetrahydropteroyltriglutamate--homocysteine methyltransferase	ELLPLRDVDKPAYLQWSVDSFR	K10(Acetyl)	2689.4	30600000	30100000	7860000	13400000	both-qA	2.85513	3.16427	0.902301	High	42	0.00123015	High	38	0.000250664	High	49	1.96e-05	High	42	0.000100489	K601(aaLength:745, 591~611)	RELLPLRDVDKPAYLQWSVDS	RELLPLRDVDKPAYLQWSVDS
19552365	Metabolism	Amino acid metabolism	Cysteine and methionine metabolism	NCgl1094		5-methyltetrahydropteroyltriglutamate--homocysteine methyltransferase	LRKESITLEQYEEAMREEIDLVIAK	K3(Acetyl)	3048.58	16000000	14600000	0	0	CA		3.16427		High	33	0.0106159	High	13	0.0975067							K436(aaLength:745, 426~446)	SIRSARARLRKESITLEQYEE	SIRSARARLRKESITLEQYEE
19552365	Metabolism	Amino acid metabolism	Cysteine and methionine metabolism	NCgl1094		5-methyltetrahydropteroyltriglutamate--homocysteine methyltransferase	TDLCAALASLKR	C4(Carbamidomethyl); K11(Acetyl)	1360.73	64300000	51600000	0	0	CA*		3.16427		High	64	7.43e-06	High	59	1.98e-06							K304(aaLength:745, 294~314)	TDLCAALASLKRLAARGPIAV	TDLCAALASLKRLAARGPIAV
19552365	Metabolism	Amino acid metabolism	Cysteine and methionine metabolism	NCgl1094		5-methyltetrahydropteroyltriglutamate--homocysteine methyltransferase	GTETLPAQAMTKWFDTNYHYLVPELSADTR	K12(Acetyl)	3497.68	93100000	2760000	1930000	0	bothA		3.16427		High	48	0.000290373	High	25	0.00341742	High	30	0.00105242				K119(aaLength:745, 109~129)	TETLPAQAMTKWFDTNYHYLV	TETLPAQAMTKWFDTNYHYLV
19552365	Metabolism	Amino acid metabolism	Cysteine and methionine metabolism	NCgl1094		5-methyltetrahydropteroyltriglutamate--homocysteine methyltransferase	WFQYAQSLTQKHVK	K11(Acetyl)	1805.93	270000000	335000000	54000000	0	bothA		3.16427		High	55	5.92e-05	High	63	8.88e-07	High	20	0.0139988				K533(aaLength:745, 523~543)	WFQYAQSLTQKHVKGMLTGPV	WFQYAQSLTQKHVKGMLTGPV
19552380	Genetic Information Processing	Folding, sorting and degradation	RNA degradation	NCgl1109		putative helicase	QHIRPGAIVGALANEGGLNSKDFGR	K21(Acetyl)	2619.38	18700000	0	0	0	CA*		2.11531		High	34	0.00742945	High	31	0.00101137							K611(aaLength:732, 601~621)	ALANEGGLNSKDFGRITIAAD	ALANEGGLNSKDFGRITIAAD
19552380	Genetic Information Processing	Folding, sorting and degradation	RNA degradation	NCgl1109		putative helicase	TKHETEEVAEKLR	K11(Acetyl)	1611.83	8920000	6700000	0	0	CA		2.11531		High	14	0.767285	High	22	0.00665227							K360(aaLength:732, 350~370)	TKHETEEVAEKLRARGFSAAA	TKHETEEVAEKLRARGFSAAA
19552389	Others	Others	unknown	NCgl1118		hypothetical protein	SLVCKHAVASAYHVAEK	C4(Carbamidomethyl); K5(Acetyl)	1911.97	45800000	37000000	0	0	CA*		ND		High	43	0.00104221	High	30	0.000937562							K161(aaLength:284, 151~171)	CTCPDRSLVCKHAVASAYHVA	CTCPDRSLVCKHAVASAYHVA
19552394	Others	Others	unknown	NCgl1123		hypothetical protein	HAMVTKVR	K6(Acetyl)	983.547	21600000	19700000	8320000	3040000	both-qA	3.63556	0.908385	4.00223	High	40	0.00197223	High	40	9.23e-05	High	21	0.00820295	High	24	0.00355607	K28(aaLength:179, 18~38)	KFVARHAMVTKVRGEFTEYTD	KFVARHAMVTKVRGEFTEYTD
19552403	Genetic Information Processing	Translation	Aminoacyl-tRNA biosynthesis	NCgl1132	argS	arginyl-tRNA synthetase	SDGDAAYIAGDIAYVADKFSR	K18(Acetyl)	2247.06	2620000	0	4270000	0	bothA		1.16286		High	38	0.00287049				High	32	0.000641165				K319(aaLength:550, 309~329)	IAGDIAYVADKFSRGHNLNIY	IAGDIAYVADKFSRGHNLNIY
19552403	Genetic Information Processing	Translation	Aminoacyl-tRNA biosynthesis	NCgl1132	argS	arginyl-tRNA synthetase	EIAEAIVEKHPEALALEPAATQELFR	K9(Acetyl)	2917.54	44200000	11700000	21400000	7100000	both-qA	1.9614	1.16286	1.6867	High	41	0.00142546	High	31	0.0017597	High	32	0.00149009	High	31	0.00187301	K210(aaLength:550, 200~220)	IKEIAEAIVEKHPEALALEPA	IKEIAEAIVEKHPEALALEPA
19552403	Genetic Information Processing	Translation	Aminoacyl-tRNA biosynthesis	NCgl1132	argS	arginyl-tRNA synthetase	FYDSCHILPKVDEDTAPIHTAR	C5(Carbamidomethyl); K10(Acetyl)	2627.25	22500000	0	9230000	0	CA		1.16286		High	21	0.162913				High	15	0.0319132				K512(aaLength:550, 502~522)	RFYDSCHILPKVDEDTAPIHT	RFYDSCHILPKVDEDTAPIHT
19552403	Genetic Information Processing	Translation	Aminoacyl-tRNA biosynthesis	NCgl1132	argS	arginyl-tRNA synthetase	NPEHGDYATNIALQVAKK	K17(Acetyl)	2011.03	0	21600000	20000000	12600000	bothA		1.16286					High	39	0.000136201	High	30	0.00130371	High	34	0.00050315	K55(aaLength:550, 45~65)	YATNIALQVAKKVGQNPRDLA	YATNIALQVAKKVGQNPRDLA
19552404	Metabolism	Amino acid metabolism	Lysine biosynthesis	NCgl1133		diaminopimelate decarboxylase	AFLTKTIAR	K5(Acetyl)	1062.63	0	0	28000000	11900000	TA*		1.36745								High	30	0.00106898	High	35	0.000340385	K80(aaLength:445, 70~90)	VHYASKAFLTKTIARWVDEEG	VHYASKAFLTKTIARWVDEEG
19552407	Metabolism	Amino acid metabolism	Glycine, serine and threonine metabolism	NCgl1136		homoserine dehydrogenase	LLAICEKFTNK	C5(Carbamidomethyl); K7(Acetyl)	1378.74	190000000	0	0	56100000	bothA		1.55018		High	52	0.000118565							High	53	6.09e-06	K268(aaLength:445, 258~278)	HTIKLLAICEKFTNKEGKSAI	HTIKLLAICEKFTNKEGKSAI
19552407	Metabolism	Amino acid metabolism	Glycine, serine and threonine metabolism	NCgl1136		homoserine dehydrogenase	VHPTLLPVSHPLASVNKSFNAIFVEAEAAGR	K17(Acetyl)	3313.76	4350000	7670000	5240000	0	bothA		1.55018		High	15	0.650065	High	50	1.41e-05	High	27	0.00305726	High	27	0.00266891	K298(aaLength:445, 288~308)	PVSHPLASVNKSFNAIFVEAE	PVSHPLASVNKSFNAIFVEAE
19552407	Metabolism	Amino acid metabolism	Glycine, serine and threonine metabolism	NCgl1136		homoserine dehydrogenase	TVELLKAKPVVK	K6(Acetyl)	1366.87	23700000	18500000	0	4960000	bothA		1.55018		High	33	0.0110143	High	38	0.000151346				High	23	0.00476398	K428(aaLength:445, 418~438)	SDLSRTVELLKAKPVVKAINS	SDLSRTVELLKAKPVVKAINS
19552407	Metabolism	Amino acid metabolism	Glycine, serine and threonine metabolism	NCgl1136		homoserine dehydrogenase	AKPVVKAINSVIR	K6(Acetyl)	1436.9	26200000	36900000	11600000	21900000	bothA		1.55018		High	18	0.342734	High	37	0.00019542	High	22	0.0064859	High	36	0.000260597	K434(aaLength:445, 424~444)	VELLKAKPVVKAINSVIRLER	VELLKAKPVVKAINSVIRLER
19552407	Metabolism	Amino acid metabolism	Glycine, serine and threonine metabolism	NCgl1136		homoserine dehydrogenase	GIAVSDISKPR	K9(Acetyl)	1184.66	0	25200000	0	5830000	bothA		1.55018					High	70	1.22e-07				High	64	4.07e-07	K64(aaLength:445, 54~74)	VRGIAVSDISKPREGVAPELL	VRGIAVSDISKPREGVAPELL
19552412	Metabolism	Energy metabolism	Nitrogen metabolism	NCgl1141		nitrate reductase beta chain	GWEDQDKWEGGWVR	K7(Acetyl)	1789.8	6890000	4990000	0	2150000	CA		1.89177		High	31	0.0143535	High	40	9.33e-05				High	16	0.0281171	K61(aaLength:531, 51~71)	GYPRGWEDQDKWEGGWVRTNS	GYPRGWEDQDKWEGGWVRTNS
19552412	Metabolism	Energy metabolism	Nitrogen metabolism	NCgl1141		nitrate reductase beta chain	ILAIAKYDDR	K6(Acetyl)	1219.67	5420000	2400000	0	0	CA*		1.89177		High	26	0.0536978	High	26	0.002618							K454(aaLength:531, 444~464)	QEMYRILAIAKYDDRYVIPTA	QEMYRILAIAKYDDRYVIPTA
19552412	Metabolism	Energy metabolism	Nitrogen metabolism	NCgl1141		nitrate reductase beta chain	MCVSGCPYKK	C2(Carbamidomethyl); C6(Carbamidomethyl); K10(Acetyl)	1271.56	17800000	12200000	0	5850000	bothA		1.89177		High	27	0.0364717	High	26	0.00275404				High	34	0.000433481	K231(aaLength:531, 221~241)	RMCVSGCPYKKVYFNHKSGKA	RMCVSGCPYKKVYFNHKSGKA
19552412	Metabolism	Energy metabolism	Nitrogen metabolism	NCgl1141		nitrate reductase beta chain	ICEHCLNPTCVSSCPSGAMYKR	C2(Carbamidomethyl); C5(Carbamidomethyl); C10(Carbamidomethyl); C14(Carbamidomethyl); K21(Acetyl)	2669.14	0	46900000	18800000	0	bothA		1.89177					High	40	9.59e-05	High	32	0.000586098				K203(aaLength:531, 193~213)	VSSCPSGAMYKRAEDGIVLVD	VSSCPSGAMYKRAEDGIVLVD
19552413	Metabolism	Energy metabolism	Nitrogen metabolism	NCgl1142		anaerobic dehydrogenase	WAFDKVVR	K5(Acetyl)	1062.58	0	15900000	0	0	CA		2.14305					High	43	4.51e-05							K56(aaLength:1248, 46~66)	VFYRNRWAFDKVVRSTHGVNC	VFYRNRWAFDKVVRSTHGVNC
19552423	Genetic Information Processing	Folding, sorting and degradation	RNA degradation	NCgl1152	rho	transcription termination factor Rho	NRPEFGKLTPLYPNQR	K7(Acetyl)	1972.04	0	26200000	9510000	13000000	bothA		1.36395					High	25	0.0050972	High	29	0.00187211	High	27	0.00347095	K468(aaLength:762, 458~478)	EETRNRPEFGKLTPLYPNQRL	EETRNRPEFGKLTPLYPNQRL
19552424	Genetic Information Processing	Translation	Translation factors	NCgl1153	prfA	peptide chain release factor 1	FADKHGFVVEVLDSAESDLGGVK	K4(Acetyl)	2461.23	0	0	0	4070000	TA		1.36613											High	29	0.00135888	K137(aaLength:358, 127~147)	LLRMYQKFADKHGFVVEVLDS	LLRMYQKFADKHGFVVEVLDS
19552424	Genetic Information Processing	Translation	Translation factors	NCgl1153	prfA	peptide chain release factor 1	ITHLPTGLVVTCQKER	C12(Carbamidomethyl); K14(Acetyl)	1894.02	37100000	29900000	15100000	10800000	both-qA	2.58687	1.36613	1.89358	High	68	3.11e-06	High	47	2.13e-05	High	40	0.000145994	High	42	6.18e-05	K260(aaLength:358, 250~270)	LPTGLVVTCQKERSQIQNRAR	LPTGLVVTCQKERSQIQNRAR
19552424	Genetic Information Processing	Translation	Translation factors	NCgl1153	prfA	peptide chain release factor 1	DGAWSQFKFEGGVHR	K8(Acetyl)	1762.83	10700000	6670000	0	0	CA		1.36613		High	24	0.0722698	High	16	0.0236576							K177(aaLength:358, 167~187)	PSRDGAWSQFKFEGGVHRVQR	PSRDGAWSQFKFEGGVHRVQR
19552429	Metabolism	Energy metabolism	Oxidative phosphorylation	NCgl1159		ATP synthase F0F1 subunit A	IHIAEDILGKK	K11(Acetyl)	1278.74	26300000	30300000	0	0	CA*		2.5082		High	41	0.0015594	High	46	2.76e-05							K95(aaLength:270, 85~105)	IHIAEDILGKKEGRRFLPILA	IHIAEDILGKKEGRRFLPILA
19552431	Metabolism	Energy metabolism	Oxidative phosphorylation	NCgl1161		F0F1 ATP synthase subunit B	AALEKYNAQLAEAR	K5(Acetyl)	1589.83	41500000	33000000	0	8360000	bothA		4.9718		High	44	0.000732751	High	77	2.17e-08	High	58	1.68e-06	High	25	0.00344661	K83(aaLength:188, 73~93)	AQAEAKAALEKYNAQLAEART	AQAEAKAALEKYNAQLAEART
19552431	Metabolism	Energy metabolism	Oxidative phosphorylation	NCgl1161		F0F1 ATP synthase subunit B	EMGQNSINLAEHLLGDQLSDNVKR	K23(Acetyl)	2723.34	63300000	51800000	0	23400000	bothA		4.9718		High	63	1.11e-05	High	57	2.08e-06				High	37	0.000206524	K168(aaLength:188, 158~178)	LLGDQLSDNVKRSGTIDRFLA	LLGDQLSDNVKRSGTIDRFLA
19552432	Metabolism	Energy metabolism	Oxidative phosphorylation	NCgl1162		ATP synthase F0F1 subunit delta	DLLAKVLYGK	K5(Acetyl)	1161.69	13000000	12600000	4990000	10300000	both-qA	1.6743	2.66686	0.627816	High	55	6.62e-05	High	55	3.11e-06	High	27	0.00194971	High	44	4.41e-05	K159(aaLength:271, 149~169)	EIGGRRDLLAKVLYGKVTAVT	EIGGRRDLLAKVLYGKVTAVT
161486713	Metabolism	Energy metabolism	Oxidative phosphorylation	NCgl1163		F0F1 ATP synthase subunit alpha	ATEDFKSAFQTTDGTPVINEPEVEALDAGQVK	K6(Acetyl)	3449.66	12500000	14000000	0	0	CA*		2.27927		High	22	0.118565	High	35	0.000353159							K508(aaLength:547, 498~518)	ETLLKATEDFKSAFQTTDGTP	ETLLKATEDFKSAFQTTDGTP
161486713	Metabolism	Energy metabolism	Oxidative phosphorylation	NCgl1163		F0F1 ATP synthase subunit alpha	SAFQTTDGTPVINEPEVEALDAGQVKK	K26(Acetyl)	2886.44	62100000	52900000	6500000	0	bothA		2.27927		High	64	7.13e-06	High	47	2.79e-05	High	30	0.00151052				K534(aaLength:547, 524~544)	EVEALDAGQVKKDQLTVSRKV	EVEALDAGQVKKDQLTVSRKV
161486713	Metabolism	Energy metabolism	Oxidative phosphorylation	NCgl1163		F0F1 ATP synthase subunit alpha	KVAGSLR	K1(Acetyl)	772.467	72100000	85600000	11900000	25900000	both-qA	4.17196	2.27927	1.83039	High	32	0.0129109	High	37	0.000426028	High	23	0.0115728	High	29	0.00290027	K388(aaLength:547, 378~398)	GGAAQTKGMKKVAGSLRLDLA	GGAAQTKGMKKVAGSLRLDLA
161486713	Metabolism	Energy metabolism	Oxidative phosphorylation	NCgl1163		F0F1 ATP synthase subunit alpha	ETLLKATEDFK	K5(Acetyl)	1336.7	11100000	9130000	0	0	CA*		2.27927		High	58	2.83e-05	High	26	0.00261198							K502(aaLength:547, 492~512)	LSDESKETLLKATEDFKSAFQ	LSDESKETLLKATEDFKSAFQ
161486713	Metabolism	Energy metabolism	Oxidative phosphorylation	NCgl1163		F0F1 ATP synthase subunit alpha	QPVEEPLATGIKAIDAMTPIGR	K12(Acetyl)	2349.25	11100000	7830000	3680000	513000	both-qA	4.51467	2.27927	1.98075	High	39	0.00264824	High	63	5.98e-07	High	49	1.85e-05	High	45	4.27e-05	K154(aaLength:547, 144~164)	PVEEPLATGIKAIDAMTPIGR	PVEEPLATGIKAIDAMTPIGR
19552434	Metabolism	Energy metabolism	Oxidative phosphorylation	NCgl1164		F0F1 ATP synthase subunit gamma	KAAELEKLLAESGYEVVR	K1(Acetyl)	2047.11	10800000	9520000	0	0	CA*		3.35928		High	38	0.00299197	High	59	1.49e-06							K98(aaLength:325, 88~108)	AGGYNHNVLKKAAELEKLLAE	AGGYNHNVLKKAAELEKLLAE
19552434	Metabolism	Energy metabolism	Oxidative phosphorylation	NCgl1164		F0F1 ATP synthase subunit gamma	GMAGGYNHNVLKK	K12(Acetyl)	1430.72	0	80600000	0	0	CA		3.35928					High	27	0.0021329							K97(aaLength:325, 87~107)	MAGGYNHNVLKKAAELEKLLA	MAGGYNHNVLKKAAELEKLLA
19552434	Metabolism	Energy metabolism	Oxidative phosphorylation	NCgl1164		F0F1 ATP synthase subunit gamma	AAELEKLLAESGYEVVR	K6(Acetyl)	1919.01	26700000	23700000	0	4170000	bothA		3.35928		High	59	2.53e-05	High	57	2.63e-06				High	21	0.010626	K104(aaLength:325, 94~114)	NVLKKAAELEKLLAESGYEVV	NVLKKAAELEKLLAESGYEVV
19552434	Metabolism	Energy metabolism	Oxidative phosphorylation	NCgl1164		F0F1 ATP synthase subunit gamma	SATDNATELVKDLSR	K11(Acetyl)	1661.84	6740000	8090000	0	0	CA*		3.35928		High	42	0.00130304	High	33	0.00054099							K290(aaLength:325, 280~300)	SATDNATELVKDLSRVANQAR	SATDNATELVKDLSRVANQAR
19552434	Metabolism	Energy metabolism	Oxidative phosphorylation	NCgl1164		F0F1 ATP synthase subunit gamma	GVDYYKFR	K6(Acetyl)	1089.54	93600000	75300000	0	0	CA*		3.35928		High	51	0.000166708	High	41	7.61e-05							K127(aaLength:325, 117~137)	VTGKKGVDYYKFRAEDVAGTW	VTGKKGVDYYKFRAEDVAGTW
19552435	Metabolism	Energy metabolism	Oxidative phosphorylation	NCgl1165		F0F1 ATP synthase subunit beta	VIDLLTPYVKGGK	K13(Acetyl)	1444.84	84900000	87400000	20500000	26900000	both-qA	3.63502	2.16877	1.67607	High	49	0.000231716	High	84	3.68e-09	High	42	5.71e-05	High	84	3.68e-09	K164(aaLength:483, 154~174)	DLLTPYVKGGKIGLFGGAGVG	DLLTPYVKGGKIGLFGGAGVG
19552435	Metabolism	Energy metabolism	Oxidative phosphorylation	NCgl1165		F0F1 ATP synthase subunit beta	EPPSFDQLEGKTEILETGIK	K11(Acetyl)	2273.16	12400000	12100000	0	0	CA		2.16877		High	25	0.0669818	High	17	0.0260124							K142(aaLength:483, 132~152)	EPPSFDQLEGKTEILETGIKV	EPPSFDQLEGKTEILETGIKV
19552435	Metabolism	Energy metabolism	Oxidative phosphorylation	NCgl1165		F0F1 ATP synthase subunit beta	VIGILQKNK	K7(Acetyl)	1054.66	11500000	0	0	0	CA		2.16877		High	28	0.0298508										K387(aaLength:483, 377~397)	VSQRVIGILQKNKELQDIIAI	VSQRVIGILQKNKELQDIIAI
19552439	Others	Others	unknown	NCgl1170		lactoylglutathione lyase	STEGMIQLIAPLNEDSTIAKFLEK	K20(Acetyl)	2690.4	45700000	37800000	4230000	11800000	both-qA	5.20898	4.27434	1.21866	High	31	0.0147896	High	32	0.00090026	High	45	4.4e-05	High	24	0.0071291	K84(aaLength:151, 74~94)	APLNEDSTIAKFLEKKGPGIQ	APLNEDSTIAKFLEKKGPGIQ
19552446	Metabolism	Carbohydrate metabolism	Starch and sucrose metabolism	NCgl1177		glycogen branching enzyme	MPGDTWNKAAGLR	K8(Acetyl)	1458.72	0	12100000	0	0	CA		1.81912					High	63	4.97e-07							K549(aaLength:731, 539~559)	WDRMPGDTWNKAAGLRTFLAY	WDRMPGDTWNKAAGLRTFLAY
19552446	Metabolism	Carbohydrate metabolism	Starch and sucrose metabolism	NCgl1177		glycogen branching enzyme	WNMGWMHDTLEYFSKNPVHR	K15(Acetyl)	2590.18	6550000	9490000	0	0	CA*		1.81912		High	20	0.194069	High	44	3.74e-05							K498(aaLength:731, 488~508)	WMHDTLEYFSKNPVHRAFHHS	WMHDTLEYFSKNPVHRAFHHS
19552451	Metabolism	Energy metabolism	Nitrogen metabolism	NCgl1182		electron transfer flavoprotein beta-subunit	FPNFKGIMAAK	K5(Acetyl)	1265.67	5340000	4670000	0	0	CA*		1.25281		High	33	0.00924606	High	47	1.82e-05							K194(aaLength:262, 184~204)	KADKPRFPNFKGIMAAKKAEI	KADKPRFPNFKGIMAAKKAEI
19552451	Metabolism	Energy metabolism	Nitrogen metabolism	NCgl1182		electron transfer flavoprotein beta-subunit	NVPDTWSKR	K8(Acetyl)	1144.58	22400000	21100000	0	2040000	CA		1.25281		High	20	0.205096	High	21	0.0072272				High	13	0.0463415	K17(aaLength:262, 7~27)	LVKNVPDTWSKRTLEADFTLD	LVKNVPDTWSKRTLEADFTLD
19552451	Metabolism	Energy metabolism	Nitrogen metabolism	NCgl1182		electron transfer flavoprotein beta-subunit	STIVVLVKNVPDTWSK	K8(Acetyl)	1828.02	0	0	0	14300000	TA		1.25281											High	36	0.000398551	K9(aaLength:262, 1~19)	MSTIVVLVKNVPDTWSKRT	XXMSTIVVLVKNVPDTWSKRT
19552461	Genetic Information Processing	Folding, sorting and degradation	Sulfur relay system	NCgl1192	mnmA	tRNA-specific 2-thiouridylase MnmA	IKFAALLER	K2(Acetyl)	1102.66	0	24000000	0	0	CA		2.50655					High	42	6.92e-05							K106(aaLength:365, 96~116)	NPCLRCNEKIKFAALLERGIA	NPCLRCNEKIKFAALLERGIA
19552464	Genetic Information Processing	Replication and repair	DNA replication	NCgl1195		DNA polymerase III subunit epsilon	IAWKQVR	K4(Acetyl)	942.552	20600000	16000000	0	0	bothA		C		High	24	0.0774384	High	45	4.02e-05	High	34	0.000498538				K180(aaLength:237, 170~190)	DALAAARIAWKQVRLWPELTK	DALAAARIAWKQVRLWPELTK
19552467	Genetic Information Processing	Translation	Aminoacyl-tRNA biosynthesis	NCgl1198	gatC	aspartyl/glutamyl-tRNA amidotransferase subunit C	EDVVHKTLDAAAALDQAPAVEDGR	K6(Acetyl)	2533.26	25700000	26500000	17700000	22900000	both-qA	1.28571	0.883447	1.45534	High	47	0.000399905	High	26	0.00333525	High	20	0.0181321	High	35	0.000426705	K70(aaLength:99, 60~80)	ATTMREDVVHKTLDAAAALDQ	ATTMREDVVHKTLDAAAALDQ
19552467	Genetic Information Processing	Translation	Aminoacyl-tRNA biosynthesis	NCgl1198	gatC	aspartyl/glutamyl-tRNA amidotransferase subunit C	DQVAHLAKLSR	K8(Acetyl)	1279.71	66900000	63200000	43100000	27800000	bothA		0.883447		High	18	0.283764	High	40	8.97e-05	High	35	0.000289714	High	48	1.45e-05	K14(aaLength:99, 4~24)	ISRDQVAHLAKLSRLALTEEE	ISRDQVAHLAKLSRLALTEEE
19552468	Genetic Information Processing	Translation	Aminoacyl-tRNA biosynthesis	NCgl1199	gatA	aspartyl/glutamyl-tRNA amidotransferase subunit A	VGVVKQFDR	K5(Acetyl)	1089.61	7750000	6810000	0	0	CA		1.80135		High	24	0.082027	High	18	0.0158268							K281(aaLength:497, 271~291)	DLKGVKVGVVKQFDRDGYQPG	DLKGVKVGVVKQFDRDGYQPG
19552468	Genetic Information Processing	Translation	Aminoacyl-tRNA biosynthesis	NCgl1199	gatA	aspartyl/glutamyl-tRNA amidotransferase subunit A	IAAVDGDIHAFLHVGQEEALNAADDVDKR	K28(Acetyl)	3131.54	17900000	14100000	8950000	9460000	both-qA	1.73819	1.80135	0.964932	High	40	0.00206042	High	72	8.94e-08	High	55	4.24e-06	High	33	0.000652129	K71(aaLength:497, 61~81)	EALNAADDVDKRLDAGEAPAS	EALNAADDVDKRLDAGEAPAS
19552468	Genetic Information Processing	Translation	Aminoacyl-tRNA biosynthesis	NCgl1199	gatA	aspartyl/glutamyl-tRNA amidotransferase subunit A	TNKYLVEGSENELTTK	K3(Acetyl)	1867.93	4400000	3460000	0	0	CA*		1.80135		High	23	0.090773	High	28	0.00152395							K4(aaLength:497, 1~14)	MTNKYLVEGSENEL	XXXXXXXMTNKYLVEGSENEL
19552468	Genetic Information Processing	Translation	Aminoacyl-tRNA biosynthesis	NCgl1199	gatA	aspartyl/glutamyl-tRNA amidotransferase subunit A	TLIAQDFAKAYEQVDILVSPTTPTTAFK	K9(Acetyl)	3110.64	10200000	8940000	0	0	CA*		1.80135		High	26	0.0497687	High	35	0.000504706							K409(aaLength:497, 399~419)	VRTLIAQDFAKAYEQVDILVS	VRTLIAQDFAKAYEQVDILVS
19552471	Metabolism	Carbohydrate metabolism	Glycolysis / Gluconeogenesis	NCgl1202	pfk	6-phosphofructokinase	ACHEGSFDKVVALK	C2(Carbamidomethyl); K9(Acetyl)	1602.8	315000000	173000000	0	25000000	bothA		2.47859		High	45	0.000633806	High	53	5.08e-06				High	33	0.000510728	K309(aaLength:346, 299~319)	ARACHEGSFDKVVALKGESIE	ARACHEGSFDKVVALKGESIE
19552480	Genetic Information Processing	Translation	Aminoacyl-tRNA biosynthesis	NCgl1211	gatB	aspartyl/glutamyl-tRNA amidotransferase subunit B	AVDDALAANPDIVEKYR	K15(Acetyl)	1901.96	58200000	64900000	19100000	19200000	both-qA	3.2141	1.78816	1.79743	High	65	6.18e-06	High	63	5.07e-07	High	44	4.91e-05	High	41	9.17e-05	K463(aaLength:501, 453~473)	ALAANPDIVEKYRAGNTKVTG	ALAANPDIVEKYRAGNTKVTG
19552480	Genetic Information Processing	Translation	Aminoacyl-tRNA biosynthesis	NCgl1211	gatB	aspartyl/glutamyl-tRNA amidotransferase subunit B	GKADPAQVNQLIAKK	K14(Acetyl)	1622.92	63600000	51400000	20900000	17100000	both-qA	3.02632	1.78816	1.69242	High	34	0.00729385	High	44	4e-05	High	25	0.00347512	High	45	2.96e-05	K498(aaLength:501, 488~501)	DPAQVNQLIAKKLA	DPAQVNQLIAKKLAXXXXXXX
19552480	Genetic Information Processing	Translation	Aminoacyl-tRNA biosynthesis	NCgl1211	gatB	aspartyl/glutamyl-tRNA amidotransferase subunit B	GLEVVRDDGAIEKAVDDALAANPDIVEK	K13(Acetyl)	2964.52	32500000	24200000	9120000	10400000	both-qA	2.90471	1.78816	1.62441	High	44	0.000854981	High	52	1.32e-05	High	30	0.00214873	High	43	0.000110345	K448(aaLength:501, 438~458)	EVVRDDGAIEKAVDDALAANP	EVVRDDGAIEKAVDDALAANP
19552480	Genetic Information Processing	Translation	Aminoacyl-tRNA biosynthesis	NCgl1211	gatB	aspartyl/glutamyl-tRNA amidotransferase subunit B	TETKNINSLK	K4(Acetyl)	1189.64	9410000	0	0	0	CA		1.78816		High	26	0.0464469										K241(aaLength:501, 231~251)	QEEFGTRTETKNINSLKSVEQ	QEEFGTRTETKNINSLKSVEQ
19552488	Metabolism	Amino acid metabolism	Valine, leucine and isoleucine biosynthesis	NCgl1219		dihydroxy-acid dehydratase	GGLLNKDVHSVHSNDLEGWLDDWDIR	K6(Acetyl)	3032.46	27200000	31700000	12300000	14300000	both-qA	2.21429	1.62236	1.36485	High	51	0.000168251	High	55	3.1e-06	High	51	7.69e-06	High	27	0.00203222	K348(aaLength:613, 338~358)	GELNRGGLLNKDVHSVHSNDL	GELNRGGLLNKDVHSVHSNDL
19552488	Metabolism	Amino acid metabolism	Valine, leucine and isoleucine biosynthesis	NCgl1219		dihydroxy-acid dehydratase	ALFEKAGETVVELCR	K5(Acetyl); C14(Carbamidomethyl)	1763.9	38500000	34600000	8700000	0	bothA		1.62236		High	90	1.84e-08	High	78	1.74e-08	High	42	6.17e-05				K236(aaLength:613, 226~246)	THAARRALFEKAGETVVELCR	THAARRALFEKAGETVVELCR
19552492	Metabolism	Amino acid metabolism	Valine, leucine and isoleucine biosynthesis	NCgl1223	ilvH	acetolactate synthase 3 regulatory subunit	AFNLVSLVSAKTETHGINR	K11(Acetyl)	2099.13	22800000	25800000	5040000	8590000	bothA		1.80467		High	55	5.89e-05	High	77	4.2e-08	High	24	0.00846133	High	17	0.0460329	K43(aaLength:172, 33~53)	AFNLVSLVSAKTETHGINRIT	AFNLVSLVSAKTETHGINRIT
19552492	Metabolism	Amino acid metabolism	Valine, leucine and isoleucine biosynthesis	NCgl1223	ilvH	acetolactate synthase 3 regulatory subunit	LIPVLKVVR	K6(Acetyl)	1078.74	149000000	157000000	32800000	0	bothA		1.80467		High	50	0.000205569	High	25	0.00338041	High	33	0.000484139				K78(aaLength:172, 68~88)	KQLNKLIPVLKVVRLDEETTI	KQLNKLIPVLKVVRLDEETTI
19552493	Metabolism	Amino acid metabolism	Valine, leucine and isoleucine biosynthesis	NCgl1224		ketol-acid reductoisomerase	DLMSWVKVDAR	K7(Acetyl)	1361.69	79800000	83900000	39900000	48000000	both-qA	1.86234	1.98432	0.93853	High	74	8.79e-07	High	61	9.46e-07	High	43	5.65e-05	High	39	0.000158469	K330(aaLength:338, 320~338)	AKLRDLMSWVKVDARAETA	AKLRDLMSWVKVDARAETAXX
19552493	Metabolism	Amino acid metabolism	Valine, leucine and isoleucine biosynthesis	NCgl1224		ketol-acid reductoisomerase	MKDILTDIQDGTFTKR	K15(Acetyl)	1923.99	506000000	493000000	199000000	230000000	both-qA	2.32867	1.98432	1.17354	High	55	6.47e-05	High	59	1.25e-06	High	48	1.52e-05	High	56	2.39e-06	K290(aaLength:338, 280~300)	LTDIQDGTFTKRLIANVENGN	LTDIQDGTFTKRLIANVENGN
19552493	Metabolism	Amino acid metabolism	Valine, leucine and isoleucine biosynthesis	NCgl1224		ketol-acid reductoisomerase	ASYNNHPIEETGAKLR	K14(Acetyl)	1841.91	0	0	0	6290000	TA		1.98432											High	25	0.00315479	K321(aaLength:338, 311~331)	NNHPIEETGAKLRDLMSWVKV	NNHPIEETGAKLRDLMSWVKV
19552500	Others	Others	unknown	NCgl1231		hypothetical protein	HLENKFDGVSIK	K5(Acetyl)	1428.75	5060000	0	0	0	CA		ND		High	35	0.00566183										K94(aaLength:162, 84~104)	AITFGRHLENKFDGVSIKRST	AITFGRHLENKFDGVSIKRST
19552504	Metabolism	Amino acid metabolism	Glycine, serine and threonine metabolism	NCgl1235		D-3-phosphoglycerate dehydrogenase	EGEWKR	K5(Acetyl)	846.411	45400000	40700000	0	16300000	CA		4.34758		High	22	0.121327	High	24	0.004385				High	16	0.0266667	K133(aaLength:530, 123~143)	ADATLREGEWKRSSFNGVEIF	ADATLREGEWKRSSFNGVEIF
19552504	Metabolism	Amino acid metabolism	Glycine, serine and threonine metabolism	NCgl1235		D-3-phosphoglycerate dehydrogenase	TKETAGMFDAQLLAKSK	K15(Acetyl)	1880.98	585000000	611000000	95000000	111000000	both-qA	5.80583	4.34758	1.33541	High	57	3.97e-05	High	57	2.44e-06	High	36	0.000389375	High	38	0.000220772	K223(aaLength:530, 213~233)	AGMFDAQLLAKSKKGQIIINA	AGMFDAQLLAKSKKGQIIINA
19552504	Metabolism	Amino acid metabolism	Glycine, serine and threonine metabolism	NCgl1235		D-3-phosphoglycerate dehydrogenase	AGTDVADSVLKALAGEFVADAVNVSGGR	K11(Acetyl)	2731.39	2560000	4050000	0	0	CA*		4.34758		High	57	3.56e-05	High	62	1.05e-06							K304(aaLength:530, 294~314)	AGTDVADSVLKALAGEFVADA	AGTDVADSVLKALAGEFVADA
19552504	Metabolism	Amino acid metabolism	Glycine, serine and threonine metabolism	NCgl1235		D-3-phosphoglycerate dehydrogenase	SDFVTIHLPKTK	K12(Acetyl)	1427.79	465000000	609000000	251000000	160000000	both-qA	2.61314	4.34758	0.601055	High	45	0.000653065	High	41	9.91e-05	High	32	0.00076198	High	40	0.000143861	K210(aaLength:530, 200~220)	DFVTIHLPKTKETAGMFDAQL	DFVTIHLPKTKETAGMFDAQL
19552504	Metabolism	Amino acid metabolism	Glycine, serine and threonine metabolism	NCgl1235		D-3-phosphoglycerate dehydrogenase	KLGLLAGKLVDAAPVSIEVEAR	K1(Acetyl)	2291.33	39300000	41500000	9660000	0	CA		4.34758		High	56	4.93e-05	High	44	4.09e-05	High	14	0.0418765				K335(aaLength:530, 325~345)	EVAVWMDLARKLGLLAGKLVD	EVAVWMDLARKLGLLAGKLVD
19552504	Metabolism	Amino acid metabolism	Glycine, serine and threonine metabolism	NCgl1235		D-3-phosphoglycerate dehydrogenase	VEKITR	K3(Acetyl)	787.468	0	4000000	0	0	CA		4.34758					High	23	0.00932725							K441(aaLength:530, 431~451)	GALTGLERVEKITRINGRGLD	GALTGLERVEKITRINGRGLD
19552504	Metabolism	Amino acid metabolism	Glycine, serine and threonine metabolism	NCgl1235		D-3-phosphoglycerate dehydrogenase	LGLLAGKLVDAAPVSIEVEAR	K7(Acetyl)	2163.24	1660000	0	0	0	CA		4.34758		High	25	0.0572739										K342(aaLength:530, 332~352)	LARKLGLLAGKLVDAAPVSIE	LARKLGLLAGKLVDAAPVSIE
19552504	Metabolism	Amino acid metabolism	Glycine, serine and threonine metabolism	NCgl1235		D-3-phosphoglycerate dehydrogenase	WVDGPNRPELLDAVKEADALLVR	K15(Acetyl)	2618.39	1000000000	1100000000	258000000	346000000	both-qA	3.47682	4.34758	0.799713	High	38	0.0034991	High	40	0.000134936	High	57	2.15e-06	High	48	2.19e-05	K45(aaLength:530, 35~55)	PNRPELLDAVKEADALLVRSA	PNRPELLDAVKEADALLVRSA
19552504	Metabolism	Amino acid metabolism	Glycine, serine and threonine metabolism	NCgl1235		D-3-phosphoglycerate dehydrogenase	GAGFDVYSTEPCTDSPLFKLPQVVVTPHLGASTEEAQDR	C12(Carbamidomethyl); K19(Acetyl)	4261.04	0	0	0	15400000	TA		4.34758											High	21	0.00959275	K273(aaLength:530, 263~283)	TEPCTDSPLFKLPQVVVTPHL	TEPCTDSPLFKLPQVVVTPHL
19552506	Metabolism	Amino acid metabolism	Valine, leucine and isoleucine biosynthesis	NCgl1237		3-isopropylmalate dehydrogenase	GLLLKMR	K5(Acetyl)	872.538	31500000	25900000	0	4280000	bothA		1.30733		High	31	0.0146878	High	38	0.000145201				High	36	0.000229071	K86(aaLength:340, 76~96)	PGILERGLLLKMRFALDHHVN	PGILERGLLLKMRFALDHHVN
19552508	Others	Others	unknown	NCgl1239		signal-transduction protein	YYSSWSKR	K7(Acetyl)	1118.53	7710000	0	0	0	CA		1.95745		High	33	0.00903559										K135(aaLength:622, 125~145)	DLNRYYSSWSKRIRAAADQLR	DLNRYYSSWSKRIRAAADQLR
19552508	Others	Others	unknown	NCgl1239		signal-transduction protein	DMQSALATKYPVR	K9(Acetyl)	1521.77	4970000	5220000	0	0	CA*		1.95745		High	49	0.000227487	High	66	2.66e-07							K616(aaLength:622, 606~622)	IKDMQSALATKYPVRNI	IKDMQSALATKYPVRNIXXXX
19552511	Metabolism	Metabolism of cofactors and vitamins	Ubiquinone and other terpenoid-quinone biosynthesis	NCgl1242		SAM-dependent methyltransferase	GYVTTGIDFAPTAVKR	K15(Acetyl)	1737.93	7900000	6660000	0	0	CA*		C		High	42	0.00136759	High	47	3.42e-05							K86(aaLength:201, 76~96)	TGIDFAPTAVKRAKQNAPSAE	TGIDFAPTAVKRAKQNAPSAE
19552513	Genetic Information Processing	Translation	Aminoacyl-tRNA biosynthesis	NCgl1244	gltX	glutamyl-tRNA synthetase	ATPAFGHLPFVMGEGNKK	K17(Acetyl)	1942.99	0	37600000	0	20000000	bothA		1.4309		High	25	0.0598352	High	25	0.00319132				High	31	0.000794273	K253(aaLength:493, 243~263)	HLPFVMGEGNKKLSKRDPQSS	HLPFVMGEGNKKLSKRDPQSS
19552513	Genetic Information Processing	Translation	Aminoacyl-tRNA biosynthesis	NCgl1244	gltX	glutamyl-tRNA synthetase	WLGMDWDEGVEKGGPHEPYR	K12(Acetyl)	2400.07	25800000	26600000	0	8770000	bothA		1.4309		High	55	6.18e-05	High	29	0.00115072	High	17	0.0178636	High	45	2.98e-05	K75(aaLength:493, 65~85)	LGMDWDEGVEKGGPHEPYRQS	LGMDWDEGVEKGGPHEPYRQS
19552513	Genetic Information Processing	Translation	Aminoacyl-tRNA biosynthesis	NCgl1244	gltX	glutamyl-tRNA synthetase	LLEPKDFEAR	K5(Acetyl)	1259.66	56900000	36900000	0	0	CA*		1.4309		High	42	0.00129705	High	35	0.000419672							K335(aaLength:493, 325~345)	NADHIRLLEPKDFEARLRAYM	NADHIRLLEPKDFEARLRAYM
19552513	Genetic Information Processing	Translation	Aminoacyl-tRNA biosynthesis	NCgl1244	gltX	glutamyl-tRNA synthetase	ALIEDLGLKPR	K9(Acetyl)	1266.74	70200000	65600000	14800000	20000000	both-qA	3.9023	1.4309	2.72717	High	67	3.83e-06	High	81	7.62e-09	High	61	7.6e-07	High	81	7.43e-09	K443(aaLength:493, 433~453)	NKALIEDLGLKPRVAFGALRI	NKALIEDLGLKPRVAFGALRI
19552513	Genetic Information Processing	Translation	Aminoacyl-tRNA biosynthesis	NCgl1244	gltX	glutamyl-tRNA synthetase	QLALYEALKR	K9(Acetyl)	1246.72	0	0	0	11100000	TA		1.4309											High	42	7.01e-05	K230(aaLength:493, 220~240)	PRQLALYEALKRIGVAKATPA	PRQLALYEALKRIGVAKATPA
19552513	Genetic Information Processing	Translation	Aminoacyl-tRNA biosynthesis	NCgl1244	gltX	glutamyl-tRNA synthetase	GEVEFKSFTQPDFVVAR	K6(Acetyl)	1997.99	12400000	12400000	0	9360000	bothA		1.4309		High	54	8.47e-05	High	35	0.000350728				High	33	0.000481948	K175(aaLength:493, 165~185)	TDLVRGEVEFKSFTQPDFVVA	TDLVRGEVEFKSFTQPDFVVA
19552513	Genetic Information Processing	Translation	Aminoacyl-tRNA biosynthesis	NCgl1244	gltX	glutamyl-tRNA synthetase	MPEQDWKWTDLVR	K7(Acetyl)	1745.83	2450000	0	0	0	CA		1.4309		High	26	0.048748										K163(aaLength:493, 153~173)	WRLRMPEQDWKWTDLVRGEVE	WRLRMPEQDWKWTDLVRGEVE
19552525	Metabolism	Metabolism of cofactors and vitamins	Thiamine metabolism	NCgl1253		thiamine biosynthesis protein ThiC	AWDDAMSKAR	K8(Acetyl)	1192.54	4400000	0	0	0	CA		3.71643		High	37	0.00373213										K483(aaLength:587, 473~493)	GARAWDDAMSKARFEFRWNDQ	GARAWDDAMSKARFEFRWNDQ
19552525	Metabolism	Metabolism of cofactors and vitamins	Thiamine metabolism	NCgl1253		thiamine biosynthesis protein ThiC	TPTQNEIHPKHSYSPIR	K10(Acetyl)	2047.04	18600000	14500000	0	0	CA*		3.71643		High	29	0.0235481	High	27	0.00251716							K11(aaLength:587, 1~21)	MTPTQNEIHPKHSYSPIRKDG	MTPTQNEIHPKHSYSPIRKDG
19552525	Metabolism	Metabolism of cofactors and vitamins	Thiamine metabolism	NCgl1253		thiamine biosynthesis protein ThiC	TAHFCSMCGPKFCSMR	C5(Carbamidomethyl); M7(Oxidation); C8(Carbamidomethyl); K11(Acetyl); C13(Carbamidomethyl)	2034.81	48200000	41800000	8170000	13700000	both-qA	4.11523	3.71643	1.10731	High	56	4.72e-05	High	38	0.000141896	High	43	4.8e-05	High	34	0.0004385	K528(aaLength:587, 518~538)	TAHFCSMCGPKFCSMRISQDI	TAHFCSMCGPKFCSMRISQDI
19552527	Metabolism	Carbohydrate metabolism	Starch and sucrose metabolism	NCgl1255		glucan phosphorylase	QGIEIDPESIFDVQIKR	K16(Acetyl)	2029.06	5190000	5160000	3300000	0	bothA		1.59592		High	26	0.0538216	High	50	1.33e-05	High	68	2.35e-07				K522(aaLength:795, 512~532)	DPESIFDVQIKRLHEYKRQLM	DPESIFDVQIKRLHEYKRQLM
19552527	Metabolism	Carbohydrate metabolism	Starch and sucrose metabolism	NCgl1255		glucan phosphorylase	LSGSDDWVTDLDELKK	K16(Acetyl)	1862.9	23200000	21800000	9610000	22600000	both-qA	1.39708	1.59592	0.875409	High	25	0.0693356	High	27	0.00222316	High	25	0.00342744	High	36	0.000255252	K474(aaLength:795, 464~484)	DWVTDLDELKKLRSYADDKSV	DWVTDLDELKKLRSYADDKSV
19552527	Metabolism	Carbohydrate metabolism	Starch and sucrose metabolism	NCgl1255		glucan phosphorylase	KFWTGLSR	K1(Acetyl)	1036.56	0	69200000	0	0	CA		1.59592					High	51	8.39e-06							K31(aaLength:795, 21~41)	GTPADLATDRKFWTGLSRAVQ	GTPADLATDRKFWTGLSRAVQ
19552527	Metabolism	Carbohydrate metabolism	Starch and sucrose metabolism	NCgl1255		glucan phosphorylase	HSLIHGYGKDASDTYYVLGDFADYR	K9(Acetyl)	2905.34	36900000	48400000	6980000	0	bothA		1.59592		High	43	0.000922479	High	52	6.37e-06	High	20	0.0111679				K724(aaLength:795, 714~734)	LKHSLIHGYGKDASDTYYVLG	LKHSLIHGYGKDASDTYYVLG
19552527	Metabolism	Carbohydrate metabolism	Starch and sucrose metabolism	NCgl1255		glucan phosphorylase	SYADDKSVLEELR	K6(Acetyl)	1566.76	11600000	11300000	0	1820000	bothA		1.59592		High	93	9.06e-09	High	88	1.64e-09				High	28	0.00167869	K482(aaLength:795, 472~492)	LKKLRSYADDKSVLEELRAIK	LKKLRSYADDKSVLEELRAIK
19552527	Metabolism	Carbohydrate metabolism	Starch and sucrose metabolism	NCgl1255		glucan phosphorylase	VLYPNDTTYEGKK	K12(Acetyl)	1569.78	69300000	49500000	34700000	16300000	bothA		1.59592		High	16	0.560992	High	43	5.27e-05	High	55	2.92e-06	High	59	1.19e-06	K254(aaLength:795, 244~264)	LYPNDTTYEGKKLRVRQQYFF	LYPNDTTYEGKKLRVRQQYFF
19552527	Metabolism	Carbohydrate metabolism	Starch and sucrose metabolism	NCgl1255		glucan phosphorylase	ASNQLVVCFDDMKTR	C8(Carbamidomethyl); K13(Acetyl)	1825.86	11500000	11800000	0	0	CA*		1.59592		High	36	0.00452852	High	33	0.000485255							K185(aaLength:795, 175~195)	NQLVVCFDDMKTRAIPYDMPI	NQLVVCFDDMKTRAIPYDMPI
19552527	Metabolism	Carbohydrate metabolism	Starch and sucrose metabolism	NCgl1255		glucan phosphorylase	LWKAEPWEEFDYDAFNSQR	K3(Acetyl)	2473.11	5210000	5000000	0	0	CA*		1.59592		High	48	0.000317656	High	38	0.000148242							K210(aaLength:795, 200~220)	THNVGTLRLWKAEPWEEFDYD	THNVGTLRLWKAEPWEEFDYD
19552527	Metabolism	Carbohydrate metabolism	Starch and sucrose metabolism	NCgl1255		glucan phosphorylase	LEPTPAVKK	K9(Acetyl)	1024.6	13700000	13400000	9560000	0	bothA		1.59592		High	21	0.157745	High	29	0.0013365	High	26	0.00231723	High	18	0.0165185	K795(aaLength:795, 785~795)	WKLEPTPAVKK	WKLEPTPAVKKXXXXXXXXXX
19552527	Metabolism	Carbohydrate metabolism	Starch and sucrose metabolism	NCgl1255		glucan phosphorylase	ESYEPYELYETVPGLKR	K16(Acetyl)	2115.03	90900000	83100000	65100000	63400000	both-qA	1.35409	1.59592	0.848468	High	44	0.000803446	High	33	0.000467703	High	28	0.00154871	High	45	3.05e-05	K692(aaLength:795, 682~702)	YELYETVPGLKRALDALDNGT	YELYETVPGLKRALDALDNGT
19552534	Metabolism	Amino acid metabolism	Valine, leucine and isoleucine biosynthesis	NCgl1262		isopropylmalate isomerase large subunit	IEDLQIAADILKGHK	K12(Acetyl)	1705.95	23400000	28300000	0	0	CA*		2.3889		High	50	0.000194965	High	58	1.77e-06							K379(aaLength:481, 369~389)	EDLQIAADILKGHKIADGMRM	EDLQIAADILKGHKIADGMRM
19552534	Metabolism	Amino acid metabolism	Valine, leucine and isoleucine biosynthesis	NCgl1262		isopropylmalate isomerase large subunit	QEAEALGLDKIFTDAGAEWR	K10(Acetyl)	2262.1	11300000	9120000	0	0	CA*		2.3889		High	39	0.00247148	High	65	3.45e-07							K409(aaLength:481, 399~419)	KQEAEALGLDKIFTDAGAEWR	KQEAEALGLDKIFTDAGAEWR
19552534	Metabolism	Amino acid metabolism	Valine, leucine and isoleucine biosynthesis	NCgl1262		isopropylmalate isomerase large subunit	TGSLLEINDKISR	K10(Acetyl)	1487.8	9190000	9000000	0	0	CA*		2.3889		High	38	0.00305462	High	39	0.000128349							K93(aaLength:481, 83~103)	KTGSLLEINDKISRLQVSTLR	KTGSLLEINDKISRLQVSTLR
19552534	Metabolism	Amino acid metabolism	Valine, leucine and isoleucine biosynthesis	NCgl1262		isopropylmalate isomerase large subunit	MMVVPSSTWIKQEAEALGLDK	K11(Acetyl)	2375.2	12200000	24100000	0	3890000	CA		2.3889		High	22	0.137074	High	33	0.000857113				High	16	0.0491216	K399(aaLength:481, 389~409)	MMVVPSSTWIKQEAEALGLDK	MMVVPSSTWIKQEAEALGLDK
19552534	Metabolism	Amino acid metabolism	Valine, leucine and isoleucine biosynthesis	NCgl1262		isopropylmalate isomerase large subunit	GHKIADGMR	K3(Acetyl)	1026.52	7980000	6890000	0	0	TA		2.3889		High	19	0.28181	High	19	0.0128816				High	23	0.00469862	K382(aaLength:481, 372~392)	QIAADILKGHKIADGMRMMVV	QIAADILKGHKIADGMRMMVV
19552535	Metabolism	Amino acid metabolism	Valine, leucine and isoleucine biosynthesis	NCgl1263	leuD	isopropylmalate isomerase small subunit	SNVDTDQIIPAVYLKR	K15(Acetyl)	1874.01	83900000	65700000	20300000	29800000	bothA		2.34805		High	34	0.00887067	High	16	0.0350048	High	35	0.000435847	High	20	0.0133762	K31(aaLength:197, 21~41)	TDQIIPAVYLKRVTRTGFEDG	TDQIIPAVYLKRVTRTGFEDG
19552539	Metabolism	Glycan biosynthesis and metabolism	Peptidoglycan biosynthesis	NCgl1267	ddl	D-alanyl-alanine synthetase A	NLLGLPVFVKPAR	K10(Acetyl)	1465.89	13900000	11200000	0	4100000	bothA		1.71612		High	21	0.167864	High	30	0.000939658				High	23	0.00461286	K186(aaLength:360, 176~196)	KNLLGLPVFVKPARGGSSIGI	KNLLGLPVFVKPARGGSSIGI
19552539	Metabolism	Glycan biosynthesis and metabolism	Peptidoglycan biosynthesis	NCgl1267	ddl	D-alanyl-alanine synthetase A	VTAWEDFNKAVGLAR	K9(Acetyl)	1718.88	5650000	6430000	0	0	CA*		1.71612		High	47	0.000410163	High	31	0.00118951							K207(aaLength:360, 197~217)	SRVTAWEDFNKAVGLARAHDE	SRVTAWEDFNKAVGLARAHDE
19552548	Environmental Information Processing	Membrane transport	Transporters	NCgl1276		ABC transporter ATPase	TVIENIIEAPIHVKK	K14(Acetyl)	1746.02	0	0	0	8120000	TA		2.19526											High	33	0.000521159	K120(aaLength:254, 110~130)	ENIIEAPIHVKKQPESKARAR	ENIIEAPIHVKKQPESKARAR
19552555	Others	Others	unknown	NCgl1284		hypothetical protein	FSAGHLAELGITAADGQPGKR	K20(Acetyl)	2138.1	11200000	0	0	0	CA		C		High	20	0.18705										K113(aaLength:144, 103~123)	GITAADGQPGKRGFRVYPSWC	GITAADGQPGKRGFRVYPSWC
19552558	Others	Others	unknown	NCgl1288		hypothetical protein	STSSNTEWISFKR	K12(Acetyl)	1584.77	20900000	0	0	245000	bothA		ND		High	63	1.02e-05							High	23	0.00485255	K104(aaLength:144, 94~114)	TSSNTEWISFKRTHIVDLCPV	TSSNTEWISFKRTHIVDLCPV
19552559	Others	Others	unknown	NCgl1289		hypothetical protein	SIIAALKR	K7(Acetyl)	913.583	17300000	13800000	0	0	CA*		1.19715		High	31	0.0162539	High	26	0.00230659							K133(aaLength:285, 123~143)	IEQRSIIAALKRDPSSLQQRQ	IEQRSIIAALKRDPSSLQQRQ
19552567	Genetic Information Processing	Replication and repair	DNA replication	NCgl1299		DNA polymerase I	FTPEAVEEKYGLTPR	K9(Acetyl)	1778.9	46200000	23900000	13400000	10600000	both-qA	2.92083	1.34454	2.17236	High	63	9.95e-06	High	46	2.55e-05	High	27	0.00203222	High	44	4.71e-05	K165(aaLength:880, 155~175)	HRFTPEAVEEKYGLTPRQYPE	HRFTPEAVEEKYGLTPRQYPE
19552573	Genetic Information Processing	Translation	Ribosome	NCgl1304	rpsA	30S ribosomal protein S1	VRDLDPYIGQELEAKIIELDK	K15(Acetyl)	2499.33	0	0	0	3550000	TA		1.58938											High	51	1.28e-05	K170(aaLength:486, 160~180)	DPYIGQELEAKIIELDKNRNN	DPYIGQELEAKIIELDKNRNN
19552573	Genetic Information Processing	Translation	Ribosome	NCgl1304	rpsA	30S ribosomal protein S1	LILSKK	K5(Acetyl)	743.503	61500000	66500000	0	23000000	bothA		1.58938		High	22	0.130905	High	22	0.00682292				High	21	0.00711164	K102(aaLength:486, 92~112)	EDKEGRLILSKKRAQYERAWG	EDKEGRLILSKKRAQYERAWG
19552573	Genetic Information Processing	Translation	Ribosome	NCgl1304	rpsA	30S ribosomal protein S1	IIELDKNR	K6(Acetyl)	1042.59	84800000	79700000	31700000	17000000	both-qA	3.37782	1.58938	2.12525	High	42	0.00123582	High	34	0.000405481	High	29	0.00118296	High	33	0.000485255	K176(aaLength:486, 166~186)	ELEAKIIELDKNRNNVVLSRR	ELEAKIIELDKNRNNVVLSRR
19552573	Genetic Information Processing	Translation	Ribosome	NCgl1304	rpsA	30S ribosomal protein S1	AWGAIEELKEKDEPVTGTVIEVVK	K9(Acetyl)	2682.43	15600000	23200000	12800000	15400000	bothA		1.58938		High	24	0.082216	High	24	0.00412277	High	18	0.021594	High	22	0.0098258	K118(aaLength:486, 108~128)	ERAWGAIEELKEKDEPVTGTV	ERAWGAIEELKEKDEPVTGTV
19552573	Genetic Information Processing	Translation	Ribosome	NCgl1304	rpsA	30S ribosomal protein S1	HDVDPDEVVEVGDQIDALVLTKEDK	K22(Acetyl)	2820.38	0	0	0	5330000	TA		1.58938											High	55	5.69e-06	K91(aaLength:486, 81~101)	GDQIDALVLTKEDKEGRLILS	GDQIDALVLTKEDKEGRLILS
19552573	Genetic Information Processing	Translation	Ribosome	NCgl1304	rpsA	30S ribosomal protein S1	VDRDEVLLDIGYKTEGVIPSR	K13(Acetyl)	2416.27	79600000	76300000	37100000	26700000	both-qA	2.44357	1.58938	1.53744	High	43	0.000983913	High	57	2.66e-06	High	65	4.28e-07	High	49	1.67e-05	K56(aaLength:486, 46~66)	RDEVLLDIGYKTEGVIPSREL	RDEVLLDIGYKTEGVIPSREL
19552573	Genetic Information Processing	Translation	Ribosome	NCgl1304	rpsA	30S ribosomal protein S1	HVEVPDQVVAVGEEVMVKVIDIDLER	K18(Acetyl)	2959.55	29600000	5390000	19200000	2080000	both-qA	1.64427	1.58938	1.03453	High	69	2.59e-06	High	31	0.00201007	High	55	8.47e-06	High	37	0.000451794	K345(aaLength:486, 335~355)	VVAVGEEVMVKVIDIDLERRR	VVAVGEEVMVKVIDIDLERRR
19552574	Environmental Information Processing	Membrane transport	Phosphotransferase system (PTS)	NCgl1305		phosphotransferase system IIC component, glucose/maltose/N-acetylglucosamine-specific	HFADGEATESSSKK	K14(Acetyl)	1535.69	0	8990000	0	4280000	TA		1.27922					High	13	0.0489745				High	59	1.29e-06	K100(aaLength:683, 90~110)	DGEATESSSKKEYGGVRGKYS	DGEATESSSKKEYGGVRGKYS
19552574	Environmental Information Processing	Membrane transport	Phosphotransferase system (PTS)	NCgl1305		phosphotransferase system IIC component, glucose/maltose/N-acetylglucosamine-specific	LDGMKHFADGEATESSSK	K5(Acetyl)	1951.87	0	64400000	0	12900000	bothA		1.27922					High	35	0.000319867				High	41	7.94e-05	K86(aaLength:683, 76~96)	YQEILKLDGMKHFADGEATES	YQEILKLDGMKHFADGEATES
19552575	Metabolism	Metabolism of cofactors and vitamins	Pantothenate and CoA biosynthesis	NCgl1306	coaE	dephospho-CoA kinase	VAVYDMPLLVEKGLDR	K12(Acetyl)	1860	47100000	43200000	35600000	39100000	both-qA	1.20884	2.4424	0.494937	High	61	1.42e-05	High	30	0.00134936	High	71	1.17e-07	High	87	3.21e-09	K120(aaLength:200, 110~130)	AVYDMPLLVEKGLDRKMDLVV	AVYDMPLLVEKGLDRKMDLVV
19552575	Metabolism	Metabolism of cofactors and vitamins	Pantothenate and CoA biosynthesis	NCgl1306	coaE	dephospho-CoA kinase	RLVEKR	K5(Acetyl)	842.521	9070000	0	0	0	CA		2.4424		High	22	0.130004										K146(aaLength:200, 136~156)	VEERVRRLVEKRGLTEDDVRR	VEERVRRLVEKRGLTEDDVRR
19552586	Others	Others	unknown	NCgl1316		universal stress protein UspA	SENYSKIVVGTDGSK	K6(Acetyl)	1625.8	61500000	48000000	40300000	34600000	both-qA	1.46195	1.83363	0.797298	High	71	1.58e-06	High	72	6.53e-08	High	49	1.22e-05	High	71	7.55e-08	K7(aaLength:147, 1~17)	MSENYSKIVVGTDGSKS	XXXXMSENYSKIVVGTDGSKS
19552586	Others	Others	unknown	NCgl1316		universal stress protein UspA	IVVGTDGSKSSLLAVER	K9(Acetyl)	1772.98	26900000	43800000	16500000	15600000	bothA		1.83363		High	25	0.064559	High	72	7.6e-08	High	15	0.0509763	High	142	6.5e-15	K16(aaLength:147, 6~26)	SKIVVGTDGSKSSLLAVERAA	SKIVVGTDGSKSSLLAVERAA
19552590	Others	Others	unknown	NCgl1320		hypothetical protein	SETEKFGEK	K5(Acetyl)	1096.52	35500000	34300000	0	0	CA*		20.2282		High	40	0.00207949	High	20	0.0101151							K166(aaLength:304, 156~176)	QALPTKSETEKFGEKASDWFN	QALPTKSETEKFGEKASDWFN
19552591	Others	Others	unknown	NCgl1321		hypothetical protein	LAEDAGVTITKVLTTHR	K11(Acetyl)	1867.03	25600000	31400000	0	18700000	bothA		1.04762		High	44	0.000797915	High	49	1.64e-05				High	60	1.33e-06	K53(aaLength:200, 43~63)	LAEDAGVTITKVLTTHRHADH	LAEDAGVTITKVLTTHRHADH
19552606	Genetic Information Processing	Translation	Aminoacyl-tRNA biosynthesis	NCgl1335	pheS	phenylalanyl-tRNA synthetase subunit alpha	AEKHFAQVK	K3(Acetyl)	1099.59	89900000	0	0	0	CA		1.46871		High	21	0.141565										K76(aaLength:345, 66~86)	FVNMALGRAEKHFAQVKVVLE	FVNMALGRAEKHFAQVKVVLE
19552606	Genetic Information Processing	Translation	Aminoacyl-tRNA biosynthesis	NCgl1335	pheS	phenylalanyl-tRNA synthetase subunit alpha	SNYFPFTEPSAEVDVWFPNKK	K20(Acetyl)	2544.21	0	0	0	0	CA		1.46871		High	25	0.068542										K275(aaLength:345, 265~285)	SAEVDVWFPNKKGGAGWIEWG	SAEVDVWFPNKKGGAGWIEWG
19552607	Genetic Information Processing	Translation	Aminoacyl-tRNA biosynthesis	NCgl1336	pheT	phenylalanyl-tRNA synthetase subunit beta	VETIEELTEFKKPIR	K12(Acetyl)	1874.02	19600000	23900000	0	16600000	bothA		2.48594		High	51	0.000163665	High	57	2.48e-06				High	31	0.00100042	K66(aaLength:835, 56~76)	ETIEELTEFKKPIRHCHVNVG	ETIEELTEFKKPIRHCHVNVG
19552607	Genetic Information Processing	Translation	Aminoacyl-tRNA biosynthesis	NCgl1336	pheT	phenylalanyl-tRNA synthetase subunit beta	FETLDHVKR	K8(Acetyl)	1186.62	0	33000000	12200000	2020000	bothA		2.48594		High	25	0.058608	High	31	0.000737904	High	16	0.0278593	High	30	0.00097051	K314(aaLength:835, 304~324)	GEKFETLDHVKRTLNEEDVVI	GEKFETLDHVKRTLNEEDVVI
19552607	Genetic Information Processing	Translation	Aminoacyl-tRNA biosynthesis	NCgl1336	pheT	phenylalanyl-tRNA synthetase subunit beta	NATAGEKFETLDHVKR	K7(Acetyl)	1857.94	37200000	31200000	13300000	16700000	bothA		2.48594		High	36	0.00538216	High	52	1.09e-05	High	18	0.0255341	High	28	0.00275499	K306(aaLength:835, 296~316)	LVVRNATAGEKFETLDHVKRT	LVVRNATAGEKFETLDHVKRT
19552607	Genetic Information Processing	Translation	Aminoacyl-tRNA biosynthesis	NCgl1336	pheT	phenylalanyl-tRNA synthetase subunit beta	NVLSTSLLPSMLDAVKR	K16(Acetyl)	1886.04	0	2720000	670000	0	bothA		2.48594					High	27	0.00268762	High	22	0.0100953				K579(aaLength:835, 569~589)	SLLPSMLDAVKRNVARGHNDF	SLLPSMLDAVKRNVARGHNDF
19552611	Metabolism	Amino acid metabolism	Arginine and proline metabolism	NCgl1340	argC	N-acetyl-gamma-glutamyl-phosphate reductase	LQNAADWEKFYGSEHQGTWPYGIPEMPGHR	K9(Acetyl)	3543.62	29200000	25400000	11300000	0	bothA		1.80478		High	27	0.042752	High	31	0.000880988	High	22	0.00685441				K126(aaLength:357, 116~136)	FRLQNAADWEKFYGSEHQGTW	FRLQNAADWEKFYGSEHQGTW
19552612	Metabolism	Amino acid metabolism	Arginine and proline metabolism	NCgl1341	argJ	bifunctional ornithine acetyltransferase/N-acetylglutamate synthase protein	LQADAEGVTKR	K10(Acetyl)	1229.65	0	3980000	0	0	CA		1.35579					High	38	0.000161797							K267(aaLength:388, 257~277)	KLQADAEGVTKRVAVTVVGTT	KLQADAEGVTKRVAVTVVGTT
19552613	Metabolism	Amino acid metabolism	Arginine and proline metabolism	NCgl1342		acetylglutamate kinase	DLVGLINSHGPYAVGTSGEDAGLFTAQKR	K28(Acetyl)	3015.52	12800000	13700000	0	7980000	bothA		1.69847		High	56	4.7e-05	High	55	4.99e-06				High	38	0.000233606	K140(aaLength:317, 130~150)	GEDAGLFTAQKRMVNIDGVPT	GEDAGLFTAQKRMVNIDGVPT
19552614	Metabolism	Amino acid metabolism	Arginine and proline metabolism	NCgl1343	argD	acetylornithine aminotransferase	AAELMTPGKHGTTFGGNPVACAAAK	K9(Acetyl); C21(Carbamidomethyl)	2499.21	49300000	16300000	11100000	0	bothA		1.59067		High	29	0.0277304	High	16	0.025408	High	21	0.00814648				K278(aaLength:391, 268~288)	GRAAELMTPGKHGTTFGGNPV	GRAAELMTPGKHGTTFGGNPV
19552614	Metabolism	Amino acid metabolism	Arginine and proline metabolism	NCgl1343	argD	acetylornithine aminotransferase	QAVLDGFKHGVILNAPADNIIR	K8(Acetyl)	2403.32	9320000	8830000	0	3920000	bothA		1.59067		High	33	0.00939629	High	24	0.00364729				High	24	0.00409261	K353(aaLength:391, 343~363)	VAKQAVLDGFKHGVILNAPAD	VAKQAVLDGFKHGVILNAPAD
19552615	Metabolism	Amino acid metabolism	Arginine and proline metabolism	NCgl1344		ornithine carbamoyltransferase	EVAASVIDGPASKVFDEAENR	K13(Acetyl)	2246.09	4120000	0	0	0	CA		1.64281		High	18	0.344315	High	25	0.00309008							K294(aaLength:319, 284~304)	AASVIDGPASKVFDEAENRLH	AASVIDGPASKVFDEAENRLH
19552615	Metabolism	Amino acid metabolism	Arginine and proline metabolism	NCgl1344		ornithine carbamoyltransferase	SVAVLFDKTSTR	K8(Acetyl)	1365.74	47000000	52900000	0	8690000	bothA		1.64281		High	22	0.12588	High	43	5.48e-05				High	33	0.000552039	K53(aaLength:319, 43~63)	GPKSVAVLFDKTSTRTRFSFD	GPKSVAVLFDKTSTRTRFSFD
19552617	Metabolism	Amino acid metabolism	Arginine and proline metabolism	NCgl1346		argininosuccinate synthase	QYPLVSAISRPLIVKHLVEAGK	K15(Acetyl)	2460.44	0	9050000	0	0	CA		1.42966					High	29	0.00137079							K100(aaLength:401, 90~110)	VSAISRPLIVKHLVEAGKQFN	VSAISRPLIVKHLVEAGKQFN
19552617	Metabolism	Amino acid metabolism	Arginine and proline metabolism	NCgl1346		argininosuccinate synthase	WAEEVYDGLWFGPLKR	K15(Acetyl)	2007.99	16300000	15900000	0	6090000	bothA		1.42966		High	43	0.000922479	High	58	1.58e-06	High	18	0.0145871	High	28	0.00146882	K320(aaLength:401, 310~330)	VYDGLWFGPLKRSLDAFIDST	VYDGLWFGPLKRSLDAFIDST
19552623	Genetic Information Processing	Translation	Aminoacyl-tRNA biosynthesis	NCgl1352		tyrosyl-tRNA synthetase	DVGKHFSLNTMLAR	K4(Acetyl)	1630.84	59000000	61200000	22800000	27900000	both-qA	2.37081	2.71408	0.873522	High	70	1.89e-06	High	59	2.26e-06	High	53	8.64e-06	High	40	0.000144917	K138(aaLength:420, 128~148)	SVVTFLRDVGKHFSLNTMLAR	SVVTFLRDVGKHFSLNTMLAR
19552624	Others	Others	unknown	NCgl1353		universal stress protein UspA	AIAVEGQPAEVLVQQAEHLNADAIVVGNKK	K30(Acetyl)	3153.7	4810000	5570000	7670000	0	bothA		0.602574		High	24	0.0891162	High	25	0.00602938	High	23	0.00929334	High	20	0.0212831	K124(aaLength:155, 114~134)	NADAIVVGNKKAQGLQRILGS	NADAIVVGNKKAQGLQRILGS
19552639	Others	Others	unknown	NCgl1368		acetyltransferase	VWDLKYR	K5(Acetyl)	1021.55	21000000	13900000	53900000	72000000	bothA		T		High	20	0.18878	High	34	0.000385452	High	30	0.000891189	High	47	2.07e-05	K94(aaLength:187, 84~104)	ELIDGKVWDLKYRLRPDLWGN	ELIDGKVWDLKYRLRPDLWGN
19552644	Genetic Information Processing	Translation	Ribosome biogenesis	NCgl1373	engA	GTP-binding protein EngA	LWKFVDTAGLR	K3(Acetyl)	1347.74	11300000	10400000	0	0	CA*		2.09283		High	37	0.00407339	High	37	0.000202485							K328(aaLength:543, 318~338)	SLIQLDQKLWKFVDTAGLRKK	SLIQLDQKLWKFVDTAGLRKK
19552653	Others	Others	unknown	NCgl1382		hypothetical protein	FQAFYKGLASGVQEEDSTFR	K6(Acetyl)	2322.11	4510000	0	0	0	CA		2.42735		High	25	0.0679136										K101(aaLength:129, 91~111)	TGTVKFQAFYKGLASGVQEED	TGTVKFQAFYKGLASGVQEED
19552656	Others	Others	unknown	NCgl1385	odhI	FHA-domain-containing protein	EMESSTGTAPASTGAENLPAGSALLVVKR	K28(Acetyl)	2886.45	490000000	505000000	254000000	277000000	both-qA	1.87382	1.82592	1.02624	High	65	7.03e-06	High	63	6.94e-07	High	85	4.98e-09	High	54	6.05e-06	K52(aaLength:143, 42~62)	LPAGSALLVVKRGPNAGARFL	LPAGSALLVVKRGPNAGARFL
19552656	Others	Others	unknown	NCgl1385	odhI	FHA-domain-containing protein	NAQVMQTGDEIQIGKFR	K15(Acetyl)	1976.99	443000000	542000000	188000000	231000000	both-qA	2.35084	1.82592	1.28748	High	102	1.21e-09	High	86	2.39e-09	High	97	2.21e-10	High	97	1.93e-10	K132(aaLength:143, 122~142)	MQTGDEIQIGKFRLVFLAGPA	MQTGDEIQIGKFRLVFLAGPA
19552659	Others	Others	unknown	NCgl1388		transcriptional regulator	DILVLKIVK	K6(Acetyl)	1082.72	0	8060000	0	0	CA		1.29212					High	22	0.00563599							K82(aaLength:191, 72~92)	LYSFKDILVLKIVKRLLDTGI	LYSFKDILVLKIVKRLLDTGI
19552667	Metabolism	Carbohydrate metabolism	Pentose phosphate pathway	NCgl1396	gnd	6-phosphogluconate dehydrogenase	AKFLNR	K2(Acetyl)	790.457	27400000	32200000	14300000	21600000	bothA		1.47703		High	27	0.0381906	High	24	0.00425983	High	18	0.0184244	High	26	0.00254327	K378(aaLength:484, 368~388)	IWRGGCIIRAKFLNRIVEAYD	IWRGGCIIRAKFLNRIVEAYD
19552667	Metabolism	Carbohydrate metabolism	Pentose phosphate pathway	NCgl1396	gnd	6-phosphogluconate dehydrogenase	DFFGAHTYKR	K9(Acetyl)	1283.62	201000000	0	139000000	173000000	bothA		1.47703		High	35	0.006382				High	28	0.00169813	High	30	0.00107391	K463(aaLength:484, 453~473)	QRDFFGAHTYKRIDKDGSFHT	QRDFFGAHTYKRIDKDGSFHT
19552667	Metabolism	Carbohydrate metabolism	Pentose phosphate pathway	NCgl1396	gnd	6-phosphogluconate dehydrogenase	LIADHGSEGNFIPSATVEEFVASLEKPR	K26(Acetyl)	3055.53	18000000	22300000	17700000	19700000	both-qA	1.07754	1.47703	0.72953	High	34	0.00880961	High	77	3.21e-08	High	77	2.66e-08	High	53	6.37e-06	K71(aaLength:484, 61~81)	TVEEFVASLEKPRRAIIMVQA	TVEEFVASLEKPRRAIIMVQA
19552679	Metabolism	Metabolism of cofactors and vitamins	Thiamine metabolism?	NCgl1408		hydroxyethylthiazole kinase	YAEGIVDKQPAAIR	K8(Acetyl)	1572.84	3160000	2410000	0	0	CA*		2.2428		High	26	0.0549486	High	34	0.000391742							K113(aaLength:268, 103~123)	RTKYAEGIVDKQPAAIRGNAS	RTKYAEGIVDKQPAAIRGNAS
19552679	Metabolism	Metabolism of cofactors and vitamins	Thiamine metabolism?	NCgl1408		hydroxyethylthiazole kinase	GVDATDSVEVALEAAQLLAKR	K20(Acetyl)	2198.17	82900000	94600000	35000000	1610000	both-qA	4.8484	2.2428	2.16176	High	70	1.97e-06	High	82	9.8e-09	High	66	3.68e-07	High	67	3.07e-07	K156(aaLength:268, 146~166)	VALEAAQLLAKRTGGVVAVSG	VALEAAQLLAKRTGGVVAVSG
19552679	Metabolism	Metabolism of cofactors and vitamins	Thiamine metabolism?	NCgl1408		hydroxyethylthiazole kinase	TKYAEGIVDKQPAAIR	K2(Acetyl)	1801.98	15900000	13700000	0	8510000	bothA		2.2428		High	31	0.0153446	High	27	0.00223716				High	34	0.00050572	K105(aaLength:268, 95~115)	VAVGGLSERTKYAEGIVDKQP	VAVGGLSERTKYAEGIVDKQP
19552680	Metabolism	Energy metabolism	Oxidative phosphorylation	NCgl1409		NADH dehydrogenase, FAD-containing subunit	IILLDGAPQVLPPFGKR	K16(Acetyl)	1876.11	56900000	56800000	1690000	5000000	bothA		2.62539		High	34	0.00729385	High	30	0.00100224	High	18	0.0169032	High	20	0.00948353	K224(aaLength:467, 214~234)	GAPQVLPPFGKRLGRNAQRTL	GAPQVLPPFGKRLGRNAQRTL
19552680	Metabolism	Energy metabolism	Oxidative phosphorylation	NCgl1409		NADH dehydrogenase, FAD-containing subunit	TLAGEYKNFNTNSAK	K7(Acetyl)	1699.84	68600000	0	9660000	0	bothA		2.62539		High	28	0.0289705				High	24	0.00390814	High	48	1.61e-05	K200(aaLength:467, 190~210)	MAHRTLAGEYKNFNTNSAKII	MAHRTLAGEYKNFNTNSAKII
19552680	Metabolism	Energy metabolism	Oxidative phosphorylation	NCgl1409		NADH dehydrogenase, FAD-containing subunit	TTLSKFAHELEEASSDLPIELR	K5(Acetyl)	2528.29	81700000	85300000	6330000	45300000	both-qA	3.23455	2.62539	1.23203	High	48	0.000316925	High	58	2.83e-06	High	48	3.3e-05	High	28	0.00326753	K442(aaLength:467, 432~452)	QQLHSRTTLSKFAHELEEASS	QQLHSRTTLSKFAHELEEASS
19552680	Metabolism	Energy metabolism	Oxidative phosphorylation	NCgl1409		NADH dehydrogenase, FAD-containing subunit	EAFDYFDKGSMATISR	K8(Acetyl)	1879.85	12900000	13400000	0	0	CA*		2.62539		High	46	0.000494261	High	43	4.8e-05							K365(aaLength:467, 355~375)	TEREAFDYFDKGSMATISRFS	TEREAFDYFDKGSMATISRFS
19552680	Metabolism	Energy metabolism	Oxidative phosphorylation	NCgl1409		NADH dehydrogenase, FAD-containing subunit	TKDGEEHTIESFCKIWSAGVAASPLGK	K2(Acetyl); C13(Carbamidomethyl)	2960.45	39300000	36200000	4800000	0	CA		2.62539		High	45	0.00064857	High	32	0.000828186	High	15	0.0545909				K260(aaLength:467, 250~270)	VDATSVTYKTKDGEEHTIESF	VDATSVTYKTKDGEEHTIESF
19552683	Others	Others	unknown	NCgl1412		phosphoribosyltransferase	TAVIYHKPNSVFKPEYVWR	K7(Acetyl)	2376.25	121000000	86900000	40100000	23600000	both-qA	3.26374	1.97372	1.65359	High	29	0.0278584	High	34	0.000576926	High	31	0.00116437	High	24	0.00564068	K126(aaLength:158, 116~136)	VEVRTAVIYHKPNSVFKPEYV	VEVRTAVIYHKPNSVFKPEYV
19552694	Metabolism	Glycan biosynthesis and metabolism	Glycosyltransferases	NCgl1423		glycosyltransferase	EMVGLLNYEWKHFK	K11(Acetyl)	1835.91	24200000	26800000	0	17300000	bothA		1.7813		High	39	0.00280515	High	29	0.00144274				High	25	0.00391469	K261(aaLength:270, 251~270)	EMVGLLNYEWKHFKKRNTWL	EMVGLLNYEWKHFKKRNTWLX
19552694	Metabolism	Glycan biosynthesis and metabolism	Glycosyltransferases	NCgl1423		glycosyltransferase	DSLLEVTKWGLK	K8(Acetyl)	1430.79	27500000	21600000	13200000	17900000	both-qA	1.57878	1.7813	0.886307	High	46	0.000472016	High	30	0.00103507	High	37	0.000223716	High	29	0.00134577	K235(aaLength:270, 225~245)	FVKDSLLEVTKWGLKHRGGQA	FVKDSLLEVTKWGLKHRGGQA
19552694	Metabolism	Glycan biosynthesis and metabolism	Glycosyltransferases	NCgl1423		glycosyltransferase	LDGSFVKDSLLEVTK	K7(Acetyl)	1692.91	13000000	0	0	5670000	TA		1.7813		High	15	0.633806							High	20	0.0150777	K227(aaLength:270, 217~237)	GESKLDGSFVKDSLLEVTKWG	GESKLDGSFVKDSLLEVTKWG
19552699	Metabolism	Metabolism of cofactors and vitamins	Porphyrin and chlorophyll metabolism	NCgl1428		precorrin-6B methylase 1	LHTLQEQHGGIIKHIR	K13(Acetyl)	1922.07	28900000	16900000	0	14600000	bothA		1.38393		High	24	0.0742945	High	20	0.00997631				High	38	0.000151695	K402(aaLength:426, 392~412)	TLQEQHGGIIKHIRIDDTDVH	TLQEQHGGIIKHIRIDDTDVH
19552701	Others	Others	unknown	NCgl1430		Xaa-Pro aminopeptidase	ELFVSKDEAEIEQLR	K6(Acetyl)	1847.94	13900000	11100000	7940000	8340000	both-qA	1.53563	1.23487	1.24355	High	86	5.44e-08	High	82	8.5e-09	High	41	7.82e-05	High	35	0.000549961	K153(aaLength:379, 143~163)	VQVLKELFVSKDEAEIEQLRG	VQVLKELFVSKDEAEIEQLRG
19552703	Metabolism	Carbohydrate metabolism	Enzymes	NCgl1432		helicase	HIVEELFVKGLVR	K9(Acetyl)	1580.92	0	2480000	0	0	CA		1.98332					High	30	0.00103269							K378(aaLength:929, 368~388)	FRHIVEELFVKGLVRAVFATE	FRHIVEELFVKGLVRAVFATE
19552710	Metabolism	Carbohydrate metabolism	Enzymes	NCgl1439		hypothetical protein	LALIKSFEAR	K5(Acetyl)	1189.69	0	11000000	0	0	CA		2.31232					High	25	0.00291052							K374(aaLength:514, 364~384)	LDWTAKLALIKSFEARGLSIN	LDWTAKLALIKSFEARGLSIN
19552711	Genetic Information Processing	Folding, sorting and degradation	Proteasome	NCgl1440		ATPase of the AAA+ class	TLIAKAVANSLANR	K5(Acetyl)	1483.86	6670000	0	0	0	CA		2.2281		High	84	8.49e-08										K264(aaLength:526, 254~274)	PPGCGKTLIAKAVANSLANRI	PPGCGKTLIAKAVANSLANRI
19552712	Genetic Information Processing	Translation	Transfer RNA biogenesis	NCgl1441		SAM-dependent methyltransferase involved in tRNA-Met maturation	VQLTDAKR	K7(Acetyl)	972.547	5310000	5520000	2680000	3500000	both-qA	1.75243	1.81479	0.965638	High	20	0.205569	High	23	0.00584383	High	20	0.0133715	High	23	0.00555518	K19(aaLength:278, 9~29)	AGDRVQLTDAKRRHFTIILEP	AGDRVQLTDAKRRHFTIILEP
19552712	Genetic Information Processing	Translation	Transfer RNA biogenesis	NCgl1441		SAM-dependent methyltransferase involved in tRNA-Met maturation	EQKCFTEPR	K3(Acetyl); C4(Carbamidomethyl)	1236.57	0	5810000	0	4640000	TA		1.81479					High	19	0.0130008				High	23	0.00459166	K222(aaLength:278, 212~232)	MKVMEGIREQKCFTEPRAWES	MKVMEGIREQKCFTEPRAWES
19552717	Metabolism	Amino acid metabolism	Alanine, aspartate and glutamate metabolism	NCgl1446	aspA	aspartate ammonia-lyase	LSKICNDLR	K3(Acetyl); C5(Carbamidomethyl)	1160.61	2540000	0	0	0	CA		2.03603		High	21	0.169417										K344(aaLength:526, 334~354)	AIKRAAMKLSKICNDLRLLSS	AIKRAAMKLSKICNDLRLLSS
19552717	Metabolism	Amino acid metabolism	Alanine, aspartate and glutamate metabolism	NCgl1446	aspA	aspartate ammonia-lyase	DLIEATSDTGAYVHAHSAIKR	K20(Acetyl)	2297.16	11300000	9070000	0	0	CA*		2.03603		High	43	0.000959305	High	36	0.000309678							K336(aaLength:526, 326~346)	GAYVHAHSAIKRAAMKLSKIC	GAYVHAHSAIKRAAMKLSKIC
19552721	Metabolism	Amino acid metabolism	Cysteine and methionine metabolism?	NCgl1450		methionine synthase I cobalamin-binding subunit	YLSKHADIPVSVMPNAGLPVLGK	K4(Acetyl)	2448.34	0	13900000	0	0	CA		1.70167					High	25	0.00295781							K255(aaLength:1221, 245~265)	EMSEHLRYLSKHADIPVSVMP	EMSEHLRYLSKHADIPVSVMP
19552727	Others	Others	unknown	NCgl1456		hypothetical protein	HHGAVVEPEEKEEITK	K16(Acetyl)	1873.93	0	3120000	0	7690000	TA		0.844392					High	14	0.0372392				High	42	7.72e-05	K103(aaLength:126, 93~113)	VEPEEKEEITKLMFDAAKQTG	VEPEEKEEITKLMFDAAKQTG
19552740	Others	Others	unknown	NCgl1469		histone acetyltransferase HPA2 and related acetyltransferase	DSEGEIVGVALWDRPDGNHSAKDQAAMLPR	K22(Acetyl)	3276.57	0	0	0	18900000	TA		1.58561											High	49	1.22e-05	K88(aaLength:203, 78~98)	WDRPDGNHSAKDQAAMLPRLV	WDRPDGNHSAKDQAAMLPRLV
19552742	Metabolism	Carbohydrate metabolism	Glyoxylate and dicarboxylate metabolism	NCgl1471		methylmalonyl-CoA mutase	AAVDADVHVVGMSSLAAGHLTLLPELKK	K27(Acetyl)	2884.55	7660000	0	0	0	CA		3.09478		High	23	0.101148										K670(aaLength:737, 660~680)	AGHLTLLPELKKELAALGRDD	AGHLTLLPELKKELAALGRDD
19552742	Metabolism	Carbohydrate metabolism	Glyoxylate and dicarboxylate metabolism	NCgl1471		methylmalonyl-CoA mutase	EVGLDVDKFAPR	K8(Acetyl)	1387.72	85700000	69200000	23200000	26400000	both-qA	3.12298	3.09478	1.00911	High	72	1.14e-06	High	79	1.12e-08	High	65	3.45e-07	High	72	6.82e-08	K275(aaLength:737, 265~285)	AGKEVGLDVDKFAPRLSFFWG	AGKEVGLDVDKFAPRLSFFWG
19552742	Metabolism	Carbohydrate metabolism	Glyoxylate and dicarboxylate metabolism	NCgl1471		methylmalonyl-CoA mutase	IFIAKMGQDGHDR	K5(Acetyl)	1529.75	43900000	35900000	0	5560000	CA		3.09478		High	53	0.000112191	High	24	0.00356427				High	17	0.0207955	K605(aaLength:737, 595~615)	EGRRPRIFIAKMGQDGHDRGQ	EGRRPRIFIAKMGQDGHDRGQ
19552742	Metabolism	Carbohydrate metabolism	Glyoxylate and dicarboxylate metabolism	NCgl1471		methylmalonyl-CoA mutase	LLWSELVAKFDPK	K9(Acetyl)	1587.89	38000000	0	0	5440000	bothA		3.09478		High	22	0.114014							High	22	0.00651583	K310(aaLength:737, 300~320)	GRLLWSELVAKFDPKNAKSQS	GRLLWSELVAKFDPKNAKSQS
19552742	Metabolism	Carbohydrate metabolism	Glyoxylate and dicarboxylate metabolism	NCgl1471		methylmalonyl-CoA mutase	KHIDEVEEAGGMAQATAQGIPKLR	K22(Acetyl)	2591.32	7120000	3120000	0	0	CA*		3.09478		High	20	0.193623	High	24	0.00666991							K439(aaLength:737, 429~449)	MAQATAQGIPKLRIEESAART	MAQATAQGIPKLRIEESAART
19552743	Metabolism	Carbohydrate metabolism	Glyoxylate and dicarboxylate metabolism	NCgl1472		methylmalonyl-CoA mutase N-terminal domain-containing protein	DIGDIAVDVWKK	K11(Acetyl)	1400.74	11500000	9720000	0	7590000	bothA		3.6781		High	31	0.0153093	High	40	0.000143922				High	25	0.00425724	K45(aaLength:616, 35~55)	DIGDIAVDVWKKLIVTTPDGV	DIGDIAVDVWKKLIVTTPDGV
19552743	Metabolism	Carbohydrate metabolism	Glyoxylate and dicarboxylate metabolism	NCgl1472		methylmalonyl-CoA mutase N-terminal domain-containing protein	FAVTDEQFAQISKLR	K13(Acetyl)	1794.94	8170000	8280000	0	0	CA*		3.6781		High	70	2.12e-06	High	45	4.08e-05							K278(aaLength:616, 268~288)	VTDEQFAQISKLRVARRLWAR	VTDEQFAQISKLRVARRLWAR
19552746	Others	Others	unknown	NCgl1475		membrane protease subunit	GELDAATTKWGLR	K9(Acetyl)	1459.75	0	5150000	0	1680000	CA		2.26269					High	42	7.34e-05				High	18	0.0177902	K151(aaLength:432, 141~161)	LRGELDAATTKWGLRISRVEL	LRGELDAATTKWGLRISRVEL
19552746	Others	Others	unknown	NCgl1475		membrane protease subunit	ILQAEGEKHASILNAEAER	K8(Acetyl)	2121.09	56200000	43800000	0	25600000	bothA		2.26269		High	66	5.18e-06	High	45	4.24e-05	High	56	3.04e-06	High	50	1.02e-05	K217(aaLength:432, 207~227)	QAKILQAEGEKHASILNAEAE	QAKILQAEGEKHASILNAEAE
19552750	Metabolism	Metabolism of cofactors and vitamins	Porphyrin and chlorophyll metabolism	NCgl1479	hemH	ferrochelatase	EIIANVEKELASR	K8(Acetyl)	1513.82	0	5730000	0	0	CA		9.10076					High	36	0.00025072							K73(aaLength:370, 63~83)	LNREIIANVEKELASRDHKLP	LNREIIANVEKELASRDHKLP
19552753	Metabolism	Carbohydrate metabolism	Citrate cycle (TCA cycle)	NCgl1482	acn	aconitate hydratase	ATIGNMSPEFGSTCAMFPIDEETTKYLR	C14(Carbamidomethyl); K25(Acetyl)	3208.45	98200000	87600000	7800000	24000000	both-qA	5.84277	2.15657	2.70928	High	70	1.95e-06	High	50	9.25e-06	High	40	9.66e-05	High	50	1.04e-05	K322(aaLength:943, 312~332)	AMFPIDEETTKYLRLTGRPEE	AMFPIDEETTKYLRLTGRPEE
19552753	Metabolism	Carbohydrate metabolism	Citrate cycle (TCA cycle)	NCgl1482	acn	aconitate hydratase	DHGVVQKFVEFYGSGVK	K7(Acetyl)	1937.98	501000000	551000000	214000000	232000000	both-qA	2.35874	2.15657	1.09375	High	74	8e-07	High	65	4.05e-07	High	63	6.64e-07	High	73	6.28e-08	K280(aaLength:943, 270~290)	EMLRDHGVVQKFVEFYGSGVK	EMLRDHGVVQKFVEFYGSGVK
19552753	Metabolism	Carbohydrate metabolism	Citrate cycle (TCA cycle)	NCgl1482	acn	aconitate hydratase	SYDYFALSAVPGMEKLPYSLK	K15(Acetyl)	2421.21	0	7430000	0	0	CA		2.15657					High	21	0.00991594							K38(aaLength:943, 28~48)	FALSAVPGMEKLPYSLKVLGE	FALSAVPGMEKLPYSLKVLGE
19552753	Metabolism	Carbohydrate metabolism	Citrate cycle (TCA cycle)	NCgl1482	acn	aconitate hydratase	ELYEADYADVFKGDK	K12(Acetyl)	1804.83	16000000	17700000	0	0	CA*		2.15657		High	41	0.0017217	High	66	2.69e-07							K660(aaLength:943, 650~670)	LYEADYADVFKGDKQWQELDV	LYEADYADVFKGDKQWQELDV
19552753	Metabolism	Carbohydrate metabolism	Citrate cycle (TCA cycle)	NCgl1482	acn	aconitate hydratase	LPYSLKVLGENLLR	K6(Acetyl)	1656.97	17000000	23000000	2100000	10000000	both-qA	3.30579	2.15657	1.53289	High	55	5.86e-05	High	52	5.96e-06	High	60	1.05e-06	High	34	0.00042655	K44(aaLength:943, 34~54)	PGMEKLPYSLKVLGENLLRTE	PGMEKLPYSLKVLGENLLRTE
19552753	Metabolism	Carbohydrate metabolism	Citrate cycle (TCA cycle)	NCgl1482	acn	aconitate hydratase	SKPWVKTICAPGSQVVDGYYQR	K2(Acetyl); C9(Carbamidomethyl)	2581.29	1620000000	1910000000	417000000	553000000	both-qA	3.63918	2.15657	1.68748	High	54	8.57e-05	High	54	7.88e-06	High	43	8.41e-05	High	64	6.27e-07	K506(aaLength:943, 496~516)	RKAAEKGLKSKPWVKTICAPG	RKAAEKGLKSKPWVKTICAPG
19552755	Metabolism	Nucleotide metabolism	Purine metabolism	NCgl1484		glutamine amidotransferase	THPEDSGATTVLLTDAGKR	K18(Acetyl)	2011.01	4080000	0	0	0	CA		1.72613		High	26	0.0452852										K128(aaLength:252, 118~138)	ATTVLLTDAGKRDVLTQDLPD	ATTVLLTDAGKRDVLTQDLPD
19552759	Others	Others	unknown	NCgl1487		hypothetical protein	GILDTIEMIEKYR	K11(Acetyl)	1622.85	9720000	7280000	0	0	CA*		C		High	20	0.190527	High	37	0.00021329							K27(aaLength:462, 17~37)	GILDTIEMIEKYRLDIRTVTM	GILDTIEMIEKYRLDIRTVTM
19552767	Others	Others	unknown	NCgl1493		ABC transporter duplicated ATPase	TTLLKLLAGVER	K5(Acetyl)	1355.83	0	9180000	0	0	CA*		1.8988		High	38	0.00304058	High	44	3.59e-05							K379(aaLength:543, 369~389)	FNGAGKTTLLKLLAGVERTDG	FNGAGKTTLLKLLAGVERTDG
19552774	Metabolism	Metabolism of other amino acids	Selenocompound metabolism	NCgl1500		selenocysteine lyase	VREEFPILKR	K9(Acetyl)	1328.77	50200000	0	0	0	CA		2.45572		High	32	0.0117478										K24(aaLength:421, 14~34)	DKVREEFPILKRTVRDGKPLA	DKVREEFPILKRTVRDGKPLA
19552775	Environmental Information Processing	Membrane transport	Transporters	NCgl1501		ABC-type transporter, ATPase component	IVSEGINSYKQETEGGILMITHYKR	K24(Acetyl)	2908.49	71600000	69900000	24500000	29800000	both-qA	2.60589	2.01551	1.29292	High	56	5.58e-05	High	39	0.000314907	High	41	0.000161344	High	51	1.48e-05	K211(aaLength:252, 201~221)	EGGILMITHYKRILNYVKPDF	EGGILMITHYKRILNYVKPDF
19552775	Environmental Information Processing	Membrane transport	Transporters	NCgl1501		ABC-type transporter, ATPase component	HEVLQLDLLKPKFAIMDETDSGLDVDALR	K12(Acetyl)	3323.72	21900000	0	0	0	CA*		2.01551		High	49	0.000264214	High	53	9.02e-06							K170(aaLength:252, 160~180)	EVLQLDLLKPKFAIMDETDSG	EVLQLDLLKPKFAIMDETDSG
19552775	Environmental Information Processing	Membrane transport	Transporters	NCgl1501		ABC-type transporter, ATPase component	LREWVKEVR	K6(Acetyl)	1256.71	165000000	147000000	34500000	18000000	both-qA	5.94286	2.01551	2.94856	High	40	0.00218754	High	28	0.00194264	High	26	0.00238336	High	26	0.0026509	K127(aaLength:252, 117~137)	GEAPKLREWVKEVRTAQEALA	GEAPKLREWVKEVRTAQEALA
19552775	Environmental Information Processing	Membrane transport	Transporters	NCgl1501		ABC-type transporter, ATPase component	HEVLQLDLLKPK	K10(Acetyl)	1474.86	54200000	49700000	16900000	18800000	both-qA	2.91036	2.01551	1.44398	High	55	5.85e-05	High	55	3.43e-06	High	35	0.000325065	High	26	0.00277952	K168(aaLength:252, 158~178)	RHEVLQLDLLKPKFAIMDETD	RHEVLQLDLLKPKFAIMDETD
19552776	Others	Others	unknown	NCgl1502		iron-regulated ABC transporter SufB	EQGNVVTFAKNSHNPTPVTITVTGK	K10(Acetyl)	2681.39	7660000	79400000	0	0	CA		3.18945		High	18	0.348302	High	24	0.00589294							K113(aaLength:392, 103~123)	KEQGNVVTFAKNSHNPTPVTI	KEQGNVVTFAKNSHNPTPVTI
19552777	Others	Others	unknown	NCgl1503		iron-regulated ABC-type transporter SufB	MTHMAPYTSSNIVSKSVAR	K15(Acetyl)	2122.04	24600000	22000000	0	0	CA*		6.93508		High	45	0.000571421	High	44	3.97e-05							K361(aaLength:481, 351~371)	APYTSSNIVSKSVARGGGRAA	APYTSSNIVSKSVARGGGRAA
19552777	Others	Others	unknown	NCgl1503		iron-regulated ABC-type transporter SufB	VTMKYPAVWMTGPHAK	K4(Acetyl)	1858.94	150000000	160000000	19300000	27400000	both-qA	6.63812	6.93508	0.957179	High	42	0.00125302	High	52	6.78e-06	High	32	0.000663281	High	31	0.00085584	K314(aaLength:481, 304~324)	DGNIGSKVTMKYPAVWMTGPH	DGNIGSKVTMKYPAVWMTGPH
19552777	Others	Others	unknown	NCgl1503		iron-regulated ABC-type transporter SufB	KPVPTWGADLSGIDFDNIKYFVR	K19(Acetyl)	2680.38	50100000	45300000	0	0	CA*		6.93508		High	56	5.02e-05	High	72	8.11e-08							K94(aaLength:481, 84~104)	DLSGIDFDNIKYFVRSTEKQA	DLSGIDFDNIKYFVRSTEKQA
19552777	Others	Others	unknown	NCgl1503		iron-regulated ABC-type transporter SufB	GFVEPIAKELPMEYALELNR	K8(Acetyl)	2361.22	37300000	29600000	0	5440000	bothA		6.93508		High	42	0.00130905	High	59	2.25e-06				High	28	0.00263192	K458(aaLength:481, 448~468)	IVRGFVEPIAKELPMEYALEL	IVRGFVEPIAKELPMEYALEL
19552777	Others	Others	unknown	NCgl1503		iron-regulated ABC-type transporter SufB	SDSLHSAVVEIIVKK	K14(Acetyl)	1666.94	48300000	52600000	0	9570000	bothA		6.93508		High	32	0.0135194	High	25	0.00333403				High	28	0.00165566	K267(aaLength:481, 257~277)	LHSAVVEIIVKKGGRCRYTTI	LHSAVVEIIVKKGGRCRYTTI
19552777	Others	Others	unknown	NCgl1503		iron-regulated ABC-type transporter SufB	ALSIFDKKPVPTWGADLSGIDFDNIK	K7(Acetyl)	2889.5	22500000	15600000	0	0	CA*		6.93508		High	25	0.0665207	High	23	0.0117508							K75(aaLength:481, 65~85)	QRLKALSIFDKKPVPTWGADL	QRLKALSIFDKKPVPTWGADL
19552777	Others	Others	unknown	NCgl1503		iron-regulated ABC-type transporter SufB	YTTIQNWSNNVYNLVTKR	K17(Acetyl)	2256.14	24600000	23200000	2740000	0	bothA		6.93508		High	39	0.0027603	High	48	1.9e-05	High	25	0.00344494				K290(aaLength:481, 280~300)	WSNNVYNLVTKRTKVEEGGTM	WSNNVYNLVTKRTKVEEGGTM
19552786	Metabolism	Carbohydrate metabolism	Pentose phosphate pathway	NCgl1512	tkt	transketolase	KAAWQVKFDEWAAANPENK	K7(Acetyl)	2245.11	15500000	14900000	7350000	9680000	CA		2.03848		High	34	0.00820269	High	38	0.000191292	High	16	0.0269271	High	14	0.0413712	K337(aaLength:700, 327~347)	AAQKKAAWQVKFDEWAAANPE	AAQKKAAWQVKFDEWAAANPE
19552787	Metabolism	Carbohydrate metabolism	Pentose phosphate pathway	NCgl1513	tal	transaldolase	VDVEIDKR	K7(Acetyl)	1015.54	6360000	0	2820000	3650000	CA		1.4911		High	52	0.000131207				High	17	0.0213497	High	18	0.0141244	K212(aaLength:360, 202~222)	FVSRVDVEIDKRLEAIGSDEA	FVSRVDVEIDKRLEAIGSDEA
19552788	Metabolism	Carbohydrate metabolism	Pentose phosphate pathway	NCgl1514	zwf	glucose-6-phosphate 1-dehydrogenase	GNFDDDAAFDNLAATLKR	K17(Acetyl)	1995.94	9020000	7440000	0	3120000	bothA		1.35962		High	13	0.993017	High	58	1.71e-06				High	34	0.000430497	K126(aaLength:514, 116~136)	AAFDNLAATLKRIDKTRGTAG	AAFDNLAATLKRIDKTRGTAG
19552788	Metabolism	Carbohydrate metabolism	Pentose phosphate pathway	NCgl1514	zwf	glucose-6-phosphate 1-dehydrogenase	REWSKEDFEK	K5(Acetyl)	1395.66	12600000	9510000	0	0	CA*		1.35962		High	23	0.108382	High	23	0.00546978							K74(aaLength:514, 64~84)	LVGYGRREWSKEDFEKYVRDA	LVGYGRREWSKEDFEKYVRDA
19552790	Metabolism	Carbohydrate metabolism	Pentose phosphate pathway	NCgl1516	devB	6-phosphogluconolactonase	ATLTLPAVHSAKR	K12(Acetyl)	1406.81	33900000	44900000	20700000	31000000	both-qA	1.52418	0.987924	1.54281	High	36	0.00515177	High	23	0.00476398	High	26	0.00243764	High	36	0.000235489	K185(aaLength:235, 175~195)	TLTLPAVHSAKRVWLLVSGAE	TLTLPAVHSAKRVWLLVSGAE
19552797	Metabolism	Carbohydrate metabolism	Pyruvate metabolism	NCgl1523	ppc	phosphoenolpyruvate carboxylase	YYKLSLLEEIPR	K3(Acetyl)	1565.86	17100000	17600000	3950000	0	bothA		1.82761		High	66	4.69e-06	High	76	2.44e-08	High	31	0.00083946				K216(aaLength:919, 206~226)	DEIEVGLRYYKLSLLEEIPRI	DEIEVGLRYYKLSLLEEIPRI
19552797	Metabolism	Carbohydrate metabolism	Pyruvate metabolism	NCgl1523	ppc	phosphoenolpyruvate carboxylase	AYDIMSEISELSLKK	K14(Acetyl)	1768.91	22400000	23700000	0	7850000	bothA		1.82761		High	39	0.00260589	High	29	0.0011428				High	39	0.000127929	K701(aaLength:919, 691~711)	IMSEISELSLKKYASLVHEDQ	IMSEISELSLKKYASLVHEDQ
19552797	Metabolism	Carbohydrate metabolism	Pyruvate metabolism	NCgl1523	ppc	phosphoenolpyruvate carboxylase	ITEQGEIISAKYGNPETAR	K11(Acetyl)	2119.07	12700000	9990000	0	0	CA		1.82761		High	23	0.103266	High	19	0.0179526							K653(aaLength:919, 643~663)	ITEQGEIISAKYGNPETARRN	ITEQGEIISAKYGNPETARRN
19552797	Metabolism	Carbohydrate metabolism	Pyruvate metabolism	NCgl1523	ppc	phosphoenolpyruvate carboxylase	LDEIEKNIR	K6(Acetyl)	1171.63	0	5440000	0	1430000	TA		1.82761					High	18	0.0178312				High	23	0.00617153	K182(aaLength:919, 172~192)	RTQSKLDEIEKNIRRRITILW	RTQSKLDEIEKNIRRRITILW
19552797	Metabolism	Carbohydrate metabolism	Pyruvate metabolism	NCgl1523	ppc	phosphoenolpyruvate carboxylase	ELSEAEKLEVLLKELR	K13(Acetyl)	1941.09	81700000	71000000	34000000	41400000	bothA		1.82761		High	50	0.000184908	High	52	5.64e-06	High	17	0.0223342	High	55	2.84e-06	K449(aaLength:919, 439~459)	SEAEKLEVLLKELRSPRPLIP	SEAEKLEVLLKELRSPRPLIP
19552797	Metabolism	Carbohydrate metabolism	Pyruvate metabolism	NCgl1523	ppc	phosphoenolpyruvate carboxylase	AAETVLKYYAR	K7(Acetyl)	1326.7	93900000	90200000	14100000	0	bothA		1.82761		High	49	0.000243757	High	61	8.26e-07	High	49	1.32e-05				K282(aaLength:919, 272~292)	STHRAAETVLKYYARQLHSLE	STHRAAETVLKYYARQLHSLE
19552797	Metabolism	Carbohydrate metabolism	Pyruvate metabolism	NCgl1523	ppc	phosphoenolpyruvate carboxylase	EEYFLTKK	K7(Acetyl)	1099.57	24900000	21200000	0	11200000	bothA		1.82761		High	19	0.246012	High	35	0.000301974				High	23	0.00508124	K847(aaLength:919, 837~857)	SVIREEYFLTKKMFCVITGSD	SVIREEYFLTKKMFCVITGSD
19552797	Metabolism	Carbohydrate metabolism	Pyruvate metabolism	NCgl1523	ppc	phosphoenolpyruvate carboxylase	TVFDAQKWITTHMR	K7(Acetyl)	1775.89	156000000	181000000	56600000	82700000	both-qA	2.41924	1.82761	1.32372	High	46	0.000499985	High	46	2.76e-05	High	41	7.97e-05	High	34	0.000503435	K152(aaLength:919, 142~162)	TRRRTVFDAQKWITTHMRERH	TRRRTVFDAQKWITTHMRERH
19552798	Metabolism	Carbohydrate metabolism	Glycolysis / Gluconeogenesis	NCgl1524	tpiA	triosephosphate isomerase	VASAADAQEVCKAIR	C11(Carbamidomethyl); K12(Acetyl)	1630.82	40400000	30800000	8080000	7460000	both-qA	4.58172	1.61135	2.8434	High	85	7.08e-08	High	80	1.02e-08	High	23	0.00512826	High	65	3.43e-07	K193(aaLength:259, 183~203)	ASAADAQEVCKAIRGLIVELA	ASAADAQEVCKAIRGLIVELA
19552798	Metabolism	Carbohydrate metabolism	Glycolysis / Gluconeogenesis	NCgl1524	tpiA	triosephosphate isomerase	MNLDHQQAIGTVQKLAFALPK	K14(Acetyl)	2365.27	17900000	0	11000000	0	bothA		1.61135		High	37	0.00402677				High	24	0.0061252				K26(aaLength:259, 16~36)	DHQQAIGTVQKLAFALPKEYF	DHQQAIGTVQKLAFALPKEYF
19552799	Metabolism	Carbohydrate metabolism	Glycolysis / Gluconeogenesis	NCgl1525	pgk	phosphoglycerate kinase	GEVNEKYSLAPVAEALSDELGQYVALAADVVGEDAHER	K6(Acetyl)	4056.98	29600000	39300000	20900000	0	bothA		1.64439		High	55	5.85e-05	High	64	5.93e-07	High	92	1.05e-09	High	42	0.000109657	K74(aaLength:405, 64~84)	LGRPKGEVNEKYSLAPVAEAL	LGRPKGEVNEKYSLAPVAEAL
19552799	Metabolism	Carbohydrate metabolism	Glycolysis / Gluconeogenesis	NCgl1525	pgk	phosphoglycerate kinase	TLKDLLDEGVDGR	K3(Acetyl)	1472.76	12300000	12700000	5010000	6480000	both-qA	2.17581	1.64439	1.32317	High	74	8.71e-07	High	40	0.000106652	High	27	0.00184914	High	46	2.34e-05	K7(aaLength:405, 1~17)	MAVKTLKDLLDEGVDGR	XXXXMAVKTLKDLLDEGVDGR
19552799	Metabolism	Carbohydrate metabolism	Glycolysis / Gluconeogenesis	NCgl1525	pgk	phosphoglycerate kinase	IVLPVDLVAASEFNKDAEK	K15(Acetyl)	2100.12	187000000	174000000	100000000	88500000	both-qA	1.91512	1.64439	1.16464	High	51	0.000158473	High	64	6.79e-07	High	68	3.21e-07	High	45	5.46e-05	K282(aaLength:405, 272~292)	VDLVAASEFNKDAEKQIVDLD	VDLVAASEFNKDAEKQIVDLD
19552800	Metabolism	Carbohydrate metabolism	Glycolysis / Gluconeogenesis	NCgl1526	gap	glyceraldehyde-3-phosphate dehydrogenase	AVALVLPELKGK	K10(Acetyl)	1279.8	0	8860000	3780000	0	TA		0.954638					High	17	0.0210363	High	23	0.00497703				K225(aaLength:334, 215~235)	KAVALVLPELKGKLDGYALRV	KAVALVLPELKGKLDGYALRV
19552800	Metabolism	Carbohydrate metabolism	Glycolysis / Gluconeogenesis	NCgl1526	gap	glyceraldehyde-3-phosphate dehydrogenase	VLNDKFGIENGLMTTVHAYTGDQR	K5(Acetyl)	2721.32	0	15400000	9290000	10300000	bothA		0.954638					High	23	0.00480839	High	23	0.00687651	High	21	0.00983807	K168(aaLength:334, 158~178)	LAPMAKVLNDKFGIENGLMTT	LAPMAKVLNDKFGIENGLMTT
19552800	Metabolism	Carbohydrate metabolism	Glycolysis / Gluconeogenesis	NCgl1526	gap	glyceraldehyde-3-phosphate dehydrogenase	IAVYAERDPKNLDWAAHNVDIVIESTGFFTDANAAK	K10(Acetyl)	4003.98	36400000	27400000	13100000	6310000	both-qA	3.28697	0.954638	3.44315	High	28	0.0283111	High	31	0.00149635	High	29	0.00229177	High	39	0.000261836	K82(aaLength:334, 72~92)	RIAVYAERDPKNLDWAAHNVD	RIAVYAERDPKNLDWAAHNVD
19552800	Metabolism	Carbohydrate metabolism	Glycolysis / Gluconeogenesis	NCgl1526	gap	glyceraldehyde-3-phosphate dehydrogenase	TLSTLLKFDSIMGR	K7(Acetyl)	1623.88	11900000	12400000	3950000	7680000	both-qA	2.08942	0.954638	2.18871	High	40	0.00181116	High	41	7.41e-05	High	35	0.000289048	High	38	0.000153451	K47(aaLength:334, 37~57)	TDNKTLSTLLKFDSIMGRLGQ	TDNKTLSTLLKFDSIMGRLGQ
19552803	Others	Others	unknown	NCgl1529		hypothetical protein	HEGKNFITIGVGCTGGHHR	K4(Acetyl); C13(Carbamidomethyl)	2119.03	53600000	39100000	18300000	24100000	both-qA	2.18632	1.078	2.02813	High	56	4.83e-05	High	45	3.87e-05	High	26	0.00302268	High	35	0.000383171	K264(aaLength:309, 254~274)	DMLPGYRHEGKNFITIGVGCT	DMLPGYRHEGKNFITIGVGCT
19552803	Others	Others	unknown	NCgl1529		hypothetical protein	DEVLIKR	K6(Acetyl)	914.529	0	3730000	0	0	CA		1.078					High	25	0.00340385							K121(aaLength:309, 111~131)	FLEARDEVLIKRFDNVRRTHP	FLEARDEVLIKRFDNVRRTHP
19552806	Metabolism	Metabolism of cofactors and vitamins	Riboflavin metabolism	NCgl1532	ribH	riboflavin synthase subunit beta	LHKHAVDAGR	K3(Acetyl)	1145.62	21300000	18400000	8930000	2700000	both-qA	3.41359	2.00224	1.70488	High	49	0.000266659	High	49	1.27e-05	High	48	1.51e-05	High	26	0.0024099	K36(aaLength:159, 26~46)	WNAEICDRLHKHAVDAGRAAG	WNAEICDRLHKHAVDAGRAAG
19552812	Genetic Information Processing	Translation	Aminoacyl-tRNA biosynthesis	NCgl1538	fmt	methionyl-tRNA formyltransferase	ITTQDAQIDWSKPAEVIDR	K12(Acetyl)	2228.12	12000000	0	0	0	CA		1.41605		High	25	0.0706247										K219(aaLength:315, 209~229)	TTQDAQIDWSKPAEVIDRHIR	TTQDAQIDWSKPAEVIDRHIR
19552813	Metabolism	Carbohydrate metabolism	Enzymes	NCgl1539	def	peptide deformylase	CIQHETDHLDGVLFLKR	C1(Carbamidomethyl); K16(Acetyl)	2123.07	32200000	34200000	0	7730000	bothA		1.89439		High	31	0.0175371	High	38	0.000192927				High	24	0.00520213	K147(aaLength:169, 137~157)	TDHLDGVLFLKRLDPAERKAA	TDHLDGVLFLKRLDPAERKAA
19552815	Metabolism	Amino acid metabolism	Cysteine and methionine metabolism	NCgl1541		S-adenosylmethionine synthetase	WVAKNIVAAGLADR	K4(Acetyl)	1525.85	19700000	0	9210000	14000000	bothA		1.29706		High	36	0.00469847				High	44	4.19e-05	High	50	9.35e-06	K303(aaLength:407, 293~313)	SAAYAMRWVAKNIVAAGLADR	SAAYAMRWVAKNIVAAGLADR
19552816	Metabolism	Metabolism of cofactors and vitamins	Pantothenate and CoA biosynthesis	NCgl1542		bifunctional phosphopantothenoylcysteine decarboxylase/phosphopantothenate synthase	VVPTESALKFVGK	K9(Acetyl)	1416.81	26000000	20400000	0	10100000	bothA		1.71793		High	40	0.00183636	High	87	2.01e-09				High	41	8.75e-05	K50(aaLength:420, 40~60)	VRVVPTESALKFVGKATFEAL	VRVVPTESALKFVGKATFEAL
19552817	Genetic Information Processing	Transcription	RNA polymerase	NCgl1543	rpoZ	DNA-directed RNA polymerase subunit omega	YALVIFAAKR	K9(Acetyl)	1193.7	27700000	24900000	14600000	0	bothA		1.43031		High	42	0.00139945	High	43	4.9e-05	High	57	1.91e-06				K45(aaLength:95, 35~55)	SKYALVIFAAKRARQINSFYH	SKYALVIFAAKRARQINSFYH
19552819	Others	Others	unknown	NCgl1545		hypothetical protein	EVLDKAESDEIIGK	K5(Acetyl)	1587.8	0	0	0	3840000	TA		1.53712											High	33	0.000561009	K45(aaLength:106, 35~55)	GNTNLREVLDKAESDEIIGKT	GNTNLREVLDKAESDEIIGKT
19552819	Others	Others	unknown	NCgl1545		hypothetical protein	AELKENLKR	K8(Acetyl)	1142.65	137000000	138000000	58100000	47600000	both-qA	2.6017	1.53712	1.69258	High	25	0.0613701	High	23	0.00877078	High	26	0.00438569	High	25	0.00517652	K33(aaLength:106, 23~43)	KARAELKENLKRGNTNLREVL	KARAELKENLKRGNTNLREVL
19552819	Others	Others	unknown	NCgl1545		hypothetical protein	VSALLEALPKVGK	K10(Acetyl)	1366.83	107000000	114000000	46200000	55500000	both-qA	2.17306	1.53712	1.41372	High	59	2.64e-05	High	47	1.89e-05	High	28	0.00170204	High	35	0.000348313	K66(aaLength:106, 56~76)	KVSALLEALPKVGKVKAKEIM	KVSALLEALPKVGKVKAKEIM
19552821	Metabolism	Amino acid metabolism	Alanine, aspartate and glutamate metabolism	NCgl1547	carB	carbamoyl phosphate synthase large subunit	QKLVDAPFLNEDLLR	K2(Acetyl)	1812.99	0	31900000	14000000	17400000	bothA		2.15898					High	39	0.000179098	High	35	0.000491324	High	22	0.00823967	K483(aaLength:1113, 473~493)	ELEALVQFRQKLVDAPFLNED	ELEALVQFRQKLVDAPFLNED
19552821	Metabolism	Amino acid metabolism	Alanine, aspartate and glutamate metabolism	NCgl1547	carB	carbamoyl phosphate synthase large subunit	FKDIVTTIGGESAR	K2(Acetyl)	1535.81	20800000	22100000	7960000	8170000	bothA		2.15898		High	61	1.65e-05	High	78	1.71e-08	High	15	0.0320605	High	25	0.00331894	K138(aaLength:1113, 128~148)	IERGEDRQKFKDIVTTIGGES	IERGEDRQKFKDIVTTIGGES
19552821	Metabolism	Amino acid metabolism	Alanine, aspartate and glutamate metabolism	NCgl1547	carB	carbamoyl phosphate synthase large subunit	QQGFWTKPDEFFAGER	K7(Acetyl)	1984.92	58300000	28800000	0	6900000	bothA		2.15898		High	31	0.0154155	High	28	0.00173368	High	17	0.0200895	High	27	0.00207955	K416(aaLength:1113, 406~426)	LETKQQGFWTKPDEFFAGERA	LETKQQGFWTKPDEFFAGERA
19552821	Metabolism	Amino acid metabolism	Alanine, aspartate and glutamate metabolism	NCgl1547	carB	carbamoyl phosphate synthase large subunit	NYIAALNKALR	K8(Acetyl)	1288.73	8540000	9400000	1990000	0	bothA		2.15898		High	38	0.00338031	High	51	8.87e-06	High	28	0.00150998				K401(aaLength:1113, 391~411)	LGRNYIAALNKALRSLETKQQ	LGRNYIAALNKALRSLETKQQ
19552821	Metabolism	Amino acid metabolism	Alanine, aspartate and glutamate metabolism	NCgl1547	carB	carbamoyl phosphate synthase large subunit	LSLGIRPVFKTVDTCAAEFEAK	K10(Acetyl); C15(Carbamidomethyl)	2494.29	50200000	51800000	20200000	22900000	bothA		2.15898		High	46	0.000533282	High	36	0.000364831	High	14	0.0656824	High	38	0.000205747	K535(aaLength:1113, 525~545)	RLSLGIRPVFKTVDTCAAEFE	RLSLGIRPVFKTVDTCAAEFE
19552821	Metabolism	Amino acid metabolism	Alanine, aspartate and glutamate metabolism	NCgl1547	carB	carbamoyl phosphate synthase large subunit	FAFEKFVGADDTLTTTMK	K5(Acetyl)	2064	16700000	0	0	0	CA		2.15898		High	35	0.00636732										K370(aaLength:1113, 360~380)	VVKAPRFAFEKFVGADDTLTT	VVKAPRFAFEKFVGADDTLTT
19552823	Metabolism	Nucleotide metabolism	Pyrimidine metabolism	NCgl1549	pyrC	dihydroorotase	GQNIGLCDVHPVGSITKGLEGK	C7(Carbamidomethyl); K17(Acetyl)	2321.19	0	9660000	0	0	CA		1.53346					High	24	0.00643233							K141(aaLength:447, 131~151)	CDVHPVGSITKGLEGKELTEF	CDVHPVGSITKGLEGKELTEF
19552823	Metabolism	Nucleotide metabolism	Pyrimidine metabolism	NCgl1549	pyrC	dihydroorotase	ALEYAKGMDVLIAQHAEDHR	K6(Acetyl)	2309.14	0	18600000	0	0	CA		1.53346					High	34	0.000404548							K185(aaLength:447, 175~195)	QVMRRALEYAKGMDVLIAQHA	QVMRRALEYAKGMDVLIAQHA
19552825	Metabolism	Nucleotide metabolism	Pyrimidine metabolism	NCgl1551		pyrimidine regulatory protein PyrR	IAHQIIEKTALDSK	K8(Acetyl)	1608.9	27700000	23900000	0	27300000	bothA		1.12542		High	28	0.0314743	High	24	0.0037151				High	49	1.14e-05	K31(aaLength:192, 21~41)	IARIAHQIIEKTALDSKDADR	IARIAHQIIEKTALDSKDADR
19552825	Metabolism	Nucleotide metabolism	Pyrimidine metabolism	NCgl1551		pyrimidine regulatory protein PyrR	ADYVGKNLPTAR	K6(Acetyl)	1346.7	13800000	11300000	0	10500000	TA		1.12542		High	16	0.490859	High	16	0.0282942				High	40	0.000131798	K158(aaLength:192, 148~168)	QLPIRADYVGKNLPTARAEDV	QLPIRADYVGKNLPTARAEDV
23308858	Others	Others	unknown	NCgl1552		SulA family nucleoside-diphosphate sugar epimerase	QTQLIEDLKFLSR	K9(Acetyl)	1632.89	0	1340000	0	0	CA		1.67958					High	31	0.000887095							K134(aaLength:508, 124~144)	YRQTQLIEDLKFLSRTSTLFD	YRQTQLIEDLKFLSRTSTLFD
19552831	Genetic Information Processing	Translation	Translation factors	NCgl1557		elongation factor P	TWNAGVKVETATVDR	K7(Acetyl)	1688.86	7170000	7240000	0	0	CA*		1.83827		High	45	0.000601114	High	35	0.000378179							K59(aaLength:187, 49~69)	TIDKTWNAGVKVETATVDRRD	TIDKTWNAGVKVETATVDRRD
19552835	Metabolism	Amino acid metabolism	Phenylalanine, tyrosine and tryptophan biosynthesis	NCgl1561		chorismate synthase	MKFEQDALTFLTGIR	K2(Acetyl)	1811.94	3240000	0	0	0	CA		1.28396		High	27	0.0371498										K54(aaLength:410, 44~64)	RLGYGRGARMKFEQDALTFLT	RLGYGRGARMKFEQDALTFLT
19552835	Metabolism	Amino acid metabolism	Phenylalanine, tyrosine and tryptophan biosynthesis	NCgl1561		chorismate synthase	AVLQKFGGDSLSETK	K5(Acetyl)	1621.84	8280000	8530000	0	0	CA*		1.28396		High	38	0.00295091	High	25	0.00343558							K377(aaLength:410, 367~387)	TLVLARAVLQKFGGDSLSETK	TLVLARAVLQKFGGDSLSETK
19552844	Genetic Information Processing	Translation	Aminoacyl-tRNA biosynthesis	NCgl1570	alaS	alanyl-tRNA synthetase	GAHSGNLVKLVGSYIDGR	K9(Acetyl)	1884.99	25200000	32400000	13100000	15600000	both-qA	2.00697	1.82514	1.09962	High	46	0.000532055	High	65	4.24e-07	High	60	1.43e-06	High	56	3.62e-06	K847(aaLength:888, 837~857)	ARGAHSGNLVKLVGSYIDGRG	ARGAHSGNLVKLVGSYIDGRG
19552844	Genetic Information Processing	Translation	Aminoacyl-tRNA biosynthesis	NCgl1570	alaS	alanyl-tRNA synthetase	DNFDILGDLPKK	K12(Acetyl)	1416.74	7260000	6600000	0	5870000	bothA		1.82514		High	31	0.0150299	High	40	0.000143589				High	43	8.25e-05	K228(aaLength:888, 218~238)	NFDILGDLPKKNIDTGMGVER	NFDILGDLPKKNIDTGMGVER
19552844	Genetic Information Processing	Translation	Aminoacyl-tRNA biosynthesis	NCgl1570	alaS	alanyl-tRNA synthetase	AAEKEIEALHR	K4(Acetyl)	1308.69	51300000	45800000	13700000	30500000	bothA		1.82514		High	36	0.00494261	High	40	0.000102558	High	19	0.0122172	High	20	0.0110655	K754(aaLength:888, 744~764)	QLVDKLKAAEKEIEALHRQQL	QLVDKLKAAEKEIEALHRQQL
19552844	Genetic Information Processing	Translation	Aminoacyl-tRNA biosynthesis	NCgl1570	alaS	alanyl-tRNA synthetase	RIEAYSGLNSFNYLSKER	K16(Acetyl)	2189.1	15300000	15700000	0	4130000	bothA		1.82514		High	63	1.12e-05	High	50	1.2e-05				High	28	0.00186184	K719(aaLength:888, 709~729)	SGLNSFNYLSKERALAEGLAS	SGLNSFNYLSKERALAEGLAS
19552844	Genetic Information Processing	Translation	Aminoacyl-tRNA biosynthesis	NCgl1570	alaS	alanyl-tRNA synthetase	KHGHTDLSIYR	K1(Acetyl)	1368.7	5460000	0	0	0	CA		1.82514		High	20	0.211328										K446(aaLength:888, 436~456)	SRAKADSQAKKHGHTDLSIYR	SRAKADSQAKKHGHTDLSIYR
19552846	Others	Others	unknown	NCgl1572		hypothetical protein	MLAKYPATAEMQK	K4(Acetyl)	1523.76	21800000	0	0	0	CA		1.70245		High	22	0.112708										K163(aaLength:399, 153~173)	FNILLNRMLAKYPATAEMQKN	FNILLNRMLAKYPATAEMQKN
19552846	Others	Others	unknown	NCgl1572		hypothetical protein	MLSHEEIVAIAEDLLSKR	K17(Acetyl)	2096.11	2160000	2330000	0	0	CA*		1.70245		High	27	0.0393511	High	24	0.00437705							K17(aaLength:399, 7~27)	IVAIAEDLLSKRYGGVQTLSD	IVAIAEDLLSKRYGGVQTLSD
19552846	Others	Others	unknown	NCgl1572		hypothetical protein	SVVLKYVPSTGDVFDDSALVR	K5(Acetyl)	2309.21	9780000	10700000	0	0	CA		1.70245		High	19	0.274762	High	43	7.57e-05							K58(aaLength:399, 48~68)	PFLQQRSVVLKYVPSTGDVFD	PFLQQRSVVLKYVPSTGDVFD
19552847	Genetic Information Processing	Translation	Aminoacyl-tRNA biosynthesis	NCgl1573	aspS	aspartyl-tRNA synthetase	GLAYILVGEDGELSGPVAKNITDAER	K19(Acetyl)	2729.41	18600000	13800000	7050000	0	bothA		1.38091		High	73	1.08e-06	High	74	8.19e-08	High	34	0.00063161				K364(aaLength:608, 354~374)	EDGELSGPVAKNITDAERAGI	EDGELSGPVAKNITDAERAGI
19552847	Genetic Information Processing	Translation	Aminoacyl-tRNA biosynthesis	NCgl1573	aspS	aspartyl-tRNA synthetase	LIGYEIKTPIPR	K7(Acetyl)	1441.84	0	6050000	0	0	CA		1.38091					High	53	6.38e-06							K268(aaLength:608, 258~278)	EVWKLIGYEIKTPIPRMTYAD	EVWKLIGYEIKTPIPRMTYAD
19552847	Genetic Information Processing	Translation	Aminoacyl-tRNA biosynthesis	NCgl1573	aspS	aspartyl-tRNA synthetase	VFKNEYVGAVVMTGGASQPR	K3(Acetyl)	2152.08	39700000	46400000	18300000	0	bothA		1.38091		High	85	6.74e-08	High	73	5.37e-08	High	40	9.33e-05				K312(aaLength:608, 302~322)	FFQDTTFRVFKNEYVGAVVMT	FFQDTTFRVFKNEYVGAVVMT
19552847	Genetic Information Processing	Translation	Aminoacyl-tRNA biosynthesis	NCgl1573	aspS	aspartyl-tRNA synthetase	EAGIDAKPKPK	K9(Acetyl)	1195.67	0	10500000	0	2460000	TA		1.38091					High	17	0.0205575				High	25	0.00313307	K591(aaLength:608, 581~601)	RKEAGIDAKPKPKAEAQAEAQ	RKEAGIDAKPKPKAEAQAEAQ
19552847	Genetic Information Processing	Translation	Aminoacyl-tRNA biosynthesis	NCgl1573	aspS	aspartyl-tRNA synthetase	RQLDAWQEWAKQR	K11(Acetyl)	1756.89	38000000	42200000	12000000	13000000	both-qA	3.208	1.38091	2.32311	High	35	0.00696557	High	38	0.000179223	High	32	0.000611208	High	35	0.000298668	K340(aaLength:608, 330~350)	RQLDAWQEWAKQRGAKGLAYI	RQLDAWQEWAKQRGAKGLAYI
19552858	Metabolism	Lipid metabolism	Glyberophospholipid metabolism	NCgl1584		glycerol-3-phosphate dehydrogenase	IQAVLKPYR	K6(Acetyl)	1129.68	0	3030000	0	0	CA		3.33639					High	33	0.000529627							K571(aaLength:574, 561~574)	AKQDKIQAVLKPYR	AKQDKIQAVLKPYRXXXXXXX
19552859	Genetic Information Processing	Translation	Aminoacyl-tRNA biosynthesis	NCgl1585	hisS	histidyl-tRNA synthetase	GVPDYAPPKSAAFLAVR	K9(Acetyl)	1800.97	6110000	6410000	979000	0	CA		1.85652		High	16	0.549486	High	22	0.0112069	High	13	0.0802572				K27(aaLength:429, 17~37)	PKGVPDYAPPKSAAFLAVRDA	PKGVPDYAPPKSAAFLAVRDA
19552864	Metabolism	Nucleotide metabolism	Purine metabolism	NCgl1590		guanosine polyphosphate pyrophosphohydrolase/synthetase	QWFAKER	K5(Acetyl)	1006.51	2700000	2400000	0	0	CA		1.15043		High	16	0.519944	High	23	0.00543213							K510(aaLength:760, 500~520)	AKAKIRQWFAKERREEYLEAG	AKAKIRQWFAKERREEYLEAG
19552864	Metabolism	Nucleotide metabolism	Purine metabolism	NCgl1590		guanosine polyphosphate pyrophosphohydrolase/synthetase	HYWSIYQKMIVR	K8(Acetyl)	1665.86	4840000	4580000	0	0	CA		1.15043		High	14	0.721035	High	40	0.000105123							K276(aaLength:760, 266~286)	RPKHYWSIYQKMIVRGRDFDD	RPKHYWSIYQKMIVRGRDFDD
19552866	Environmental Information Processing	Membrane transport	Transporters	NCgl1592		dipeptide-binding protein DciAE	VATVVFKEDLGER	K7(Acetyl)	1504.8	2430000	0	0	0	CA		ND		High	22	0.131812										K160(aaLength:533, 150~170)	SGSKVATVVFKEDLGERWRYL	SGSKVATVVFKEDLGERWRYL
19552873	Others	Others	unknown	NCgl1599		hypothetical protein	LIKNIEVAAR	K3(Acetyl)	1168.71	7650000	0	0	0	CA		1.2683		High	34	0.00818383										K30(aaLength:251, 20~40)	KRGKEFAKLIKNIEVAARTGG	KRGKEFAKLIKNIEVAARTGG
19552873	Others	Others	unknown	NCgl1599		hypothetical protein	GKEFAKLIK	K6(Acetyl)	1075.65	36200000	31200000	3240000	14900000	both-qA	3.71555	1.2683	2.92956	High	27	0.042752	High	36	0.000243764	High	20	0.00935341	High	21	0.00753304	K27(aaLength:251, 17~37)	NDAKRGKEFAKLIKNIEVAAR	NDAKRGKEFAKLIKNIEVAAR
19552881	Genetic Information Processing	Translation	Aminoacyl-tRNA biosynthesis	NCgl1607	thrS	threonyl-tRNA synthetase	RVYESAEAAAEELKNEPYKLELIQDK	K19(Acetyl)	3078.55	31000000	0	0	11700000	bothA		2.07403		High	57	3.98e-05							High	26	0.00457125	K160(aaLength:686, 150~170)	AAEELKNEPYKLELIQDKGNV	AAEELKNEPYKLELIQDKGNV
19552881	Genetic Information Processing	Translation	Aminoacyl-tRNA biosynthesis	NCgl1607	thrS	threonyl-tRNA synthetase	IYGTAWEDKESLDAYQTMLAEAEKR	K24(Acetyl)	2960.39	17000000	12400000	0	7170000	bothA		2.07403		High	59	2.81e-05	High	63	5.55e-07				High	37	0.000202485	K263(aaLength:686, 253~273)	AYQTMLAEAEKRDHRRLGTEL	AYQTMLAEAEKRDHRRLGTEL
19552881	Genetic Information Processing	Translation	Aminoacyl-tRNA biosynthesis	NCgl1607	thrS	threonyl-tRNA synthetase	TGQKFER	K4(Acetyl)	907.463	0	0	0	3280000	TA		2.07403											High	20	0.00995337	K138(aaLength:686, 128~148)	RMKKIIKTGQKFERRVYESAE	RMKKIIKTGQKFERRVYESAE
23308865	Others	Others	unknown	NCgl1626		phosphopantothenoylcysteine synthetase/decarboxylase	SLSMDLLKWENLR	K8(Acetyl)	1646.86	9910000	10900000	0	0	CA*		4.13427		High	30	0.019859	High	52	6.58e-06							K155(aaLength:197, 145~165)	AYKSLSMDLLKWENLRLLSPI	AYKSLSMDLLKWENLRLLSPI
19552926	Others	Others	unknown	NCgl1650		transcriptional regulator	LQDIGEKFGISR	K7(Acetyl)	1404.75	10300000	0	0	0	CA		ND		High	25	0.0587431										K52(aaLength:246, 42~62)	STFKLQDIGEKFGISRTVARE	STFKLQDIGEKFGISRTVARE
19552950	Others	Others	unknown	NCgl1676		hypothetical protein	GIVPQEIIDAYKEYCEK	K12(Acetyl); C15(Carbamidomethyl)	2097.02	13900000	25200000	0	0	CA*		1.79706		High	42	0.00112968	High	58	1.65e-06							K105(aaLength:116, 95~115)	IVPQEIIDAYKEYCEKEGIPF	IVPQEIIDAYKEYCEKEGIPF
19553006	Others	Others	unknown	NCgl1731		hypothetical protein	VEYGGSSISVAKLLDNPYEALNIAR	K12(Acetyl)	2721.41	9370000	0	2200000	5800000	bothA		1.04012		High	42	0.00122732				High	52	1.13e-05	High	24	0.00708735	K44(aaLength:102, 34~54)	EYGGSSISVAKLLDNPYEALN	EYGGSSISVAKLLDNPYEALN
19553024	Others	Others	unknown	NCgl1748		periplasmic serine protease	IYQDNQYKIR	K8(Acetyl)	1382.71	6430000	0	0	0	CA		2.51777		High	35	0.00688583										K21(aaLength:314, 11~31)	ISKIYQDNQYKIRQINDVDAV	ISKIYQDNQYKIRQINDVDAV
19553024	Others	Others	unknown	NCgl1748		periplasmic serine protease	GPLIKFVVNHDNR	K5(Acetyl)	1550.84	0	0	0	5510000	TA		2.51777											High	21	0.00816526	K297(aaLength:314, 287~307)	VIAAQRGPLIKFVVNHDNRGT	VIAAQRGPLIKFVVNHDNRGT
19553031	Others	Others	unknown	NCgl1755		hypothetical protein	VVTTAQKFFDYIR	K7(Acetyl)	1629.87	39000000	29300000	0	1670000	bothA		1.51279		High	80	2.09e-07	High	56	3.69e-06				High	26	0.00399363	K86(aaLength:148, 76~96)	NRPRVVTTAQKFFDYIRLATR	NRPRVVTTAQKFFDYIRLATR
19553083	Others	Others	unknown	NCgl1806		integrase	DAAEIAKHVDTIDVGLR	K7(Acetyl)	1864.98	10500000	10700000	0	0	CA*		C		High	55	7.06e-05	High	45	4.23e-05							K287(aaLength:383, 277~297)	IYGKDAAEIAKHVDTIDVGLR	IYGKDAAEIAKHVDTIDVGLR
19553102	Metabolism	Carbohydrate metabolism	Enzymes	NCgl1823		hypothetical protein	STEKFESHCGWPSFFSPLAGDK	K4(Acetyl); C9(Carbamidomethyl)	2556.15	9060000	52200000	10100000	11300000	both-qA	2.86262	1.94717	1.47014	High	56	5.51e-05	High	68	1.51e-07	High	43	4.49e-05	High	58	1.49e-06	K61(aaLength:136, 51~71)	CGEELFRSTEKFESHCGWPSF	CGEELFRSTEKFESHCGWPSF
19553103	Others	Others	unknown	NCgl1824		hypothetical protein	AIPGALDDDRTEVTDQAAKFFADLEAEGK	K19(Acetyl)	3135.51	188000000	132000000	22500000	47800000	both-qA	4.55192	3.10286	1.46701	High	61	1.66e-05	High	57	2.44e-06	High	46	3.67e-05	High	57	2.89e-06	K41(aaLength:232, 31~51)	DRTEVTDQAAKFFADLEAEGK	DRTEVTDQAAKFFADLEAEGK
19553103	Others	Others	unknown	NCgl1824		hypothetical protein	IVDLMHKMR	K7(Acetyl)	1184.63	39500000	0	0	6050000	bothA		3.10286		High	50	0.000217749	High	44	3.93e-05				High	36	0.000223857	K200(aaLength:232, 190~210)	ELHRIVDLMHKMRYTEARLHV	ELHRIVDLMHKMRYTEARLHV
19553103	Others	Others	unknown	NCgl1824		hypothetical protein	SYDWYIMEPLKR	K11(Acetyl)	1642.79	112000000	102000000	21700000	35400000	both-qA	3.74781	3.10286	1.20786	High	43	0.000963733	High	59	1.18e-06	High	33	0.000452866	High	46	2.72e-05	K149(aaLength:232, 139~159)	SYDWYIMEPLKRSRILREHGQ	SYDWYIMEPLKRSRILREHGQ
19553106	Metabolism	Metabolism of cofactors and vitamins	Thiamine metabolism	NCgl1827		1-deoxy-D-xylulose-5-phosphate synthase	VFDSPQDPIIFDTSHQSYVHKILTGR	K21(Acetyl)	3042.53	0	27500000	0	0	bothA		2.03601					High	26	0.00449027				High	21	0.0169338	K79(aaLength:636, 69~89)	FDTSHQSYVHKILTGRAKDFD	FDTSHQSYVHKILTGRAKDFD
19553106	Metabolism	Metabolism of cofactors and vitamins	Thiamine metabolism	NCgl1827		1-deoxy-D-xylulose-5-phosphate synthase	AKDFDSLR	K2(Acetyl)	993.5	10200000	0	0	2720000	bothA		2.03601		High	24	0.0769054							High	21	0.00883019	K86(aaLength:636, 76~96)	YVHKILTGRAKDFDSLRQKDG	YVHKILTGRAKDFDSLRQKDG
19553107	Metabolism	Amino acid metabolism	Histidine metabolism	NCgl1828		SAM-dependent methyltransferase	RTETVLKVLEGTGEVEQK	K7(Acetyl)	2058.11	11600000	0	0	0	CA		1.36977		High	28	0.0299197										K216(aaLength:412, 206~226)	PRGRRTETVLKVLEGTGEVEQ	PRGRRTETVLKVLEGTGEVEQ
19553109	Metabolism	Nucleotide metabolism	Pyrimidine metabolism	NCgl1830	dut	deoxyuridine 5'-triphosphate nucleotidohydrolase	VCLINLDPEKPIMITR	C2(Carbamidomethyl); K10(Acetyl)	1954.04	12200000	9160000	0	0	CA		3.00632		High	18	0.30127	High	28	0.0020909							K103(aaLength:149, 93~113)	KVCLINLDPEKPIMITRGDRI	KVCLINLDPEKPIMITRGDRI
19553109	Metabolism	Nucleotide metabolism	Pyrimidine metabolism	NCgl1830	dut	deoxyuridine 5'-triphosphate nucleotidohydrolase	LDKELPLPKR	K9(Acetyl)	1250.75	31500000	26200000	0	0	CA*		3.00632		High	24	0.0724364	High	24	0.00428519							K20(aaLength:149, 10~30)	VRLDKELPLPKRAHRGDAGVD	VRLDKELPLPKRAHRGDAGVD
19553113	Metabolism	Carbohydrate metabolism	Inositol phosphate metabolism	NCgl1834		fructose-1,6-bisphosphatase	SLQADLLTKILPTVR	K9(Acetyl)	1710.02	0	4950000	0	0	CA*		1.80371		High	41	0.00143535	High	27	0.00221294							K186(aaLength:280, 176~196)	RRSLQADLLTKILPTVRDIRR	RRSLQADLLTKILPTVRDIRR
19553114	Metabolism	Carbohydrate metabolism	Glycolysis / Gluconeogenesis	NCgl1835		polyphosphate glucokinase	KHEKWLPLMELDTDIVPAELR	K4(Acetyl)	2575.36	40200000	39800000	17300000	16900000	bothA		1.87439		High	38	0.00334932	High	32	0.000921153	High	18	0.0263099	High	47	2.82e-05	K215(aaLength:250, 205~225)	IGGGISRKHEKWLPLMELDTD	IGGGISRKHEKWLPLMELDTD
19553114	Metabolism	Carbohydrate metabolism	Glycolysis / Gluconeogenesis	NCgl1835		polyphosphate glucokinase	ENEDLSWKK	K8(Acetyl)	1190.57	20800000	0	0	0	CA		1.87439		High	36	0.00532055										K181(aaLength:250, 171~191)	SVKENEDLSWKKWAKHLNKVL	SVKENEDLSWKKWAKHLNKVL
23308878	Genetic Information Processing	Transcription	Transcription machinery	NCgl1836		RNA polymerase sigma factor	LVVSLAKR	K7(Acetyl)	927.598	45200000	40300000	15500000	16900000	both-qA	2.63889	1.56701	1.68403	High	47	0.000416828	High	42	6e-05	High	33	0.000484139	High	30	0.000995337	K278(aaLength:498, 268~288)	ANLRLVVSLAKRYTGRGMAFL	ANLRLVVSLAKRYTGRGMAFL
23308878	Genetic Information Processing	Transcription	Transcription machinery	NCgl1836		RNA polymerase sigma factor	LTPAVKR	K6(Acetyl)	826.516	7760000	7600000	0	0	CA*		1.56701		High	24	0.082216	High	26	0.00237121							K248(aaLength:498, 238~258)	DKDAKLTPAVKRDLRAIARDG	DKDAKLTPAVKRDLRAIARDG
23308878	Genetic Information Processing	Transcription	Transcription machinery	NCgl1836		RNA polymerase sigma factor	KAKNHLLEANLR	K1(Acetyl)	1448.83	3160000	2940000	0	0	CA		1.56701		High	29	0.0274762	High	16	0.0252331							K260(aaLength:498, 250~270)	DLRAIARDGRKAKNHLLEANL	DLRAIARDGRKAKNHLLEANL
23308878	Genetic Information Processing	Transcription	Transcription machinery	NCgl1836		RNA polymerase sigma factor	IPVHMVEVINKLGR	K11(Acetyl)	1646.94	39100000	45200000	0	26300000	bothA		1.56701		High	21	0.145531	High	46	2.38e-05				High	38	0.00015065	K348(aaLength:498, 338~358)	IPVHMVEVINKLGRIQRELLQ	IPVHMVEVINKLGRIQRELLQ
23308878	Genetic Information Processing	Transcription	Transcription machinery	NCgl1836		RNA polymerase sigma factor	VALLNAEQEVSLAKR	K14(Acetyl)	1682.94	19800000	20300000	9420000	10000000	both-qA	2.06488	1.56701	1.31772	High	83	1.03e-07	High	72	5.95e-08	High	23	0.00565183	High	42	6.55e-05	K215(aaLength:498, 205~225)	LNAEQEVSLAKRIEAGLYATH	LNAEQEVSLAKRIEAGLYATH
23308878	Genetic Information Processing	Transcription	Transcription machinery	NCgl1836		RNA polymerase sigma factor	AKNHLLEANLR	K2(Acetyl)	1320.74	12700000	0	0	0	CA		1.56701		High	23	0.101849										K262(aaLength:498, 252~272)	RAIARDGRKAKNHLLEANLRL	RAIARDGRKAKNHLLEANLRL
19553124	Genetic Information Processing	Transcription	Transcription factors	NCgl1845		Mn-dependent transcriptional regulator	AIDLPLGENLKAR	K11(Acetyl)	1451.82	2920000	12600000	0	0	CA*		1.75638		High	50	0.000189215	High	21	0.0080904							K162(aaLength:228, 152~172)	AIDLPLGENLKARIVQLNEIL	AIDLPLGENLKARIVQLNEIL
19553124	Genetic Information Processing	Transcription	Transcription factors	NCgl1845		Mn-dependent transcriptional regulator	LLTDIIGLDIHKVHDEACR	K12(Acetyl); C18(Carbamidomethyl)	2260.18	13700000	12500000	0	0	CA		1.75638		High	23	0.0993017	High	17	0.0357301							K96(aaLength:228, 86~106)	LTDIIGLDIHKVHDEACRWEH	LTDIIGLDIHKVHDEACRWEH
19553125	Metabolism	Carbohydrate metabolism	Galactose metabolism	NCgl1846		UDP-glucose 4-epimerase	DYIHILDLAKAHVLALESNEAGK	K10(Acetyl)	2562.37	0	3580000	0	0	CA		1.69057					High	26	0.00475523							K227(aaLength:329, 217~237)	RDYIHILDLAKAHVLALESNE	RDYIHILDLAKAHVLALESNE
19553128	Others	Others	unknown	NCgl1849		putative helicase	ATRPGEVTWTKK	K11(Acetyl)	1415.76	21600000	18000000	0	0	CA*		1.59763		High	21	0.15239	High	28	0.00173456							K422(aaLength:850, 412~432)	ATRPGEVTWTKKTYERLTTAE	ATRPGEVTWTKKTYERLTTAE
19553128	Others	Others	unknown	NCgl1849		putative helicase	GPEFFKVEHTGR	K6(Acetyl)	1445.72	17100000	9180000	3880000	5650000	both-qA	2.75761	1.59763	1.72606	High	51	0.000156659	High	39	0.000128816	High	20	0.00988485	High	27	0.00207955	K800(aaLength:850, 790~810)	GPAARGPEFFKVEHTGRMWEV	GPAARGPEFFKVEHTGRMWEV
19553128	Others	Others	unknown	NCgl1849		putative helicase	AQALTSLTVVNKEEKER	K15(Acetyl)	1958.06	18300000	13500000	0	6110000	CA		1.59763		High	32	0.0136759	High	46	3.08e-05				High	15	0.0428878	K269(aaLength:850, 259~279)	TSLTVVNKEEKERIAEEIGDF	TSLTVVNKEEKERIAEEIGDF
19553129	Genetic Information Processing	Transcription	Transcription factors	NCgl1850		transcriptional regulator	TFVTIAECKHFGTAATK	C8(Carbamidomethyl); K9(Acetyl)	1923.96	35900000	33600000	0	0	CA*		2.69073		High	72	1.22e-06	High	73	6.07e-08							K23(aaLength:327, 13~33)	LRTFVTIAECKHFGTAATKLS	LRTFVTIAECKHFGTAATKLS
19553132	Genetic Information Processing	Transcription	Transcription factors	NCgl1853	nrdR	transcriptional regulator NrdR	SFDSADDFEKEIR	K10(Acetyl)	1600.71	0	1730000	0	0	CA		2.0527					High	22	0.00594251							K139(aaLength:150, 129~149)	KSFDSADDFEKEIRLMRRRGR	KSFDSADDFEKEIRLMRRRGR
19553137	Environmental Information Processing	Membrane transport	Phosphotransferase system (PTS)	NCgl1858		phosphoenolpyruvate-protein kinase	LSEVTLETCKK	C9(Carbamidomethyl); K10(Acetyl)	1349.7	5860000	1960000	0	0	CA*		1.17383		High	37	0.00395327	High	32	0.000620826							K541(aaLength:568, 531~551)	KLSEVTLETCKKAAEAALDAE	KLSEVTLETCKKAAEAALDAE
19553137	Environmental Information Processing	Membrane transport	Phosphotransferase system (PTS)	NCgl1858		phosphoenolpyruvate-protein kinase	LIKHTCDEGAR	K3(Acetyl); C6(Carbamidomethyl)	1341.66	0	9700000	0	6500000	bothA		1.17383					High	26	0.00265442				High	28	0.00164048	K481(aaLength:568, 471~491)	PWQPAVLRLIKHTCDEGARFN	PWQPAVLRLIKHTCDEGARFN
19553137	Environmental Information Processing	Membrane transport	Phosphotransferase system (PTS)	NCgl1858		phosphoenolpyruvate-protein kinase	TELCFLSATEEPSVDEQAAVYSKVLEAFPESK	C4(Carbamidomethyl); K23(Acetyl)	3616.73	0	3630000	0	0	CA		1.17383					High	32	0.000668298							K321(aaLength:568, 311~331)	SVDEQAAVYSKVLEAFPESKV	SVDEQAAVYSKVLEAFPESKV
19553140	Metabolism	Carbohydrate metabolism	Fructose and mannose metabolism	NCgl1860		putative fructose-1-phosphate kinase	DIGLPVETVVINKNVR	K13(Acetyl)	1808.03	29000000	27000000	15100000	11500000	both-qA	2.10526	1.60058	1.31531	High	47	0.000364717	High	37	0.000219265	High	27	0.00215759	High	51	7.76e-06	K84(aaLength:330, 74~94)	GLPVETVVINKNVRTNTTVTE	GLPVETVVINKNVRTNTTVTE
19553141	Environmental Information Processing	Membrane transport	Phosphotransferase system (PTS)	NCgl1861		phosphotransferase system, fructose-specific IIC component	FAGKPVIESGVKR	K12(Acetyl)	1429.82	64600000	37800000	0	31800000	bothA		2.76254		High	54	8.32e-05	High	61	7.48e-07				High	45	2.94e-05	K260(aaLength:688, 250~270)	AGKPVIESGVKRAINEPAKMI	AGKPVIESGVKRAINEPAKMI
19553146	Others	Others	unknown	NCgl1866		hypothetical protein	TIGMDFAKWQDAVEAAIASQR	K8(Acetyl)	2350.15	13300000	10700000	0	0	CA*		10.5678		High	67	4.23e-06	High	60	1.21e-06							K14(aaLength:252, 4~24)	DLKTIGMDFAKWQDAVEAAIA	DLKTIGMDFAKWQDAVEAAIA
19553151	Others	Others	unknown	NCgl1871		hypothetical protein	ELQEKWEEIGFVPR	K5(Acetyl)	1801.91	8990000	8490000	0	4420000	bothA		2.03609		High	38	0.00302661	High	63	6e-07				High	31	0.00126873	K358(aaLength:453, 348~368)	ARSKLRELQEKWEEIGFVPRG	ARSKLRELQEKWEEIGFVPRG
19553151	Others	Others	unknown	NCgl1871		hypothetical protein	AILDEWKSIHGIDR	K7(Acetyl)	1694.88	6860000	5290000	1480000	1940000	bothA		2.03609		High	18	0.297137	High	34	0.000383707	High	21	0.00833624	High	23	0.00483025	K205(aaLength:453, 195~215)	DRIRAILDEWKSIHGIDRKTD	DRIRAILDEWKSIHGIDRKTD
19553151	Others	Others	unknown	NCgl1871		hypothetical protein	KLKEELVER	K3(Acetyl)	1185.68	4340000	4130000	0	4360000	bothA		2.03609		High	20	0.179869	High	26	0.00258821				High	20	0.0103992	K251(aaLength:453, 241~261)	DRTRASARKLKEELVERANAL	DRTRASARKLKEELVERANAL
19553151	Others	Others	unknown	NCgl1871		hypothetical protein	GAQDYFFDKR	K9(Acetyl)	1288.6	62100000	63000000	0	15900000	bothA		2.03609		High	47	0.000438487	High	46	2.47e-05				High	54	4.02e-06	K309(aaLength:453, 299~319)	FKGAQDYFFDKRNAVAKERDQ	FKGAQDYFFDKRNAVAKERDQ
19553151	Others	Others	unknown	NCgl1871		hypothetical protein	TDDELWKR	K7(Acetyl)	1104.53	7340000	0	0	0	CA		2.03609		High	36	0.0049199										K220(aaLength:453, 210~230)	IDRKTDDELWKRYSRARDSFN	IDRKTDDELWKRYSRARDSFN
19553151	Others	Others	unknown	NCgl1871		hypothetical protein	TSNDPAKFGR	K7(Acetyl)	1134.56	0	17300000	0	1890000	CA		2.03609					High	41	8.79e-05				High	16	0.0239315	K53(aaLength:453, 43~63)	PIAKTSNDPAKFGRVEADGSA	PIAKTSNDPAKFGRVEADGSA
19553154	Others	Others	unknown	NCgl1874		(dimethylallyl)adenosine tRNA methylthiotransferase	SAFSKLLR	K5(Acetyl)	963.563	8800000	7390000	0	0	CA*		C		High	45	0.000696557	High	39	0.000127929							K248(aaLength:526, 238~258)	ELERDRSAFSKLLRACGEIEG	ELERDRSAFSKLLRACGEIEG
19553160	Genetic Information Processing	Replication and repair	Homologous recombination	NCgl1880	recA	recombinase A	ALDAALALIEKDFGK	K11(Acetyl)	1616.89	8610000	11600000	3680000	8970000	both-qA	1.59763	1.57951	1.01147	High	51	0.000161048	High	67	2.17e-07	High	42	7.6e-05	High	54	4.12e-06	K31(aaLength:376, 21~41)	ALDAALALIEKDFGKGAVMRL	ALDAALALIEKDFGKGAVMRL
19553166	Others	Others	unknown	NCgl1886		phage shock protein A (IM30)	QLHDQALQQADQAKK	K14(Acetyl)	1763.9	25200000	21800000	0	19800000	bothA		1.29108		High	17	0.395327	High	28	0.00176592				High	49	1.26e-05	K134(aaLength:276, 124~144)	DQALQQADQAKKAVERNSMAL	DQALQQADQAKKAVERNSMAL
19553166	Others	Others	unknown	NCgl1886		phage shock protein A (IM30)	VSESLKSMDSLTSGSTPNLDQVR	K6(Acetyl)	2493.21	0	7390000	0	0	CA		1.29108					High	24	0.00382798							K172(aaLength:276, 162~182)	KMQEKVSESLKSMDSLTSGST	KMQEKVSESLKSMDSLTSGST
19553166	Others	Others	unknown	NCgl1886		phage shock protein A (IM30)	ANPFSKAWK	K6(Acetyl)	1090.57	82100000	80300000	56800000	41200000	both-qA	1.65714	1.29108	1.28353	High	42	0.00129109	High	44	3.62e-05	High	38	0.000150304	High	35	0.000332637	K7(aaLength:276, 1~17)	MANPFSKAWKYLMALFD	XXXXMANPFSKAWKYLMALFD
19553174	Genetic Information Processing	Folding, sorting and degradation	RNA degradation	NCgl1895		metallo-beta-lactamase superfamily hydrolase	VDALVVTHGHEDHIGAIPWLLKLR	K22(Acetyl)	2731.5	52000000	34800000	23100000	26800000	bothA		1.40999		High	17	0.413006	High	33	0.000641077	High	17	0.0253619	High	23	0.00569101	K234(aaLength:718, 224~244)	DHIGAIPWLLKLRNDIPILAS	DHIGAIPWLLKLRNDIPILAS
19553175	Metabolism	Amino acid metabolism	Lysine biosynthesis	NCgl1896	dapA	dihydrodipicolinate synthase	EVAAYLVDKGLDSLVLAGTTGESPTTTAAEK	K9(Acetyl)	3149.61	0	7550000	0	0	CA		1.49696					High	52	1.41e-05							K46(aaLength:301, 36~56)	GREVAAYLVDKGLDSLVLAGT	GREVAAYLVDKGLDSLVLAGT
19553175	Metabolism	Amino acid metabolism	Lysine biosynthesis	NCgl1896	dapA	dihydrodipicolinate synthase	LELLKAVR	K5(Acetyl)	983.627	9290000	10500000	3990000	2020000	both-qA	3.29285	1.49696	2.19968	High	38	0.00299197	High	38	0.000176185	High	33	0.000514008	High	43	4.54e-05	K73(aaLength:301, 63~83)	TTAAEKLELLKAVREEVGDRA	TTAAEKLELLKAVREEVGDRA
19553176	Metabolism	Nucleotide metabolism	Pyrimidine metabolism	NCgl1897	thyX	FAD-dependent thymidylate synthase	ACYETFDKPNPR	C2(Carbamidomethyl); K8(Acetyl)	1539.69	2750000	0	0	0	CA		2.0014		High	31	0.0149265										K49(aaLength:250, 39~59)	AGRACYETFDKPNPRTASNAA	AGRACYETFDKPNPRTASNAA
19553177	Metabolism	Amino acid metabolism	Lysine biosynthesis	NCgl1898		dihydrodipicolinate reductase	FFESAEVIELHHPNKLDAPSGTAIHTAQGIAAAR	K15(Acetyl)	3640.85	13200000	40800000	0	0	CA*		1.19477		High	28	0.0342734	High	25	0.00643314							K138(aaLength:248, 128~148)	AEVIELHHPNKLDAPSGTAIH	AEVIELHHPNKLDAPSGTAIH
19553179	Genetic Information Processing	Folding, sorting and degradation	RNA degradation	NCgl1900		polynucleotide phosphorylase/polyadenylase	LTILNTMADVINGPDEMSKFAPR	K19(Acetyl)	2575.29	0	13400000	2500000	641000	bothA		2.12977					High	48	2.54e-05	High	19	0.0180355	High	34	0.000619624	K606(aaLength:753, 596~616)	DVINGPDEMSKFAPRITTVKI	DVINGPDEMSKFAPRITTVKI
19553179	Genetic Information Processing	Folding, sorting and degradation	RNA degradation	NCgl1900		polynucleotide phosphorylase/polyadenylase	MALVVDEKHPEGQWVAFPTHAQHEQSVFEIVVAGR	K8(Acetyl)	3983.99	15700000	13100000	7390000	0	bothA		2.12977		High	26	0.0469847	High	23	0.00905795	High	23	0.0113616				K177(aaLength:753, 167~187)	GVRMALVVDEKHPEGQWVAFP	GVRMALVVDEKHPEGQWVAFP
19553179	Genetic Information Processing	Folding, sorting and degradation	RNA degradation	NCgl1900		polynucleotide phosphorylase/polyadenylase	GETQILGVTTLDMLKMEQQIDSLAPGDAK	K15(Acetyl)	3144.59	11400000	0	0	0	CA		2.12977		High	27	0.0418752										K413(aaLength:753, 403~423)	ILGVTTLDMLKMEQQIDSLAP	ILGVTTLDMLKMEQQIDSLAP
19553179	Genetic Information Processing	Folding, sorting and degradation	RNA degradation	NCgl1900		polynucleotide phosphorylase/polyadenylase	LASLLTLKAK	K8(Acetyl)	1099.71	0	11300000	0	0	CA		2.12977					High	45	3.13e-05							K308(aaLength:753, 298~318)	SKKLASLLTLKAKQERDDATN	SKKLASLLTLKAKQERDDATN
19553180	Genetic Information Processing	Translation	Ribosome	NCgl1901	rpsO	30S ribosomal protein S15	GLLKYLADNNVDR	K4(Acetyl)	1532.81	192000000	226000000	88000000	77700000	both-qA	2.52263	1.45854	1.72956	High	44	0.000816501	High	39	0.000122453	High	52	5.92e-06	High	49	1.35e-05	K68(aaLength:89, 58~78)	LLVGRRRGLLKYLADNNVDRY	LLVGRRRGLLKYLADNNVDRY
19553180	Genetic Information Processing	Translation	Ribosome	NCgl1901	rpsO	30S ribosomal protein S15	FHKHDHHSR	K3(Acetyl)	1242.59	3280000	1560000	0	197000	bothA		1.45854		High	19	0.243757	High	22	0.00682292				High	28	0.0014288	K47(aaLength:89, 37~57)	NNLTEHLKFHKHDHHSRRGLL	NNLTEHLKFHKHDHHSRRGLL
19553180	Genetic Information Processing	Translation	Ribosome	NCgl1901	rpsO	30S ribosomal protein S15	INNLTEHLKFHK	K9(Acetyl)	1535.83	577000000	423000000	238000000	13500000	both-qA	3.97614	1.45854	2.72611	High	50	0.000190966	High	40	0.000106266	High	50	1.05e-05	High	49	1.37e-05	K44(aaLength:89, 34~54)	NRINNLTEHLKFHKHDHHSRR	NRINNLTEHLKFHKHDHHSRR
19553198	Genetic Information Processing	Translation	Aminoacyl-tRNA biosynthesis	NCgl1919		prolyl-tRNA synthetase	DLYNSYKDFPVTLYQIQTK	K7(Acetyl)	2378.2	11700000	0	0	0	CA		1.49165		High	35	0.00704623										K128(aaLength:588, 118~138)	ATVKDLYNSYKDFPVTLYQIQ	ATVKDLYNSYKDFPVTLYQIQ
19553199	Others	Others	unknown	NCgl1920		hypothetical protein	KVVSHFNKHYK	K8(Acetyl)	1428.77	0	0	0	3210000	TA		ND											High	25	0.00486949	K197(aaLength:245, 187~207)	GSRKVVSHFNKHYKGELARVL	GSRKVVSHFNKHYKGELARVL
19553205	Metabolism	Carbohydrate metabolism	Citrate cycle (TCA cycle)	NCgl1926	mqo	malate:quinone oxidoreductase	YEALKDHPLFQGMTYADDEATFTEK	K5(Acetyl)	2962.34	34200000	46500000	14000000	17100000	bothA		2.4124		High	33	0.00914022	High	60	1.11e-06	High	13	0.049885	High	31	0.000841337	K143(aaLength:500, 133~153)	AYIKARYEALKDHPLFQGMTY	AYIKARYEALKDHPLFQGMTY
19553205	Metabolism	Carbohydrate metabolism	Citrate cycle (TCA cycle)	NCgl1926	mqo	malate:quinone oxidoreductase	MIEWGDKLK	K9(Acetyl)	1161.6	12200000	13100000	0	0	CA		2.4124		High	16	0.50345	High	20	0.0157431							K467(aaLength:500, 457~477)	DRMIEWGDKLKDMIPSYGKKL	DRMIEWGDKLKDMIPSYGKKL
19553205	Metabolism	Carbohydrate metabolism	Citrate cycle (TCA cycle)	NCgl1926	mqo	malate:quinone oxidoreductase	AVGINEKFQVSR	K7(Acetyl)	1389.76	164000000	106000000	18400000	11400000	both-qA	9.0604	2.4124	3.75576	High	63	1.09e-05	High	65	3.24e-07	High	74	4.41e-08	High	73	5.57e-08	K93(aaLength:500, 83~103)	EIAKAVGINEKFQVSRQFWSH	EIAKAVGINEKFQVSRQFWSH
19553205	Metabolism	Carbohydrate metabolism	Citrate cycle (TCA cycle)	NCgl1926	mqo	malate:quinone oxidoreductase	ADGAKWIVTVK	K5(Acetyl)	1229.69	0	0	29100000	0	TA		2.4124								High	43	8.32e-05				K223(aaLength:500, 213~233)	EVKSIKADGAKWIVTVKNVHT	EVKSIKADGAKWIVTVKNVHT
19553205	Metabolism	Carbohydrate metabolism	Citrate cycle (TCA cycle)	NCgl1926	mqo	malate:quinone oxidoreductase	EFINPVPHVSFGQGADQVAYIKAR	K22(Acetyl)	2685.37	32800000	42700000	0	14500000	bothA		2.4124		High	16	0.480791	High	36	0.000405621				High	46	3.97e-05	K136(aaLength:500, 126~146)	GQGADQVAYIKARYEALKDHP	GQGADQVAYIKARYEALKDHP
19553205	Metabolism	Carbohydrate metabolism	Citrate cycle (TCA cycle)	NCgl1926	mqo	malate:quinone oxidoreductase	LKDMIPSYGKK	K10(Acetyl)	1321.72	0	5250000	0	2090000	bothA		2.4124		High	21	0.147217	High	21	0.008689				High	22	0.00633826	K475(aaLength:500, 465~485)	KLKDMIPSYGKKLASEPALFE	KLKDMIPSYGKKLASEPALFE
19553205	Metabolism	Carbohydrate metabolism	Citrate cycle (TCA cycle)	NCgl1926	mqo	malate:quinone oxidoreductase	YLVTEVLKDQDKR	K12(Acetyl)	1648.89	20100000	19900000	0	0	bothA		2.4124		High	45	0.000630894	High	38	0.000171156				High	40	9.84e-05	K376(aaLength:500, 366~386)	LVTEVLKDQDKRMDALREYMP	LVTEVLKDQDKRMDALREYMP
19553205	Metabolism	Carbohydrate metabolism	Citrate cycle (TCA cycle)	NCgl1926	mqo	malate:quinone oxidoreductase	GLLFGPYGGWTPKFLK	K16(Acetyl)	1822.99	42100000	0	8760000	0	TA		2.4124		High	15	0.570107				High	22	0.00645654				K333(aaLength:500, 323~343)	PYGGWTPKFLKEGSYLDLFKS	PYGGWTPKFLKEGSYLDLFKS
19553205	Metabolism	Carbohydrate metabolism	Citrate cycle (TCA cycle)	NCgl1926	mqo	malate:quinone oxidoreductase	LPLMAKGR	K6(Acetyl)	927.544	18700000	16400000	0	3210000	CA		2.4124		High	17	0.389006	High	20	0.0095273				High	13	0.0473119	K169(aaLength:500, 159~179)	TFTEKLPLMAKGRDFSDPVAI	TFTEKLPLMAKGRDFSDPVAI
19553207	Metabolism	Metabolism of other amino acids	Glutathione metabolism?	NCgl1928		mycothione/glutathione reductase	LKHVANAEMR	K2(Acetyl)	1210.64	0	12600000	0	0	CA		1.60597					High	23	0.00451825							K322(aaLength:465, 312~332)	LGDVSSPYKLKHVANAEMRAI	LGDVSSPYKLKHVANAEMRAI
19553211	Others	Others	Peptidases	NCgl1932		methionine aminopeptidase	VIESYAKR	K7(Acetyl)	1007.55	0	13200000	0	4270000	bothA		0.88935					High	36	0.000255252				High	46	2.45e-05	K197(aaLength:294, 187~207)	VIGRVIESYAKRFGYNVVRDF	VIGRVIESYAKRFGYNVVRDF
19553217	Metabolism	Metabolism of terpenoids and polyketides	Terpenoid backbone biosynthesis	NCgl1938	ispG	4-hydroxy-3-methylbut-2-en-1-yl diphosphate synthase	VACPKTVDAEALPIIAK	C3(Carbamidomethyl); K5(Acetyl)	1838.01	36900000	39800000	0	7980000	bothA		2.15127		High	49	0.000238757	High	42	6.78e-05				High	35	0.000339602	K76(aaLength:393, 66~86)	GCDIVRVACPKTVDAEALPII	GCDIVRVACPKTVDAEALPII
19553217	Metabolism	Metabolism of terpenoids and polyketides	Terpenoid backbone biosynthesis	NCgl1938	ispG	4-hydroxy-3-methylbut-2-en-1-yl diphosphate synthase	GEVIKTVPESQIVETLIEEAMR	K5(Acetyl)	2513.32	5470000	1590000	0	7160000	bothA		2.15127		High	20	0.203215	High	28	0.00292531				High	55	6.6e-06	K350(aaLength:393, 340~360)	GQIFVKGEVIKTVPESQIVET	GQIFVKGEVIKTVPESQIVET
19553217	Metabolism	Metabolism of terpenoids and polyketides	Terpenoid backbone biosynthesis	NCgl1938	ispG	4-hydroxy-3-methylbut-2-en-1-yl diphosphate synthase	QLAEQSDYPLHLGVTEAGPKFMGTIK	K20(Acetyl)	2872.46	57000000	0	19100000	8180000	bothA		2.15127		High	23	0.0939629				High	15	0.0674146	High	27	0.00365161	K226(aaLength:393, 216~236)	LHLGVTEAGPKFMGTIKSSVA	LHLGVTEAGPKFMGTIKSSVA
19553217	Metabolism	Metabolism of terpenoids and polyketides	Terpenoid backbone biosynthesis	NCgl1938	ispG	4-hydroxy-3-methylbut-2-en-1-yl diphosphate synthase	KSPIPVIADIHFQPKYIFAAIDAGCAAVR	K15(Acetyl); C25(Carbamidomethyl)	3210.72	12800000	1940000	0	0	CA*		2.15127		High	22	0.127045	High	25	0.00466797							K103(aaLength:393, 93~113)	PVIADIHFQPKYIFAAIDAGC	PVIADIHFQPKYIFAAIDAGC
19553217	Metabolism	Metabolism of terpenoids and polyketides	Terpenoid backbone biosynthesis	NCgl1938	ispG	4-hydroxy-3-methylbut-2-en-1-yl diphosphate synthase	TVDAEALPIIAKK	K12(Acetyl)	1410.82	55600000	53500000	6390000	15700000	both-qA	4.93889	2.15127	2.29581	High	38	0.00343524	High	54	4.27e-06	High	21	0.0077085	High	28	0.00144867	K88(aaLength:393, 78~98)	VDAEALPIIAKKSPIPVIADI	VDAEALPIIAKKSPIPVIADI
19553220	Others	Others	unknown	NCgl1941		hypothetical protein	GVSTLDEPSAAWGWHGLKR	K18(Acetyl)	2109.05	150000000	146000000	0	45000000	bothA		5.97602		High	39	0.00268508	High	42	9.38e-05				High	34	0.000533745	K32(aaLength:147, 22~42)	PSAAWGWHGLKRNTIQLAGWI	PSAAWGWHGLKRNTIQLAGWI
19553223	Genetic Information Processing	Translation	Ribosome biogenesis	NCgl1944		ribosomal RNA large subunit methyltransferase N	VHVNLIPLNPTPGSKWDAAPK	K15(Acetyl)	2296.24	8190000	0	0	0	CA		1.7851		High	25	0.06382										K320(aaLength:366, 310~330)	LIPLNPTPGSKWDAAPKARQD	LIPLNPTPGSKWDAAPKARQD
19553223	Genetic Information Processing	Translation	Ribosome biogenesis	NCgl1944		ribosomal RNA large subunit methyltransferase N	LSNIVFMGMGEPLANYKR	K17(Acetyl)	2082.05	7580000	0	0	0	CA		1.7851		High	20	0.184059										K185(aaLength:366, 175~195)	MGMGEPLANYKRVVSAVRQIT	MGMGEPLANYKRVVSAVRQIT
19553223	Genetic Information Processing	Translation	Ribosome biogenesis	NCgl1944		ribosomal RNA large subunit methyltransferase N	ATPVPLVFNAPKR	K12(Acetyl)	1451.84	4850000	0	0	0	CA		1.7851		High	21	0.163665										K13(aaLength:366, 3~23)	TPVPLVFNAPKRGMPPTHFAD	TPVPLVFNAPKRGMPPTHFAD
19553226	Genetic Information Processing	Translation	Translation factors	NCgl1947	frr	ribosome recycling factor	GMDQLKK	K7(Acetyl)	861.45	12100000	13800000	0	4460000	bothA		1.3837		High	14	0.779752	High	20	0.0109893				High	22	0.00580724	K141(aaLength:185, 131~151)	IRRKGMDQLKKLQKDGDAGED	IRRKGMDQLKKLQKDGDAGED
19553226	Genetic Information Processing	Translation	Translation factors	NCgl1947	frr	ribosome recycling factor	MLLIKPYEMSSMQVIENAIR	K5(Acetyl); M12(Oxidation)	2424.24	1200000	9230000	4240000	2700000	both-qA	1.50288	1.3837	1.08613	High	30	0.0187481	High	45	6.23e-05	High	25	0.00587156	High	35	0.000596278	K68(aaLength:185, 58~78)	TVPEPRMLLIKPYEMSSMQVI	TVPEPRMLLIKPYEMSSMQVI
23308884	Metabolism	Nucleotide metabolism	Pyrimidine metabolism	NCgl1948	pyrH	uridylate kinase	ALEIGCDVLLMAKAVDGVYSDDPR	C6(Carbamidomethyl); K13(Acetyl)	2649.28	45800000	36900000	5470000	9690000	both-qA	5.45515	1.75147	3.11461	High	51	0.00014654	High	53	5.56e-06	High	29	0.00247194	High	30	0.00169219	K167(aaLength:243, 157~177)	EIGCDVLLMAKAVDGVYSDDP	EIGCDVLLMAKAVDGVYSDDP
19553228	Genetic Information Processing	Translation	Translation factors	NCgl1949	tsf	elongation factor Ts	ALEESAGDFDKAVEILR	K11(Acetyl)	1904.96	110000000	111000000	56800000	69400000	both-qA	1.75119	1.29445	1.35284	High	93	9.53e-09	High	77	2.13e-08	High	85	3.3e-09	High	84	4.96e-09	K36(aaLength:275, 26~46)	ALEESAGDFDKAVEILRVKGA	ALEESAGDFDKAVEILRVKGA
19553228	Genetic Information Processing	Translation	Translation factors	NCgl1949	tsf	elongation factor Ts	EEGKPEQAIPKIVEGR	K11(Acetyl)	1821.97	893000000	783000000	0	157000000	bothA		1.29445		High	34	0.00827859	High	31	0.00079794				High	29	0.00121051	K225(aaLength:275, 215~235)	EEGKPEQAIPKIVEGRLNGFY	EEGKPEQAIPKIVEGRLNGFY
19553228	Genetic Information Processing	Translation	Translation factors	NCgl1949	tsf	elongation factor Ts	LRELTGSGMLDCKK	C12(Carbamidomethyl); K13(Acetyl)	1649.83	89000000	77500000	0	5480000	CA		1.29445		High	27	0.0357237	High	27	0.00237635				High	15	0.0400814	K24(aaLength:275, 14~34)	ELTGSGMLDCKKALEESAGDF	ELTGSGMLDCKKALEESAGDF
19553228	Genetic Information Processing	Translation	Translation factors	NCgl1949	tsf	elongation factor Ts	ENVLLEQSSVADSKK	K15(Acetyl)	1688.87	123000000	86000000	71000000	72700000	both-qA	1.45442	1.29445	1.12358	High	50	0.000183635	High	56	2.85e-06	High	77	2.31e-08	High	71	7.62e-08	K251(aaLength:275, 241~261)	LEQSSVADSKKTVKALLDEAG	LEQSSVADSKKTVKALLDEAG
19553228	Genetic Information Processing	Translation	Translation factors	NCgl1949	tsf	elongation factor Ts	IGEKLELR	K4(Acetyl)	999.584	8700000	8390000	13200000	4300000	bothA		1.29445		High	17	0.365558	High	66	2.28e-07	High	39	0.000117482	High	52	5.93e-06	K131(aaLength:275, 121~141)	LQEFSAKIGEKLELRRAVTLE	LQEFSAKIGEKLELRRAVTLE
19553228	Genetic Information Processing	Translation	Translation factors	NCgl1949	tsf	elongation factor Ts	ELTGSGMLDCKK	C10(Carbamidomethyl); K12(Acetyl)	1380.65	104000000	85300000	0	2460000	bothA		1.29445		High	80	2.02e-07	High	80	1.12e-08				High	59	1.16e-06	K25(aaLength:275, 15~35)	LTGSGMLDCKKALEESAGDFD	LTGSGMLDCKKALEESAGDFD
19553228	Genetic Information Processing	Translation	Translation factors	NCgl1949	tsf	elongation factor Ts	ANYTAADVKK	K9(Acetyl)	1122.58	26400000	1320000	0	20000000	bothA		1.29445		High	22	0.118565	High	25	0.00318398				High	20	0.0090985	K10(aaLength:275, 1~20)	MANYTAADVKKLRELTGSGM	XMANYTAADVKKLRELTGSGM
19553228	Genetic Information Processing	Translation	Translation factors	NCgl1949	tsf	elongation factor Ts	EDVPAEIIEKER	K10(Acetyl)	1469.75	101000000	106000000	38800000	54000000	both-qA	2.2306	1.29445	1.7232	High	60	2.13e-05	High	30	0.000922508	High	55	3.36e-06	High	46	2.48e-05	K204(aaLength:275, 194~214)	REDVPAEIIEKERSIAEQITR	REDVPAEIIEKERSIAEQITR
19553228	Genetic Information Processing	Translation	Translation factors	NCgl1949	tsf	elongation factor Ts	TVKALLDEAGVTVTSFAR	K3(Acetyl)	1920.05	4610000	6020000	0	2680000	CA		1.29445		High	25	0.0647078	High	24	0.00398997				High	16	0.0237121	K254(aaLength:275, 244~264)	SSVADSKKTVKALLDEAGVTV	SSVADSKKTVKALLDEAGVTV
19553228	Genetic Information Processing	Translation	Translation factors	NCgl1949	tsf	elongation factor Ts	NSDFKEFAAK	K5(Acetyl)	1198.58	20400000	17800000	17600000	8650000	bothA		1.29445		High	39	0.00250586	High	61	7.34e-07	High	15	0.0289714	High	21	0.00853041	K86(aaLength:275, 76~96)	TDFVAKNSDFKEFAAKVADAA	TDFVAKNSDFKEFAAKVADAA
19553229	Genetic Information Processing	Translation	Ribosome	NCgl1950	rpsB	30S ribosomal protein S2	ETVAHGGTVLFVGTKK	K16(Acetyl)	1685.92	46000000	37700000	48800000	49700000	bothA		1.37947		High	19	0.246579	High	31	0.000825981	High	29	0.00114543	High	18	0.0161425	K74(aaLength:272, 64~84)	GGTVLFVGTKKQAQEAVQVEA	GGTVLFVGTKKQAQEAVQVEA
19553229	Genetic Information Processing	Translation	Ribosome	NCgl1950	rpsB	30S ribosomal protein S2	WLGGMLTNFQTVSKR	K14(Acetyl)	1779.92	47100000	34400000	15000000	11600000	bothA		1.37947		High	94	7.69e-09	High	94	6.14e-10	High	19	0.0173018	High	41	0.000110177	K109(aaLength:272, 99~119)	GMLTNFQTVSKRLNRMKELQA	GMLTNFQTVSKRLNRMKELQA
19553239	Genetic Information Processing	Translation	Ribosome	NCgl1960	rplS	50S ribosomal protein L19	NILDKIDAASLR	K5(Acetyl)	1370.76	0	0	3530000	3650000	TA*		1.93866								High	16	0.0303516	High	20	0.0129828	K6(aaLength:113, 1~16)	MNILDKIDAASLRDDV	XXXXXMNILDKIDAASLRDDV
19553239	Genetic Information Processing	Translation	Ribosome	NCgl1960	rplS	50S ribosomal protein L19	TFPVHSPNIEKIEVIR	K11(Acetyl)	1921.06	246000000	252000000	90900000	109000000	both-qA	2.49125	1.93866	1.28504	High	56	4.9e-05	High	45	3e-05	High	40	9.51e-05	High	53	5.13e-06	K82(aaLength:113, 72~92)	TFPVHSPNIEKIEVIRRGDVR	TFPVHSPNIEKIEVIRRGDVR
19553239	Genetic Information Processing	Translation	Ribosome	NCgl1960	rplS	50S ribosomal protein L19	AKLYYLR	K2(Acetyl)	968.557	81200000	0	0	0	CA		1.93866		High	39	0.0023225										K95(aaLength:113, 85~105)	VIRRGDVRRAKLYYLRELRGK	VIRRGDVRRAKLYYLRELRGK
19553241	Metabolism	Metabolism of cofactors and vitamins	Thiamine metabolism	NCgl1962		glycine/D-amino acid oxidase	VSKYTDLPTGYR	K3(Acetyl)	1441.73	12000000	8850000	2460000	1650000	bothA		2.63899		High	28	0.0286389	High	29	0.00131734	High	19	0.0165937	High	21	0.00854472	K80(aaLength:374, 70~90)	LYPDLLQRVSKYTDLPTGYRT	LYPDLLQRVSKYTDLPTGYRT
19553241	Metabolism	Metabolism of cofactors and vitamins	Thiamine metabolism	NCgl1962		glycine/D-amino acid oxidase	YMHLKDLPVDVLTTR	K5(Acetyl)	1842.98	12300000	6790000	2620000	0	bothA		2.63899		High	19	0.275395	High	41	0.000112546	High	32	0.000989575				K116(aaLength:374, 106~126)	VAELIKYMHLKDLPVDVLTTR	VAELIKYMHLKDLPVDVLTTR
19553241	Metabolism	Metabolism of cofactors and vitamins	Thiamine metabolism	NCgl1962		glycine/D-amino acid oxidase	LQPMVTKVVR	K7(Acetyl)	1212.71	0	18600000	0	0	CA		2.63899					High	25	0.00315479							K247(aaLength:374, 237~257)	VPERLQPMVTKVVRGFVEDRQ	VPERLQPMVTKVVRGFVEDRQ
19553253	Genetic Information Processing	Translation	Ribosome biogenesis	NCgl1974	rimM	16S rRNA-processing protein RimM	LLVKFAEVPDR	K4(Acetyl)	1328.76	13400000	15700000	2050000	3600000	both-qA	5.15044	1.02138	5.04265	High	51	0.000174565	High	30	0.00129828	High	33	0.0006485	High	29	0.00173527	K67(aaLength:171, 57~77)	ARMHQGRLLVKFAEVPDRTAA	ARMHQGRLLVKFAEVPDRTAA
19553255	Genetic Information Processing	Translation	Ribosome	NCgl1976	rpsP	30S ribosomal protein S16	VTGDWQKFK	K7(Acetyl)	1150.59	242000000	200000000	170000000	107000000	both-qA	1.59567	1.09053	1.4632	High	55	5.73e-05	High	61	7.98e-07	High	56	2.51e-06	High	62	6.98e-07	K82(aaLength:165, 72~92)	ALLKVTGDWQKFKGIEGAEGT	ALLKVTGDWQKFKGIEGAEGT
19553255	Genetic Information Processing	Translation	Ribosome	NCgl1976	rpsP	30S ribosomal protein S16	LELFNQALSEANNGPTAEAITEKK	K24(Acetyl)	2630.33	29000000	29700000	0	25600000	bothA		1.09053		High	54	7.28e-05	High	68	3.14e-07				High	74	7.23e-08	K126(aaLength:165, 116~136)	GPTAEAITEKKKKAREDKEAK	GPTAEAITEKKKKAREDKEAK
19553255	Genetic Information Processing	Translation	Ribosome	NCgl1976	rpsP	30S ribosomal protein S16	FKGIEGAEGTLR	K2(Acetyl)	1319.7	67500000	57000000	47300000	18900000	both-qA	1.88066	1.09053	1.72454	High	26	0.0455991	High	33	0.000561009	High	47	2.06e-05	High	49	1.26e-05	K84(aaLength:165, 74~94)	LKVTGDWQKFKGIEGAEGTLR	LKVTGDWQKFKGIEGAEGTLR
19553261	Environmental Information Processing	Signal transduction	Two-component system	NCgl1982		nitrogen regulatory protein PII	GAEYAVDFVPKVK	K13(Acetyl)	1464.77	0	32700000	0	22200000	bothA		1.04484					High	21	0.00777983				High	33	0.000539473	K60(aaLength:112, 50~70)	EYAVDFVPKVKIEVIISDAQA	EYAVDFVPKVKIEVIISDAQA
19553263	Genetic Information Processing	Folding, sorting and degradation	Protein export	NCgl1984		signal recognition particle GTPase	LHTSTGLMDQLGKVK	K15(Acetyl)	1669.9	5660000	0	0	0	CA		3.35954		High	22	0.136759										K491(aaLength:582, 481~501)	TGLMDQLGKVKRVVEKKAVVD	TGLMDQLGKVKRVVEKKAVVD
19553274	Others	Others	unknown	NCgl1996		hypothetical protein	HAHSVVAKANDTADR	K8(Acetyl)	1633.81	0	0	0	1380000	TA		1.66746											High	37	0.000224749	K109(aaLength:263, 99~119)	ATKHAHSVVAKANDTADRIVS	ATKHAHSVVAKANDTADRIVS
19553274	Others	Others	unknown	NCgl1996		hypothetical protein	IVDAAHADSNKLR	K11(Acetyl)	1451.76	6980000	0	0	0	CA		1.66746		High	25	0.0691762										K188(aaLength:263, 178~198)	IVDAAHADSNKLRNECDDYVD	IVDAAHADSNKLRNECDDYVD
19553277	Metabolism	Amino acid metabolism	Alanine, aspartate and glutamate metabolism	NCgl1999	gdh	glutamate dehydrogenase	TVDEQVSNYYDMLLKR	K15(Acetyl)	2015.98	54600000	54100000	27500000	29800000	both-qA	1.89703	1.58073	1.2001	High	60	1.79e-05	High	59	1.43e-06	High	38	0.000160683	High	39	0.000117482	K16(aaLength:447, 6~26)	QVSNYYDMLLKRNAGEPEFHQ	QVSNYYDMLLKRNAGEPEFHQ
19553277	Metabolism	Amino acid metabolism	Alanine, aspartate and glutamate metabolism	NCgl1999	gdh	glutamate dehydrogenase	IVLEKDPHYADYGLIQR	K5(Acetyl)	2072.08	45100000	53300000	0	35300000	bothA		1.58073		High	40	0.00199506	High	51	1.35e-05				High	21	0.0117621	K41(aaLength:447, 31~51)	VLESLKIVLEKDPHYADYGLI	VLESLKIVLEKDPHYADYGLI
19553277	Metabolism	Amino acid metabolism	Alanine, aspartate and glutamate metabolism	NCgl1999	gdh	glutamate dehydrogenase	TCAETAAEYGHENDYVVGANIAGFKK	C2(Carbamidomethyl); K26(Acetyl)	2857.32	55000000	60200000	27300000	33900000	both-qA	1.88235	1.58073	1.19081	High	43	0.0009999	High	28	0.00144867	High	42	6.56e-05	High	68	1.77e-07	K436(aaLength:447, 426~446)	VVGANIAGFKKVADAMLAQGV	VVGANIAGFKKVADAMLAQGV
19553277	Metabolism	Amino acid metabolism	Alanine, aspartate and glutamate metabolism	NCgl1999	gdh	glutamate dehydrogenase	LQVIMKNIFK	K6(Acetyl)	1275.75	200000000	201000000	77000000	92700000	both-qA	2.36299	1.58073	1.49487	High	35	0.0058608	High	35	0.000353159	High	25	0.00348313	High	40	9.31e-05	K406(aaLength:447, 396~416)	YTDERLQVIMKNIFKTCAETA	YTDERLQVIMKNIFKTCAETA
23308892	Metabolism	Carbohydrate metabolism	Glycolysis / Gluconeogenesis	NCgl2008	pyk	pyruvate kinase	LNFSHGDHPDHEQNYKWVR	K16(Acetyl)	2421.11	493000000	343000000	175000000	141000000	both-qA	2.64557	1.92255	1.37607	High	42	0.001156	High	79	1.17e-08	High	54	4.3e-06	High	39	0.000126756	K49(aaLength:475, 39~59)	GDHPDHEQNYKWVREAAEKTG	GDHPDHEQNYKWVREAAEKTG
23308892	Metabolism	Carbohydrate metabolism	Glycolysis / Gluconeogenesis	NCgl2008	pyk	pyruvate kinase	SPADAELVHKIMDEEGR	K10(Acetyl)	1938.93	0	39400000	0	16100000	bothA		1.92255					High	46	2.68e-05				High	28	0.00167098	K204(aaLength:475, 194~214)	RSPADAELVHKIMDEEGRRVP	RSPADAELVHKIMDEEGRRVP
23308892	Metabolism	Carbohydrate metabolism	Glycolysis / Gluconeogenesis	NCgl2008	pyk	pyruvate kinase	ALVAFTTSGDTAKR	K13(Acetyl)	1479.78	68200000	52100000	33500000	4060000	both-qA	3.20288	1.92255	1.66595	High	57	3.64e-05	High	60	1.05e-06	High	59	1.39e-06	High	61	7.71e-07	K380(aaLength:475, 370~390)	VAFTTSGDTAKRVARLHSHLP	VAFTTSGDTAKRVARLHSHLP
23308892	Metabolism	Carbohydrate metabolism	Glycolysis / Gluconeogenesis	NCgl2008	pyk	pyruvate kinase	AVGILADLQGPKIR	K12(Acetyl)	1492.89	23300000	22300000	6880000	6450000	both-qA	3.42086	1.92255	1.77933	High	72	1.24e-06	High	61	8.81e-07	High	72	5.96e-08	High	53	5.41e-06	K72(aaLength:475, 62~82)	VGILADLQGPKIRLGRFTDGA	VGILADLQGPKIRLGRFTDGA
23308892	Metabolism	Carbohydrate metabolism	Glycolysis / Gluconeogenesis	NCgl2008	pyk	pyruvate kinase	GDLGVEVPLEEVPLVQKR	K17(Acetyl)	2019.11	173000000	145000000	81500000	57600000	both-qA	2.28613	1.92255	1.18911	High	53	0.000106404	High	45	3.79e-05	High	36	0.000315435	High	67	2.68e-07	K259(aaLength:475, 249~269)	VPLEEVPLVQKRAIQIARENA	VPLEEVPLVQKRAIQIARENA
19553291	Metabolism	Amino acid metabolism	Histidine metabolism	NCgl2013	hisF	imidazole glycerol phosphate synthase subunit HisF	RYDEEGADELTFLDVTASKHGR	K19(Acetyl)	2551.21	0	13600000	0	0	CA		1.3716					High	38	0.000142551							K57(aaLength:258, 47~67)	ELTFLDVTASKHGRGTMLDVV	ELTFLDVTASKHGRGTMLDVV
19553293	Metabolism	Amino acid metabolism	Histidine metabolism	NCgl2015		1-(5-phosphoribosyl)-5-[(5-phosphoribosylamino)methylideneamino] imidazole-4-carboxamide isomerase	YQDEGIDSVIIGKALYEHK	K13(Acetyl)	2220.12	49000000	49000000	0	32600000	bothA		0.813096		High	29	0.0280515	High	71	1.05e-07				High	21	0.0105043	K226(aaLength:246, 216~236)	DEGIDSVIIGKALYEHKFTLE	DEGIDSVIIGKALYEHKFTLE
19553293	Metabolism	Amino acid metabolism	Histidine metabolism	NCgl2015		1-(5-phosphoribosyl)-5-[(5-phosphoribosylamino)methylideneamino] imidazole-4-carboxamide isomerase	VNIGTAALEKPEWIASAIQR	K10(Acetyl)	2209.2	0	3920000	0	0	CA		0.813096					High	33	0.00051996							K109(aaLength:246, 99~119)	RVNIGTAALEKPEWIASAIQR	RVNIGTAALEKPEWIASAIQR
19553293	Metabolism	Amino acid metabolism	Histidine metabolism	NCgl2015		1-(5-phosphoribosyl)-5-[(5-phosphoribosylamino)methylideneamino] imidazole-4-carboxamide isomerase	WQEQGAKWLHFVDLDAAFNR	K7(Acetyl)	2473.21	8540000	8120000	0	0	CA*		0.813096		High	20	0.201352	High	33	0.000557429							K46(aaLength:246, 36~56)	SALKWQEQGAKWLHFVDLDAA	SALKWQEQGAKWLHFVDLDAA
19553293	Metabolism	Amino acid metabolism	Histidine metabolism	NCgl2015		1-(5-phosphoribosyl)-5-[(5-phosphoribosylamino)methylideneamino] imidazole-4-carboxamide isomerase	SYGTPLESALKWQEQGAK	K11(Acetyl)	2035.01	90100000	66500000	24200000	26400000	both-qA	3.09486	0.813096	3.80627	High	74	7.43e-07	High	79	1.71e-08	High	79	1.77e-08	High	63	6e-07	K39(aaLength:246, 29~49)	SYGTPLESALKWQEQGAKWLH	SYGTPLESALKWQEQGAKWLH
19553293	Metabolism	Amino acid metabolism	Histidine metabolism	NCgl2015		1-(5-phosphoribosyl)-5-[(5-phosphoribosylamino)methylideneamino] imidazole-4-carboxamide isomerase	ALYEHKFTLEEALAAVEK	K6(Acetyl)	2104.1	69100000	61200000	28000000	34200000	both-qA	2.09486	0.813096	2.57639	High	40	0.00193177	High	43	8.54e-05	High	29	0.00200193	High	47	3.17e-05	K232(aaLength:246, 222~242)	VIIGKALYEHKFTLEEALAAV	VIIGKALYEHKFTLEEALAAV
19553298	Metabolism	Amino acid metabolism	Histidine metabolism	NCgl2020		histidinol-phosphate aminotransferase	DAVELRDELAAYITKQTGVAVTR	K15(Acetyl)	2561.35	7010000	6140000	0	0	CA*		2.39552		High	53	0.000101381	High	34	0.000467674							K81(aaLength:366, 71~91)	LRDELAAYITKQTGVAVTRDN	LRDELAAYITKQTGVAVTRDN
19553298	Metabolism	Amino acid metabolism	Histidine metabolism	NCgl2020		histidinol-phosphate aminotransferase	AKQPDIVFVTTPNNPTGDVTSLDDVER	K2(Acetyl)	2970.47	0	13100000	0	0	CA		2.39552					High	27	0.00297418							K160(aaLength:366, 150~170)	MDVALEEIRAKQPDIVFVTTP	MDVALEEIRAKQPDIVFVTTP
19553299	Metabolism	Amino acid metabolism	Histidine metabolism	NCgl2021	hisD	histidinol dehydrogenase	GAEAALDYGEKFDHIRPASVR	K11(Acetyl)	2344.16	230000000	257000000	86000000	111000000	both-qA	2.47208	2.08879	1.1835	High	29	0.023225	High	27	0.00243611	High	31	0.000807965	High	25	0.00395285	K56(aaLength:442, 46~66)	GAEAALDYGEKFDHIRPASVR	GAEAALDYGEKFDHIRPASVR
19553304	Metabolism	Carbohydrate metabolism	Starch and sucrose metabolism	NCgl2026		pullulanase	VHGPWNPDEGKR	K11(Acetyl)	1433.69	14500000	0	0	17400000	bothA		1.05808		High	28	0.0290373							High	24	0.0036557	K91(aaLength:836, 81~101)	VHGPWNPDEGKRCDANKLLVD	VHGPWNPDEGKRCDANKLLVD
19553316	Metabolism	Carbohydrate metabolism	Starch and sucrose metabolism	NCgl2037		maltooligosyl trehalose synthase	MAVVHKSLELR	K6(Acetyl)	1324.74	25400000	0	0	8970000	TA		2.10309		High	13	0.893216							High	22	0.00580724	K703(aaLength:811, 693~713)	ADIAKMAVVHKSLELRAEFRA	ADIAKMAVVHKSLELRAEFRA
19553316	Metabolism	Carbohydrate metabolism	Starch and sucrose metabolism	NCgl2037		maltooligosyl trehalose synthase	ESEDKFSMLALTHSGSTWDER	K5(Acetyl)	2468.1	22600000	22300000	9620000	0	CA		2.10309		High	20	0.196316	High	28	0.00145201	High	14	0.0404548				K316(aaLength:811, 306~326)	GVFISRESEDKFSMLALTHSG	GVFISRESEDKFSMLALTHSG
19553316	Metabolism	Carbohydrate metabolism	Starch and sucrose metabolism	NCgl2037		maltooligosyl trehalose synthase	AQLPYLKK	K8(Acetyl)	1002.6	13500000	8080000	0	0	CA*		2.10309		High	33	0.00986181	High	39	0.000116137							K39(aaLength:811, 29~49)	QAKAQLPYLKKLGISHLYLSP	QAKAQLPYLKKLGISHLYLSP
19553316	Metabolism	Carbohydrate metabolism	Starch and sucrose metabolism	NCgl2037		maltooligosyl trehalose synthase	YFDHLFPIAPGTEEGTPQEVYKR	K22(Acetyl)	2736.33	48000000	54700000	17600000	26300000	bothA		2.10309		High	25	0.0588785	High	32	0.000845104	High	27	0.0020369	High	17	0.0240823	K191(aaLength:811, 181~201)	TEEGTPQEVYKRQHYRLQFWR	TEEGTPQEVYKRQHYRLQFWR
19553316	Metabolism	Carbohydrate metabolism	Starch and sucrose metabolism	NCgl2037		maltooligosyl trehalose synthase	TMTTLSTHDTKR	K11(Acetyl)	1433.71	0	0	0	2140000	TA		2.10309											High	24	0.004385	K505(aaLength:811, 495~515)	TMTTLSTHDTKRGEDTRARII	TMTTLSTHDTKRGEDTRARII
19553317	Others	Others	unknown	NCgl2038		hypothetical protein	VLQDSFIVHKSVDK	K10(Acetyl)	1656.9	52800000	45700000	0	0	CA*		1.12644		High	37	0.00400827	High	32	0.000978327							K108(aaLength:341, 98~118)	KVLQDSFIVHKSVDKAAETRI	KVLQDSFIVHKSVDKAAETRI
19553317	Others	Others	unknown	NCgl2038		hypothetical protein	IIDDLLLKR	K8(Acetyl)	1140.7	3510000	0	0	0	CA		1.12644		High	24	0.0835519										K298(aaLength:341, 288~308)	QIRIIDDLLLKRFGQSHIDAT	QIRIIDDLLLKRFGQSHIDAT
23308896	Metabolism	Carbohydrate metabolism	Starch and sucrose metabolism	NCgl2045		1,4-alpha-glucan branching enzyme	INDAYKQLLHLR	K6(Acetyl)	1525.85	18500000	18900000	9990000	14300000	both-qA	1.53973	1.08821	1.41492	High	35	0.00683843	High	37	0.000198596	High	23	0.00461286	High	50	9.66e-06	K514(aaLength:595, 504~524)	AEQRRINDAYKQLLHLRHTLG	AEQRRINDAYKQLLHLRHTLG
23308896	Metabolism	Carbohydrate metabolism	Starch and sucrose metabolism	NCgl2045		1,4-alpha-glucan branching enzyme	NWGYDGVLWHAVHAGYGGPAGLKK	K23(Acetyl)	2595.29	0	11200000	18800000	24000000	bothA		1.08821					High	21	0.00846044	High	24	0.00391742	High	44	4.59e-05	K190(aaLength:595, 180~200)	HAGYGGPAGLKKLIDASHQAG	HAGYGGPAGLKKLIDASHQAG
23308896	Metabolism	Carbohydrate metabolism	Starch and sucrose metabolism	NCgl2045		1,4-alpha-glucan branching enzyme	SLIAESELNDPKFVTSR	K12(Acetyl)	1948.01	6680000	8180000	0	5420000	bothA		1.08821		High	26	0.051281	High	25	0.00525208				High	34	0.000625345	K314(aaLength:595, 304~324)	LIAESELNDPKFVTSREAGGF	LIAESELNDPKFVTSREAGGF
23308897	Metabolism	Amino acid metabolism	Glycine, serine and threonine metabolism	NCgl2046		threonine dehydratase	LSEETGAEIYLKR	K12(Acetyl)	1550.8	3310000	0	0	0	CA		2.08856		High	26	0.048973										K59(aaLength:436, 49~69)	SEETGAEIYLKREDLQDVRSY	SEETGAEIYLKREDLQDVRSY
19553328	Metabolism	Amino acid metabolism	Cysteine and methionine metabolism	NCgl2048		methionine synthase II	ASVGNPEFTGPITYIGQEETQTDVDLLKK	K29(Acetyl)	3192.59	0	15800000	13200000	0	bothA		1.51108					High	27	0.00441601	High	23	0.00891322	High	37	0.000414719	K168(aaLength:401, 158~178)	ETQTDVDLLKKGMNAAGATDG	ETQTDVDLLKKGMNAAGATDG
19553328	Metabolism	Amino acid metabolism	Cysteine and methionine metabolism	NCgl2048		methionine synthase II	LHSQIAWAKLESLVEGAR	K9(Acetyl)	2050.11	153000000	190000000	71100000	75800000	both-qA	2.33492	1.51108	1.5452	High	20	0.199966	High	64	4.26e-07	High	62	8.13e-07	High	55	3.55e-06	K385(aaLength:401, 375~395)	GRLHSQIAWAKLESLVEGARI	GRLHSQIAWAKLESLVEGARI
19553328	Metabolism	Amino acid metabolism	Cysteine and methionine metabolism	NCgl2048		methionine synthase II	IVQFAKLVGPENVIASTDCGLGGR	K6(Acetyl); C19(Carbamidomethyl)	2543.33	110000000	49800000	35600000	9780000	both-qA	3.52138	1.51108	2.33038	High	55	5.74e-05	High	43	0.000120625	High	38	0.00033452	High	29	0.00303199	K358(aaLength:401, 348~368)	LVADRIVQFAKLVGPENVIAS	LVADRIVQFAKLVGPENVIAS
19553328	Metabolism	Amino acid metabolism	Cysteine and methionine metabolism	NCgl2048		methionine synthase II	TPELLDANIKR	K10(Acetyl)	1311.73	32100000	24500000	21900000	15700000	both-qA	1.50532	1.51108	0.99619	High	54	7.5e-05	High	51	8.15e-06	High	61	7.64e-07	High	49	1.31e-05	K26(aaLength:401, 16~36)	RTPELLDANIKRSNGEIGEEE	RTPELLDANIKRSNGEIGEEE
19553328	Metabolism	Amino acid metabolism	Cysteine and methionine metabolism	NCgl2048		methionine synthase II	LTNKFYDTDEEVVAACADALSQEYK	K4(Acetyl); C16(Carbamidomethyl)	2922.35	35200000	40400000	6300000	16000000	both-qA	3.39013	1.51108	2.24352	High	36	0.0049199	High	74	3.67e-08	High	53	4.76e-06	High	45	3.3e-05	K194(aaLength:401, 184~204)	SPGSAARLTNKFYDTDEEVVA	SPGSAARLTNKFYDTDEEVVA
23308898	Genetic Information Processing	Replication and repair	DNA replication	NCgl2049	dnaE	DNA polymerase III subunit alpha	DFSDYLDKIDTLPCNKR	C14(Carbamidomethyl); K16(Acetyl)	2142.02	8890000	7210000	0	0	CA		0.236782		High	17	0.357237	High	27	0.00210363							K909(aaLength:1194, 899~919)	LDKIDTLPCNKRITESLIKGG	LDKIDTLPCNKRITESLIKGG
19553337	Genetic Information Processing	Translation	Ribosome biogenesis	NCgl2057		23S RNA-specific pseudouridylate synthase	GYTVLKR	K6(Acetyl)	878.509	9810000	8250000	0	0	CA*		T		High	34	0.00833598	High	27	0.00192739							K162(aaLength:310, 152~172)	AASERGYTVLKRAFRDRTVDK	AASERGYTVLKRAFRDRTVDK
19553348	Genetic Information Processing	Translation	Aminoacyl-tRNA biosynthesis	NCgl2068	ileS	isoleucyl-tRNA synthetase	VLLAKDLVGSYAK	K5(Acetyl)	1418.83	7850000	7420000	0	0	CA*		2.22419		High	52	0.000124726	High	60	1.1e-06							K288(aaLength:1054, 278~298)	EFVGKRVLLAKDLVGSYAKEL	EFVGKRVLLAKDLVGSYAKEL
19553348	Genetic Information Processing	Translation	Aminoacyl-tRNA biosynthesis	NCgl2068	ileS	isoleucyl-tRNA synthetase	VFGWDTHGLPAELEAEKQLGIK	K17(Acetyl)	2480.29	22900000	0	0	0	CA		2.22419		High	31	0.0145197										K108(aaLength:1054, 98~118)	HGLPAELEAEKQLGIKDKGEI	HGLPAELEAEKQLGIKDKGEI
19553348	Genetic Information Processing	Translation	Aminoacyl-tRNA biosynthesis	NCgl2068	ileS	isoleucyl-tRNA synthetase	DGQFGKWLEGAR	K6(Acetyl)	1405.68	5660000	5660000	0	0	CA*		2.22419		High	40	0.00181116	High	31	0.000792447							K469(aaLength:1054, 459~479)	PAHIRDGQFGKWLEGARDWNI	PAHIRDGQFGKWLEGARDWNI
19553348	Genetic Information Processing	Translation	Aminoacyl-tRNA biosynthesis	NCgl2068	ileS	isoleucyl-tRNA synthetase	ELYDKGLIYQGFR	K5(Acetyl)	1643.84	0	11600000	4060000	0	bothA		2.22419					High	46	3.91e-05	High	24	0.00491975				K179(aaLength:1054, 169~189)	VIWAFKELYDKGLIYQGFRVL	VIWAFKELYDKGLIYQGFRVL
19553350	Others	Others	unknown	NCgl2070		cell division initiation protein	QAEDKANALQADAER	K5(Acetyl)	1671.79	33900000	25400000	0	5650000	bothA		1.19334		High	47	0.000442544	High	41	8.89e-05				High	34	0.000439511	K294(aaLength:365, 284~304)	AEAQIRQAEDKANALQADAER	AEAQIRQAEDKANALQADAER
19553350	Others	Others	unknown	NCgl2070		cell division initiation protein	KSAATLAASTSR	K1(Acetyl)	1205.65	102000000	87200000	52900000	55400000	both-qA	1.747	1.19334	1.46395	High	64	7.64e-06	High	69	1.29e-07	High	62	6.7e-07	High	73	4.83e-08	K272(aaLength:365, 262~282)	AKNLVSEAEKKSAATLAASTS	AKNLVSEAEKKSAATLAASTS
19553350	Others	Others	unknown	NCgl2070		cell division initiation protein	KEIEEKLR	K6(Acetyl)	1086.62	4810000	0	0	882000	CA		1.19334		High	20	0.185335							High	14	0.0500419	K96(aaLength:365, 86~106)	EAALRKEIEEKLRSEYASKLD	EAALRKEIEEKLRSEYASKLD
19553350	Others	Others	unknown	NCgl2070		cell division initiation protein	LRSEYASKLDDASK	K8(Acetyl)	1624.82	17000000	0	0	0	CA		1.19334		High	30	0.0181116										K104(aaLength:365, 94~114)	EEKLRSEYASKLDDASKAAQK	EEKLRSEYASKLDDASKAAQK
19553350	Others	Others	unknown	NCgl2070		cell division initiation protein	NLVSEAEKK	K8(Acetyl)	1059.57	0	11600000	10200000	9090000	TA		1.19334					High	15	0.0372554	High	32	0.000632688	High	20	0.00982176	K271(aaLength:365, 261~281)	KAKNLVSEAEKKSAATLAAST	KAKNLVSEAEKKSAATLAAST
19553350	Others	Others	unknown	NCgl2070		cell division initiation protein	PLTPADVHNVAFNKPPIGKR	K19(Acetyl)	2213.22	658000000	640000000	434000000	673000000	both-qA	1.17254	1.19334	0.982566	High	47	0.00040734	High	51	7.21e-06	High	48	1.77e-05	High	41	8.05e-05	K20(aaLength:365, 10~30)	NVAFNKPPIGKRGYNEDEVDQ	NVAFNKPPIGKRGYNEDEVDQ
19553350	Others	Others	unknown	NCgl2070		cell division initiation protein	PLTPADVHNVAFNKPPIGK	K14(Acetyl)	2057.12	256000000	348000000	182000000	127000000	both-qA	1.95469	1.19334	1.638	High	48	0.000329577	High	38	0.000299746	High	77	3.86e-08	High	46	4.91e-05	K15(aaLength:365, 5~25)	PADVHNVAFNKPPIGKRGYNE	PADVHNVAFNKPPIGKRGYNE
19553353	Others	Others	unknown	NCgl2073		TIM-barrel fold family protein	LLPVTKFHPVEDIK	K6(Acetyl)	1677.96	50300000	0	0	0	CA		1.57165		High	21	0.142219										K39(aaLength:234, 29~49)	EGSVRLLPVTKFHPVEDIKIL	EGSVRLLPVTKFHPVEDIKIL
19553355	Genetic Information Processing	Replication and repair	Chromosome	NCgl2075		cell division protein FtsZ	GADMVFVTAGEGGGTGTGAAPVVAGIAKK	K28(Acetyl)	2631.35	14000000	13700000	0	0	bothA		1.5633		High	50	0.000196316	High	39	0.00022827	High	27	0.00312956	High	22	0.0117229	K119(aaLength:442, 109~129)	GAAPVVAGIAKKMGALTIGVV	GAAPVVAGIAKKMGALTIGVV
19553369	Others	Others	unknown	NCgl2088		hypothetical protein	EIEQALMADDPKFGK	K12(Acetyl)	1733.83	3040000	0	0	0	CA		C		High	26	0.0559702										K24(aaLength:129, 14~34)	IEQALMADDPKFGKAVASNNG	IEQALMADDPKFGKAVASNNG
19553376	Others	Others	unknown	NCgl2094		hypothetical protein	YIPEAFLSTKK	K11(Acetyl)	1338.73	11000000	16300000	0	0	CA*		1.7035		High	55	5.75e-05	High	30	0.000907758							K63(aaLength:123, 53~73)	YIPEAFLSTKKENTNRFIPGV	YIPEAFLSTKKENTNRFIPGV
19553380	Metabolism	Amino acid metabolism	Phenylalanine, tyrosine and tryptophan biosynthesis	NCgl2098		3-deoxy-D-arabino-heptulosonate 7-phosphate synthase AroG	IAGQYAKPR	K7(Acetyl)	1045.58	0	24900000	16000000	0	bothA		2.05124					High	46	2.8e-05	High	19	0.0134267	High	36	0.000263009	K137(aaLength:466, 127~147)	KMARIAGQYAKPRSSDLDGNG	KMARIAGQYAKPRSSDLDGNG
19553380	Metabolism	Amino acid metabolism	Phenylalanine, tyrosine and tryptophan biosynthesis	NCgl2098		3-deoxy-D-arabino-heptulosonate 7-phosphate synthase AroG	HFDKVIDEVQGFFEVHR	K4(Acetyl)	2144.06	62500000	64200000	22900000	21800000	both-qA	2.83445	2.05124	1.38182	High	75	6.59e-07	High	70	1.46e-07	High	54	5.38e-06	High	36	0.000291011	K390(aaLength:466, 380~400)	SNGYKTRHFDKVIDEVQGFFE	SNGYKTRHFDKVIDEVQGFFE
19553381	Others	Others	unknown	NCgl2099		hypothetical protein	HNLAKFK	K5(Acetyl)	899.509	32000000	27400000	0	0	CA*		2.88386		High	35	0.00616533	High	26	0.00230128							K151(aaLength:168, 141~161)	ALIDARHNLAKFKVCMAALPL	ALIDARHNLAKFKVCMAALPL
23308905	Metabolism	Lipid metabolism	Glycerolipid metabolism	NCgl2104		1-acyl-sn-glycerol-3-phosphate acyltransferase	QLTFPAKAEYFTSPGIK	K7(Acetyl)	1940.02	5120000	4340000	0	0	CA		1.8939		High	13	0.935312	High	27	0.00196322							K66(aaLength:245, 56~76)	LCPRQLTFPAKAEYFTSPGIK	LCPRQLTFPAKAEYFTSPGIK
23308905	Metabolism	Lipid metabolism	Glycerolipid metabolism	NCgl2104		1-acyl-sn-glycerol-3-phosphate acyltransferase	MQKWFFTSVGQVPLDR	K3(Acetyl)	1981	2480000	0	0	0	CA		1.8939		High	27	0.0386328										K81(aaLength:245, 71~91)	TSPGIKGKMQKWFFTSVGQVP	TSPGIKGKMQKWFFTSVGQVP
19553388	Metabolism	Glycan biosynthesis and metabolism	Glycosyltransferases	NCgl2106		glycosyltransferase	KLGFTDTTPVIACNSR	K1(Acetyl); C13(Carbamidomethyl)	1821.92	847000	0	0	0	CA		ND		High	24	0.0724364										K191(aaLength:381, 181~201)	TPEDKSATRKKLGFTDTTPVI	TPEDKSATRKKLGFTDTTPVI
19553392	Metabolism	Energy metabolism	Oxidative phosphorylation	NCgl2110		Rieske Fe-S protein	EGQESFHYGDYYAYSKICTHIGCPTSLYEAQTNR	K16(Acetyl); C18(Carbamidomethyl); C23(Carbamidomethyl)	4087.8	23100000	24300000	0	0	CA*		3.06919		High	26	0.0517555	High	31	0.000860934							K331(aaLength:408, 321~341)	FHYGDYYAYSKICTHIGCPTS	FHYGDYYAYSKICTHIGCPTS
19553392	Metabolism	Energy metabolism	Oxidative phosphorylation	NCgl2110		Rieske Fe-S protein	ILCPCHQSQFDALHYGKPVFGPAAR	C3(Carbamidomethyl); C5(Carbamidomethyl); K17(Acetyl)	2911.41	250000000	343000000	67300000	72500000	both-qA	4.24177	3.06919	1.38205	High	30	0.0200889	High	42	6.03e-05	High	32	0.000786498	High	28	0.0017099	K366(aaLength:408, 356~376)	QSQFDALHYGKPVFGPAARAL	QSQFDALHYGKPVFGPAARAL
19553392	Metabolism	Energy metabolism	Oxidative phosphorylation	NCgl2110		Rieske Fe-S protein	ERFPIANDPAEKR	K12(Acetyl)	1584.81	42700000	29900000	9790000	0	bothA		3.06919		High	42	0.00116133	High	34	0.000385452	High	20	0.0113422				K50(aaLength:408, 40~60)	RFPIANDPAEKRAARAVTFWL	RFPIANDPAEKRAARAVTFWL
23308907	Metabolism	Energy metabolism	Oxidative phosphorylation	NCgl2111		cytochrome C	DIIAFIKSTK	K7(Acetyl)	1177.68	24900000	24000000	0	9470000	bothA		2.56034		High	43	0.00090773	High	38	0.00015921				High	42	5.65e-05	K251(aaLength:295, 241~261)	DEKKDIIAFIKSTKETPSPGG	DEKKDIIAFIKSTKETPSPGG
19553398	Metabolism	Amino acid metabolism	Alanine, aspartate and glutamate metabolism	NCgl2116		asparagine synthase	VIPWAKR	K6(Acetyl)	911.547	0	2580000	0	0	CA		1.61003					High	21	0.00866902							K452(aaLength:640, 442~462)	EQMQRVIPWAKREWDHREVTA	EQMQRVIPWAKREWDHREVTA
19553398	Metabolism	Amino acid metabolism	Alanine, aspartate and glutamate metabolism	NCgl2116		asparagine synthase	YFKPQFPVQK	K3(Acetyl)	1323.71	36200000	34400000	17000000	0	TA		1.61003		High	19	0.225401	High	17	0.0191412	High	25	0.00287058				K230(aaLength:640, 220~240)	GGKLEQKRYFKPQFPVQKVVK	GGKLEQKRYFKPQFPVQKVVK
19553398	Metabolism	Amino acid metabolism	Alanine, aspartate and glutamate metabolism	NCgl2116		asparagine synthase	IAQVLEDSVEKHMR	K11(Acetyl)	1696.87	52600000	40800000	0	21300000	bothA		1.61003		High	68	3.03e-06	High	62	6.9e-07				High	37	0.000200433	K260(aaLength:640, 250~270)	IAQVLEDSVEKHMRADVTVGS	IAQVLEDSVEKHMRADVTVGS
19553404	Others	Others	unknown	NCgl2122		short-chain dehydrogenase	WVASLPKHMNIDR	K7(Acetyl)	1608.83	23000000	23300000	0	0	CA*		2.99515		High	22	0.127045	High	23	0.00554587							K238(aaLength:253, 228~248)	ESVRWVASLPKHMNIDRMRIT	ESVRWVASLPKHMNIDRMRIT
19553405	Metabolism	Amino acid metabolism	Valine, leucine and isoleucine biosynthesis	NCgl2123		branched-chain amino acid aminotransferase	EILAAPKFGK	K7(Acetyl)	1115.65	26200000	19500000	2400000	8290000	both-qA	4.27502	2.19294	1.94945	High	36	0.00525965	High	37	0.000182797	High	20	0.0104759	High	26	0.00258934	K28(aaLength:367, 18~38)	DRLKEILAAPKFGKFFTDHMV	DRLKEILAAPKFGKFFTDHMV
19553405	Metabolism	Amino acid metabolism	Valine, leucine and isoleucine biosynthesis	NCgl2123		branched-chain amino acid aminotransferase	AAPGGTGDAKFAGNYAASLLAQSQAAEK	K10(Acetyl)	2707.34	36200000	39800000	0	13800000	CA		2.19294		High	24	0.0807154	High	29	0.00139627				High	18	0.016367	K202(aaLength:367, 192~212)	RAAPGGTGDAKFAGNYAASLL	RAAPGGTGDAKFAGNYAASLL
19553408	Metabolism	Carbohydrate metabolism	Citrate cycle (TCA cycle)	NCgl2126	aceF (E2)	dihydrolipoamide acetyltransferase	KQDVLAAANGEAAPAEAAAPVSAWSTKSVDPEK	K27(Acetyl)	3321.66	2570000	19500000	0	0	bothA		1.92706		High	22	0.124439	High	18	0.0269454	High	22	0.0107271				K428(aaLength:675, 418~438)	AAAPVSAWSTKSVDPEKAKLR	AAAPVSAWSTKSVDPEKAKLR
19553408	Metabolism	Carbohydrate metabolism	Citrate cycle (TCA cycle)	NCgl2126	aceF (E2)	dihydrolipoamide acetyltransferase	KLAEKHGVDLNTVTGTGIGGR	K1(Acetyl)	2165.17	889000000	1080000000	445000000	555000000	both-qA	1.969	1.92706	1.02176	High	102	1.34e-09	High	111	1.18e-11	High	70	1.43e-07	High	99	1.5e-10	K379(aaLength:675, 369~389)	NVPYVTPLVRKLAEKHGVDLN	NVPYVTPLVRKLAEKHGVDLN
19553408	Metabolism	Carbohydrate metabolism	Citrate cycle (TCA cycle)	NCgl2126	aceF (E2)	dihydrolipoamide acetyltransferase	NKPAFIEKHGVNLTYLPFFVK	K8(Acetyl)	2504.37	296000000	318000000	133000000	146000000	bothA		1.92706		High	45	0.000677574	High	25	0.00314051	High	19	0.0128529	High	26	0.00229615	K490(aaLength:675, 480~500)	RKKNKPAFIEKHGVNLTYLPF	RKKNKPAFIEKHGVNLTYLPF
19553408	Metabolism	Carbohydrate metabolism	Citrate cycle (TCA cycle)	NCgl2126	aceF (E2)	dihydrolipoamide acetyltransferase	LAEKHGVDLNTVTGTGIGGR	K4(Acetyl)	2037.07	1210000000	1050000000	400000000	448000000	both-qA	2.66509	1.92706	1.38299	High	49	0.00028181	High	85	3.25e-09	High	59	1.14e-06	High	51	8.13e-06	K383(aaLength:675, 373~393)	VTPLVRKLAEKHGVDLNTVTG	VTPLVRKLAEKHGVDLNTVTG
19553415	Metabolism	Amino acid metabolism	Alanine, aspartate and glutamate metabolism	NCgl2133		glutamine synthase	YIIKNTAR	K4(Acetyl)	1020.58	30200000	31000000	11800000	7670000	both-qA	3.1433	1.73734	1.80926	High	27	0.0441526	High	25	0.0030128	High	21	0.00739554	High	21	0.00858954	K249(aaLength:477, 239~259)	DDIQTFKYIIKNTARLHGKAA	DDIQTFKYIIKNTARLHGKAA
19553415	Metabolism	Amino acid metabolism	Alanine, aspartate and glutamate metabolism	NCgl2133		glutamine synthase	FIKDENVEFVDVR	K3(Acetyl)	1651.83	125000000	153000000	34700000	60100000	both-qA	2.93249	1.73734	1.68792	High	82	1.26e-07	High	43	4.76e-05	High	67	2e-07	High	62	5.96e-07	K14(aaLength:477, 4~24)	ETPEEIVKFIKDENVEFVDVR	ETPEEIVKFIKDENVEFVDVR
19553415	Metabolism	Amino acid metabolism	Alanine, aspartate and glutamate metabolism	NCgl2133		glutamine synthase	FNTMLHAADDIQTFKYIIK	K15(Acetyl)	2311.18	64700000	60200000	28200000	26400000	CA		1.73734		High	25	0.064857	High	27	0.00240959	High	18	0.0213768	High	18	0.0205562	K245(aaLength:477, 235~255)	LHAADDIQTFKYIIKNTARLH	LHAADDIQTFKYIIKNTARLH
19553415	Metabolism	Amino acid metabolism	Alanine, aspartate and glutamate metabolism	NCgl2133		glutamine synthase	TLNVKFFVHDPFTR	K5(Acetyl)	1762.93	83500000	98500000	34200000	0	CA		1.73734		High	19	0.255245	High	33	0.000577976	High	15	0.0353924				K92(aaLength:477, 82~102)	PFRKAKTLNVKFFVHDPFTRE	PFRKAKTLNVKFFVHDPFTRE
19553418	Others	Others	unknown	NCgl2136		NTP pyrophosphohydrolase	DVPPGSPFHVVPDVLLVKR	K18(Acetyl)	2113.18	26900000	22100000	0	10300000	bothA		1.81413		High	48	0.000340374	High	39	0.000170979				High	48	2e-05	K48(aaLength:178, 38~58)	FHVVPDVLLVKRADTGEWTPP	FHVVPDVLLVKRADTGEWTPP
19553418	Others	Others	unknown	NCgl2136		NTP pyrophosphohydrolase	HPQGYKPR	K6(Acetyl)	1024.53	22700000	17800000	0	0	CA*		1.81413		High	28	0.0345905	High	25	0.00304068							K167(aaLength:178, 157~177)	VAQLKHPQGYKPRMGYEKRNA	VAQLKHPQGYKPRMGYEKRNA
19553421	Metabolism	Amino acid metabolism	Glycine, serine and threonine metabolism	NCgl2139		threonine synthase	AVSADAEFKKDNR	K9(Acetyl)	1492.74	15200000	0	0	3400000	bothA		2.12374		High	25	0.0665207							High	21	0.00885054	K217(aaLength:481, 207~227)	VKAVSADAEFKKDNRIGAVNS	VKAVSADAEFKKDNRIGAVNS
19553429	Metabolism	Carbohydrate metabolism	Enzymes	NCgl2147		glutamine synthetase adenylyltransferase	ELGIKFLESIDR	K5(Acetyl)	1461.8	3710000	3110000	0	0	CA		2.96289		High	22	0.127045	High	16	0.0247155							K867(aaLength:1045, 857~877)	WVAGDRELGIKFLESIDRFRY	WVAGDRELGIKFLESIDRFRY
23308912	Others	Others	unknown	NCgl2150		hypothetical protein	LVSALDESVNHAPKPPQMAQLDKNDPAR	K23(Acetyl)	3083.56	40600000	0	0	17100000	bothA		2.04036		High	25	0.0623672							High	32	0.00111499	K226(aaLength:609, 216~236)	PKPPQMAQLDKNDPARGVLAA	PKPPQMAQLDKNDPARGVLAA
23308912	Others	Others	unknown	NCgl2150		hypothetical protein	TGGNDAGWHIKFPGTIGR	K11(Acetyl)	1925.96	44000000	47700000	0	12000000	TA		2.04036		High	19	0.27603	High	19	0.0112712				High	34	0.000411121	K76(aaLength:609, 66~86)	TGGNDAGWHIKFPGTIGRREV	TGGNDAGWHIKFPGTIGRREV
19553433	Others	Others	unknown	NCgl2151		hypothetical protein	VFQGKVSGFETR	K5(Acetyl)	1396.72	4730000	3940000	10400000	5850000	TA		0.475395		High	18	0.291714	High	17	0.0207	High	16	0.0237121	High	28	0.00167098	K21(aaLength:60, 11~31)	DLATGKVFQGKVSGFETRMGP	DLATGKVFQGKVSGFETRMGP
19553433	Others	Others	unknown	NCgl2151		hypothetical protein	WFYDLATGKVFQGK	K9(Acetyl)	1701.86	23300000	17700000	37300000	50600000	bothA		0.475395		High	26	0.051281	High	19	0.0218014	High	30	0.00139102	High	53	5.9e-06	K16(aaLength:60, 6~26)	LKWFYDLATGKVFQGKVSGFE	LKWFYDLATGKVFQGKVSGFE
19553433	Others	Others	unknown	NCgl2151		hypothetical protein	AKEDLKWFYDLATGK	K6(Acetyl)	1826.93	0	85000000	199000000	244000000	bothA		0.475395					High	27	0.00239852	High	38	0.000216244	High	51	9.27e-06	K7(aaLength:60, 1~17)	MAKEDLKWFYDLATGKV	XXXXMAKEDLKWFYDLATGKV
19553439	Metabolism	Carbohydrate metabolism	Glyoxylate and dicarboxylate metabolism	NCgl2158		phosphatase	GEFFAEKVLR	K7(Acetyl)	1237.66	17000000	0	5790000	13400000	bothA		2.80369		High	30	0.0187481				High	33	0.000509296	High	21	0.00758525	K119(aaLength:218, 109~129)	ATSKGEFFAEKVLRKFEMFDL	ATSKGEFFAEKVLRKFEMFDL
19553439	Metabolism	Carbohydrate metabolism	Glyoxylate and dicarboxylate metabolism	NCgl2158		phosphatase	LKYEGFR	K2(Acetyl)	954.506	2750000	0	0	0	CA		2.80369		High	26	0.048301										K100(aaLength:218, 90~110)	PGMRDLLIRLKYEGFRLCTAT	PGMRDLLIRLKYEGFRLCTAT
19553440	Metabolism	Carbohydrate metabolism	Enzymes	NCgl2159		protein-tyrosine-phosphatase	SPMSEVIAKAK	K9(Acetyl)	1202.65	31400000	24000000	10700000	6590000	both-qA	3.20416	1.84096	1.74049	High	66	5.42e-06	High	57	2.05e-06	High	24	0.00490222	High	55	3.63e-06	K22(aaLength:157, 12~32)	CRSPMSEVIAKAKAEEAGLED	CRSPMSEVIAKAKAEEAGLED
19553440	Metabolism	Carbohydrate metabolism	Enzymes	NCgl2159		protein-tyrosine-phosphatase	AKAEEAGLEDNVIFSSCGMGNWHVGQPADKR	C17(Carbamidomethyl); K30(Acetyl)	3415.58	47200000	51100000	20500000	25600000	both-qA	2.13232	1.84096	1.15827	High	21	0.15239	High	25	0.00330347	High	30	0.000939658	High	29	0.00125306	K52(aaLength:157, 42~62)	GNWHVGQPADKRALAELKSAG	GNWHVGQPADKRALAELKSAG
19553445	Metabolism	Carbohydrate metabolism	Citrate cycle (TCA cycle)	NCgl2167	aceE (E1p)	pyruvate dehydrogenase subunit E1	IDVSVAAQAAEKFK	K12(Acetyl)	1518.82	32800000	37400000	3650000	4340000	both-qA	8.78598	2.54074	3.45804	High	63	1.11e-05	High	63	4.84e-07	High	32	0.000638219	High	31	0.000742968	K904(aaLength:922, 894~914)	DVSVAAQAAEKFKLDDPTSVS	DVSVAAQAAEKFKLDDPTSVS
19553445	Metabolism	Carbohydrate metabolism	Citrate cycle (TCA cycle)	NCgl2167	aceE (E1p)	pyruvate dehydrogenase subunit E1	VYAAYKR	K6(Acetyl)	912.494	79500000	72500000	22700000	24500000	CA		2.54074		High	27	0.0388112	High	28	0.00173768	High	18	0.0163294	High	16	0.0235489	K398(aaLength:922, 388~408)	HDYRKVYAAYKRALETKDRPT	HDYRKVYAAYKRALETKDRPT
19553445	Metabolism	Carbohydrate metabolism	Citrate cycle (TCA cycle)	NCgl2167	aceE (E1p)	pyruvate dehydrogenase subunit E1	EQGGIPSYPHPHGMKDFWEFPTVSMGLGPMDAIYQAR	K15(Acetyl)	4188.95	23300000	0	0	9710000	bothA		2.54074		High	46	0.000454943	High	36	0.000281171				High	31	0.000712853	K208(aaLength:922, 198~218)	IPSYPHPHGMKDFWEFPTVSM	IPSYPHPHGMKDFWEFPTVSM
19553445	Metabolism	Carbohydrate metabolism	Citrate cycle (TCA cycle)	NCgl2167	aceE (E1p)	pyruvate dehydrogenase subunit E1	KLTLDDLKLFR	K8(Acetyl)	1403.83	29500000	33100000	9080000	12700000	bothA		2.54074		High	22	0.123298	High	24	0.0036557	High	17	0.0183641	High	27	0.0020988	K442(aaLength:922, 432~452)	QMKKLTLDDLKLFRDKQGIPI	QMKKLTLDDLKLFRDKQGIPI
19553445	Metabolism	Carbohydrate metabolism	Citrate cycle (TCA cycle)	NCgl2167	aceE (E1p)	pyruvate dehydrogenase subunit E1	LVENMTDEEIWKLPR	K12(Acetyl)	1914.97	7990000	10100000	0	0	CA*		2.54074		High	26	0.0474195	High	27	0.00241176							K382(aaLength:922, 372~392)	VENMTDEEIWKLPRGGHDYRK	VENMTDEEIWKLPRGGHDYRK
19553445	Metabolism	Carbohydrate metabolism	Citrate cycle (TCA cycle)	NCgl2167	aceE (E1p)	pyruvate dehydrogenase subunit E1	ENYDPIQVPPLDKLR	K13(Acetyl)	1838.97	23900000	43900000	3040000	7430000	both-qA	6.47564	2.54074	2.54872	High	42	0.00122732	High	39	0.000175425	High	26	0.00351022	High	46	3.54e-05	K507(aaLength:922, 497~517)	YDPIQVPPLDKLRSVRKGSGK	YDPIQVPPLDKLRSVRKGSGK
19553445	Metabolism	Carbohydrate metabolism	Citrate cycle (TCA cycle)	NCgl2167	aceE (E1p)	pyruvate dehydrogenase subunit E1	DKQGIPITDEQLEKDPYLPPYYHPGEDAPEIKYMK	K32(Acetyl)	4160.02	0	169000000	0	60900000	CA		2.54074					High	22	0.0094696				High	15	0.0472424	K477(aaLength:922, 467~487)	YHPGEDAPEIKYMKERRAALG	YHPGEDAPEIKYMKERRAALG
23308920	Metabolism	Carbohydrate metabolism	Amino sugar and nucleotide sugar metabolism	NCgl2191		glucosamine--fructose-6-phosphate aminotransferase	GGFGSFMEKEIHDQPAAVR	K9(Acetyl)	2118.01	31700000	32500000	12100000	0	CA		1.2831		High	39	0.00254658	High	36	0.000242086	High	18	0.015065				K265(aaLength:623, 255~275)	EKGGFGSFMEKEIHDQPAAVR	EKGGFGSFMEKEIHDQPAAVR
23308920	Metabolism	Carbohydrate metabolism	Amino sugar and nucleotide sugar metabolism	NCgl2191		glucosamine--fructose-6-phosphate aminotransferase	GNKFADEVSSILDSLR	K3(Acetyl)	1792.9	8450000	9070000	2770000	4850000	both-qA	2.29921	1.2831	1.79192	High	83	1.07e-07	High	52	7.28e-06	High	37	0.000239165	High	38	0.000173057	K436(aaLength:623, 426~446)	GLYLAQLRGNKFADEVSSILD	GLYLAQLRGNKFADEVSSILD
19553471	Metabolism	Nucleotide metabolism	Purine metabolism	NCgl2193		deoxyguanosinetriphosphate triphosphohydrolase-like protein	AALDAACKYPWAK	C7(Carbamidomethyl); K8(Acetyl)	1506.74	8180000	0	0	0	CA		C		High	33	0.00952701										K163(aaLength:424, 153~173)	LSRAALDAACKYPWAKTNADG	LSRAALDAACKYPWAKTNADG
19553476	Genetic Information Processing	Translation	Aminoacyl-tRNA biosynthesis	NCgl2198		glycyl-tRNA synthetase	ADHLLEQYEEKHGHPPVNGLADINDPETGQPGNWTEPK	K11(Acetyl)	4274.99	0	77400000	0	11300000	bothA		1.41499		High	22	0.133646	High	18	0.0153805	High	19	0.0133036	High	32	0.000683864	K111(aaLength:461, 101~121)	ADHLLEQYEEKHGHPPVNGLA	ADHLLEQYEEKHGHPPVNGLA
19553476	Genetic Information Processing	Translation	Aminoacyl-tRNA biosynthesis	NCgl2198		glycyl-tRNA synthetase	QVWVTSGHVEVFTDPLVESLNTHKR	K24(Acetyl)	2920.5	25100000	27100000	18300000	18300000	both-qA	1.42623	1.41499	1.00794	High	42	0.00138343	High	37	0.000367692	High	23	0.00867038	High	30	0.00164607	K97(aaLength:461, 87~107)	DPLVESLNTHKRYRADHLLEQ	DPLVESLNTHKRYRADHLLEQ
19553476	Genetic Information Processing	Translation	Aminoacyl-tRNA biosynthesis	NCgl2198		glycyl-tRNA synthetase	VVLKLDR	K4(Acetyl)	884.557	12000000	13300000	0	2420000	bothA		1.41499		High	30	0.0194965	High	37	0.000193629				High	22	0.005662	K358(aaLength:461, 348~368)	KGGVDKRVVLKLDRRLAPVKV	KGGVDKRVVLKLDRRLAPVKV
19553476	Genetic Information Processing	Translation	Aminoacyl-tRNA biosynthesis	NCgl2198		glycyl-tRNA synthetase	MKPPFGIANIGKSFR	K12(Acetyl)	1704.93	37000000	40100000	21500000	0	bothA		1.41499		High	41	0.0016518	High	45	3.43e-05	High	27	0.00228655				K192(aaLength:461, 182~202)	KPPFGIANIGKSFRNEITPGN	KPPFGIANIGKSFRNEITPGN
19553476	Genetic Information Processing	Translation	Aminoacyl-tRNA biosynthesis	NCgl2198		glycyl-tRNA synthetase	LQWYINLGIKPENLR	K10(Acetyl)	1899.05	3270000	1900000	0	0	CA*		1.41499		High	26	0.0543196	High	30	0.000954927							K245(aaLength:461, 235~255)	RLQWYINLGIKPENLRLYEHP	RLQWYINLGIKPENLRLYEHP
19553476	Genetic Information Processing	Translation	Aminoacyl-tRNA biosynthesis	NCgl2198		glycyl-tRNA synthetase	AQQSIIDTVVNLCKR	C13(Carbamidomethyl); K14(Acetyl)	1786.95	79900000	80800000	46800000	54300000	both-qA	1.58952	1.41499	1.12334	High	45	0.000669818	High	57	2.77e-06	High	33	0.00064764	High	65	4.08e-07	K15(aaLength:461, 5~25)	SIIDTVVNLCKRRGLVYPCGE	SIIDTVVNLCKRRGLVYPCGE
19553476	Genetic Information Processing	Translation	Aminoacyl-tRNA biosynthesis	NCgl2198		glycyl-tRNA synthetase	VAVLPLSKK	K9(Acetyl)	996.645	81000000	0	22700000	33500000	bothA		1.41499		High	38	0.00294413				High	28	0.00153098	High	51	7.14e-06	K376(aaLength:461, 366~386)	VKVAVLPLSKKDTLTPLAEKL	VKVAVLPLSKKDTLTPLAEKL
19553483	Genetic Information Processing	Translation	Ribosome biogenesis	NCgl2205	era	GTP-binding protein Era	VMTDLLPEGPKFYPDDHITDEDTNTR	K11(Acetyl)	3061.41	15400000	0	0	0	CA		1.0971		High	24	0.0716072										K184(aaLength:305, 174~194)	VMTDLLPEGPKFYPDDHITDE	VMTDLLPEGPKFYPDDHITDE
19553488	Genetic Information Processing	Folding, sorting and degradation	Chaperones and folding catalysts	NCgl2210		molecular chaperone DnaJ	KYHPDVNPGEEAAEKFR	K15(Acetyl)	2028.98	18800000	15900000	11100000	7400000	both-qA	1.87568	1.65206	1.13535	High	56	5.56e-05	High	45	3.5e-05	High	37	0.00021329	High	40	9.16e-05	K44(aaLength:382, 34~54)	DVNPGEEAAEKFREASVAHEV	DVNPGEEAAEKFREASVAHEV
19553488	Genetic Information Processing	Folding, sorting and degradation	Chaperones and folding catalysts	NCgl2210		molecular chaperone DnaJ	EGGEESGFFDKLR	K11(Acetyl)	1512.7	4850000	4020000	0	3620000	bothA		1.65206		High	43	0.00095051	High	15	0.0351536				High	38	0.000175376	K375(aaLength:382, 365~382)	EGGEESGFFDKLRNKFRK	EGGEESGFFDKLRNKFRKXXX
19553494	Metabolism	Lipid metabolism	Fatty acid metabolism	NCgl2216		long-chain acyl-CoA synthetase (AMP-forming)	ILEINSSALETLKFEGR	K13(Acetyl)	1962.05	4810000	0	1640000	0	CA		1.41188		High	57	4.08e-05				High	16	0.0248296				K173(aaLength:615, 163~183)	EINSSALETLKFEGRELSDEL	EINSSALETLKFEGRELSDEL
19553494	Metabolism	Lipid metabolism	Fatty acid metabolism	NCgl2216		long-chain acyl-CoA synthetase (AMP-forming)	LVYSKIR	K5(Acetyl)	920.556	15800000	15000000	0	0	CA		1.41188		High	17	0.416828	High	24	0.00377546							K354(aaLength:615, 344~364)	HKAFDKLVYSKIRAAVGGDVQ	HKAFDKLVYSKIRAAVGGDVQ
19553494	Metabolism	Lipid metabolism	Fatty acid metabolism	NCgl2216		long-chain acyl-CoA synthetase (AMP-forming)	TRPYGVLFSKPANYEWVNVTAK	K10(Acetyl)	2582.34	23900000	0	0	0	CA		1.41188		High	21	0.151341										K43(aaLength:615, 33~53)	KTRPYGVLFSKPANYEWVNVT	KTRPYGVLFSKPANYEWVNVT
19553494	Metabolism	Lipid metabolism	Fatty acid metabolism	NCgl2216		long-chain acyl-CoA synthetase (AMP-forming)	AEIQDAVNNANATVSHSEAIKR	K21(Acetyl)	2380.19	82600000	71200000	38300000	52000000	both-qA	1.70321	1.41188	1.20634	High	104	8.71e-10	High	89	1.19e-09	High	21	0.00774462	High	32	0.000574077	K574(aaLength:615, 564~584)	NATVSHSEAIKRFYILDRDLT	NATVSHSEAIKRFYILDRDLT
19553494	Metabolism	Lipid metabolism	Fatty acid metabolism	NCgl2216		long-chain acyl-CoA synthetase (AMP-forming)	AFDKLVYSK	K4(Acetyl)	1112.6	14500000	0	0	0	CA		1.41188		High	42	0.00137075										K349(aaLength:615, 339~359)	SQVMAHKAFDKLVYSKIRAAV	SQVMAHKAFDKLVYSKIRAAV
19553495	Metabolism	Carbohydrate metabolism	Starch and sucrose metabolism	NCgl2217		4-alpha-glucanotransferase	TPSALTCVCLVDMVGEKR	C7(Carbamidomethyl); C9(Carbamidomethyl); K17(Acetyl)	2078.01	62000000	64100000	10900000	11800000	both-qA	5.55507	2.24255	2.47712	High	67	4.23e-06	High	91	1e-09	High	61	1.09e-06	High	50	1.12e-05	K657(aaLength:706, 647~667)	CVCLVDMVGEKRAQNQPGTTR	CVCLVDMVGEKRAQNQPGTTR
19553495	Metabolism	Carbohydrate metabolism	Starch and sucrose metabolism	NCgl2217		4-alpha-glucanotransferase	GAHIEVSDDTLVKILR	K13(Acetyl)	1807.99	26000000	29800000	11700000	10300000	both-qA	2.53636	2.24255	1.13102	High	57	4.43e-05	High	62	7.73e-07	High	21	0.00934098	High	50	1.08e-05	K37(aaLength:706, 27~47)	HIEVSDDTLVKILRALGVNLD	HIEVSDDTLVKILRALGVNLD
19553495	Metabolism	Carbohydrate metabolism	Starch and sucrose metabolism	NCgl2217		4-alpha-glucanotransferase	IPGDLPLGWHKLHLK	K11(Acetyl)	1766.01	84800000	97300000	26500000	17300000	both-qA	4.15753	2.24255	1.85393	High	37	0.00393511	High	48	1.75e-05	High	29	0.00114543	High	23	0.00489745	K145(aaLength:706, 135~155)	IPGDLPLGWHKLHLKSNERSA	IPGDLPLGWHKLHLKSNERSA
19553495	Metabolism	Carbohydrate metabolism	Starch and sucrose metabolism	NCgl2217		4-alpha-glucanotransferase	LSTADKYLDSPR	K6(Acetyl)	1407.71	0	29200000	8760000	3870000	bothA		2.24255					High	48	1.67e-05	High	26	0.00268034	High	81	8.55e-09	K171(aaLength:706, 161~181)	ITPARLSTADKYLDSPRSGVM	ITPARLSTADKYLDSPRSGVM
19553501	Metabolism	Carbohydrate metabolism	Enzymes	NCgl2222		hypothetical protein	AIVKYFR	K4(Acetyl)	938.548	0	10100000	0	0	CA		1.15963					High	41	7.38e-05							K105(aaLength:363, 95~115)	FITADNKAIVKYFRKLESGQN	FITADNKAIVKYFRKLESGQN
19553506	Metabolism	Amino acid metabolism	Cysteine and methionine metabolism	NCgl2227		PLP-dependent aminotransferase	AWKNLSDITR	K3(Acetyl)	1245.66	17200000	18200000	0	0	CA*		1.80981		High	31	0.016518	High	30	0.00112045							K245(aaLength:368, 235~255)	FSNEADVKAWKNLSDITRDGV	FSNEADVKAWKNLSDITRDGV
19553506	Metabolism	Amino acid metabolism	Cysteine and methionine metabolism	NCgl2227		PLP-dependent aminotransferase	ELTDIAAKYDAR	K8(Acetyl)	1407.71	45900000	43300000	17800000	8590000	bothA		1.80981		High	57	3.8e-05	High	67	2.06e-07	High	15	0.0335111	High	40	0.000112822	K179(aaLength:368, 169~189)	YIRELTDIAAKYDARIIVDEI	YIRELTDIAAKYDARIIVDEI
19553506	Metabolism	Amino acid metabolism	Cysteine and methionine metabolism	NCgl2227		PLP-dependent aminotransferase	VYAPDSTYLMWLDFAGTKIEEAPSK	K18(Acetyl)	2874.38	2770000	0	0	0	CA		1.80981		High	25	0.0612289										K316(aaLength:368, 306~326)	YLMWLDFAGTKIEEAPSKILR	YLMWLDFAGTKIEEAPSKILR
23308927	Metabolism	Carbohydrate metabolism	Glycolysis / Gluconeogenesis	NCgl2246		hypothetical protein	VDDVEKIEVR	K6(Acetyl)	1243.65	30500000	23400000	0	0	CA*		1.71844		High	29	0.0265434	High	30	0.000981748							K162(aaLength:282, 152~172)	HPYFKVDDVEKIEVRGLDGVD	HPYFKVDDVEKIEVRGLDGVD
23308927	Metabolism	Carbohydrate metabolism	Glycolysis / Gluconeogenesis	NCgl2246		hypothetical protein	TVQLAFHPYFKVDDVEK	K11(Acetyl)	2078.06	126000000	144000000	0	82200000	bothA		1.71844		High	27	0.0436472	High	32	0.000847477				High	51	1.14e-05	K156(aaLength:282, 146~166)	TVQLAFHPYFKVDDVEKIEVR	TVQLAFHPYFKVDDVEKIEVR
19553529	Metabolism	Carbohydrate metabolism	Glyoxylate and dicarboxylate metabolism	NCgl2248	aceA	isocitrate lyase	GFTAVKHQR	K6(Acetyl)	1085.58	4200000	0	0	4780000	bothA		0.89152		High	22	0.116938							High	27	0.0021329	K395(aaLength:432, 385~405)	AAEERGFTAVKHQREVGAGYF	AAEERGFTAVKHQREVGAGYF
19553529	Metabolism	Carbohydrate metabolism	Glyoxylate and dicarboxylate metabolism	NCgl2248	aceA	isocitrate lyase	AMIAAGAAGTHWEDQLASEKK	K21(Acetyl)	2227.08	48500000	57600000	46600000	50400000	both-qA	1.09381	0.89152	1.22691	High	58	2.9e-05	High	53	4.81e-06	High	75	3.39e-08	High	61	8.41e-07	K192(aaLength:432, 182~202)	HWEDQLASEKKCGHLGGKVLI	HWEDQLASEKKCGHLGGKVLI
19553529	Metabolism	Carbohydrate metabolism	Glyoxylate and dicarboxylate metabolism	NCgl2248	aceA	isocitrate lyase	CGHLGGKVLIPTQQHIR	C1(Carbamidomethyl); K7(Acetyl)	1956.06	7480000	0	0	6740000	TA		0.89152		High	17	0.432471							High	32	0.000779728	K199(aaLength:432, 189~209)	SEKKCGHLGGKVLIPTQQHIR	SEKKCGHLGGKVLIPTQQHIR
19553540	Others	Others	unknown	NCgl2259		GTP-binding protein LepA	VTIIVPSEFVGPTMELCQTKR	C17(Carbamidomethyl); K20(Acetyl)	2447.27	9940000	0	0	0	CA		2.20035		High	23	0.0988454										K442(aaLength:615, 432~452)	VGPTMELCQTKRGQMGGMDYL	VGPTMELCQTKRGQMGGMDYL
19553542	Genetic Information Processing	Translation	Ribosome	NCgl2261	rpsT	30S ribosomal protein S20	GVFHINNAANKK	K12(Acetyl)	1354.72	0	73400000	84400000	172000000	TA		1.3245					High	16	0.0228018	High	35	0.000292395	High	52	6.14e-06	K76(aaLength:87, 66~86)	VFHINNAANKKSNMATAFNKL	VFHINNAANKKSNMATAFNKL
19553550	Others	Others	unknown	NCgl2269		hypothetical protein	DCPLIEIEGLETFKR	C2(Carbamidomethyl); K14(Acetyl)	1861.94	9040000	0	0	0	CA		2.15728		High	34	0.00785157										K123(aaLength:157, 113~133)	LIEIEGLETFKRESSWSDEAD	LIEIEGLETFKRESSWSDEAD
19553554	Others	Others	unknown	NCgl2273		phosphoglycerate dehydrogenase	FVQASMAGIDALVKR	K14(Acetyl)	1647.88	8850000	11300000	0	4780000	bothA		1.74257		High	42	0.00118292	High	48	2.07e-05				High	67	4.01e-07	K65(aaLength:304, 55~75)	ASMAGIDALVKRGVVNEKARW	ASMAGIDALVKRGVVNEKARW
23308930	Metabolism	Amino acid metabolism	Arginine and proline metabolism	NCgl2274		gamma-glutamyl kinase	YGRPIGQVLLTAADAGKR	K17(Acetyl)	1928.07	3420000	2320000	0	0	CA*		1.96363		High	53	0.000105671	High	51	1.2e-05							K116(aaLength:369, 106~126)	QVLLTAADAGKRDRARNAQRT	QVLLTAADAGKRDRARNAQRT
19553556	Genetic Information Processing	Translation	Ribosome biogenesis	NCgl2275	obgE	GTPase ObgE	TKGQFQIKPDPEVQGGFIITGEKPER	K2(Acetyl)	2941.54	0	14300000	0	0	CA		1.99398					High	38	0.000219448							K367(aaLength:501, 357~377)	IKPKAVDHRTKGQFQIKPDPE	IKPKAVDHRTKGQFQIKPDPE
19553561	Genetic Information Processing	Translation	Ribosome	NCgl2279	rpmA	50S ribosomal protein L27	GTKFHPGENVGR	K3(Acetyl)	1340.67	82400000	85500000	0	29000000	bothA		1.29255		High	14	0.837446	High	20	0.00922508				High	31	0.000781574	K44(aaLength:88, 34~54)	GEILVRQRGTKFHPGENVGRG	GEILVRQRGTKFHPGENVGRG
19553561	Genetic Information Processing	Translation	Ribosome	NCgl2279	rpmA	50S ribosomal protein L27	TGAVQFSTKR	K9(Acetyl)	1136.61	16800000	14100000	8450000	15500000	both-qA	1.29019	1.29255	0.998173	High	35	0.00690171	High	28	0.00143209	High	20	0.0104947	High	39	0.000114807	K72(aaLength:88, 62~82)	LKTGAVQFSTKRNRRLVNIVE	LKTGAVQFSTKRNRRLVNIVE
19553562	Genetic Information Processing	Translation	Ribosome	NCgl2280	rplU	50S ribosomal protein L21	ILKYK	K3(Acetyl)	706.45	9710000	11100000	0	0	CA*		1.06327		High	25	0.0571421	High	26	0.00281171							K75(aaLength:101, 65~85)	HTKGPKIKILKYKNKTGYKKR	HTKGPKIKILKYKNKTGYKKR
19553562	Genetic Information Processing	Translation	Ribosome	NCgl2280	rplU	50S ribosomal protein L21	QPLTVLKVTGIK	K7(Acetyl)	1338.84	0	97400000	51700000	67100000	bothA		1.06327					High	66	2.59e-07	High	33	0.000558432	High	57	1.86e-06	K96(aaLength:101, 86~101)	QGHRQPLTVLKVTGIK	QGHRQPLTVLKVTGIKXXXXX
19553562	Genetic Information Processing	Translation	Ribosome	NCgl2280	rplU	50S ribosomal protein L21	VAEGDLVKVEK	K8(Acetyl)	1228.68	37800000	34800000	20100000	16000000	bothA		1.06327		High	36	0.00508109	High	55	5.34e-06	High	13	0.0706916	High	41	0.000114839	K21(aaLength:101, 11~31)	QYKVAEGDLVKVEKIEGEPGA	QYKVAEGDLVKVEKIEGEPGA
19553569	Metabolism	Nucleotide metabolism	Purine metabolism	NCgl2287	ndk	nucleoside diphosphate kinase	HYEEHADKPFFGELVEFITSAPLIAGIVEGER	K8(Acetyl)	3642.82	8580000	0	0	0	CA		1.56984		High	36	0.00513992										K56(aaLength:136, 46~66)	AEKHYEEHADKPFFGELVEFI	AEKHYEEHADKPFFGELVEFI
19553569	Metabolism	Nucleotide metabolism	Purine metabolism	NCgl2287	ndk	nucleoside diphosphate kinase	TLILIKPDGVTNGHVGEIIAR	K6(Acetyl)	2258.29	70100000	84600000	2520000	0	bothA		1.56984		High	29	0.0264824	High	64	3.94e-07	High	23	0.00490874	High	29	0.00121051	K10(aaLength:136, 1~20)	MTERTLILIKPDGVTNGHVG	XMTERTLILIKPDGVTNGHVG
19553571	Others	Others	unknown	NCgl2289		acetyltransferase	GLASILVSEALKATK	K12(Acetyl)	1542.91	11600000	8930000	4580000	5920000	both-qA	1.95524	0.453921	4.30744	High	47	0.000400827	High	41	7.16e-05	High	41	8.13e-05	High	30	0.00103269	K71(aaLength:114, 61~81)	LASILVSEALKATKEAGLTVV	LASILVSEALKATKEAGLTVV
19553571	Others	Others	unknown	NCgl2289		acetyltransferase	TLKDKYDTEVAVSNNQDK	K3(Acetyl)	2110.03	0	0	5290000	1510000	TA*		0.453921								High	26	0.00286543	High	25	0.0039783	K4(aaLength:114, 1~14)	MTLKDKYDTEVAVS	XXXXXXXMTLKDKYDTEVAVS
19553571	Others	Others	unknown	NCgl2289		acetyltransferase	GFVEKNAFEGYR	K5(Acetyl)	1458.7	60400000	67700000	50000000	45900000	both-qA	1.33577	0.453921	2.94273	High	53	9.18e-05	High	31	0.000746397	High	59	1.23e-06	High	54	4.17e-06	K93(aaLength:114, 83~103)	VCPFVKGFVEKNAFEGYRKPN	VCPFVKGFVEKNAFEGYRKPN
19553575	Genetic Information Processing	Translation	Aminoacyl-tRNA biosynthesis	NCgl2293	valS	valyl-tRNA synthetase	KRLEKDLANAQK	K5(Acetyl)	1455.83	13000000	12700000	8030000	9380000	both-qA	1.47616	1.60808	0.917964	High	22	0.136759	High	30	0.000901509	High	36	0.000243764	High	46	2.76e-05	K848(aaLength:903, 838~858)	DVAAERKRLEKDLANAQKELE	DVAAERKRLEKDLANAQKELE
19553575	Genetic Information Processing	Translation	Aminoacyl-tRNA biosynthesis	NCgl2293	valS	valyl-tRNA synthetase	VWEWKQEYGGK	K5(Acetyl)	1451.7	33900000	0	0	0	CA		1.60808		High	41	0.0017537										K137(aaLength:903, 127~147)	EEFIAKVWEWKQEYGGKIGEQ	EEFIAKVWEWKQEYGGKIGEQ
19553575	Genetic Information Processing	Translation	Aminoacyl-tRNA biosynthesis	NCgl2293	valS	valyl-tRNA synthetase	APDAVVDKIR	K8(Acetyl)	1125.63	0	0	0	3960000	TA		1.60808											High	20	0.0101618	K880(aaLength:903, 870~890)	LSKAPDAVVDKIRGRAQIAQE	LSKAPDAVVDKIRGRAQIAQE
19553575	Genetic Information Processing	Translation	Aminoacyl-tRNA biosynthesis	NCgl2293	valS	valyl-tRNA synthetase	NFATKLFNATK	K5(Acetyl)	1296.7	75700000	65500000	35300000	36800000	both-qA	1.95839	1.60808	1.21784	High	57	4.43e-05	High	61	7.41e-07	High	59	1.13e-06	High	58	1.77e-06	K605(aaLength:903, 595~615)	SAQSSRNFATKLFNATKFALM	SAQSSRNFATKLFNATKFALM
19553575	Genetic Information Processing	Translation	Aminoacyl-tRNA biosynthesis	NCgl2293	valS	valyl-tRNA synthetase	YDYDREEFIAKVWEWK	K11(Acetyl)	2219.04	12400000	0	0	0	CA		1.60808		High	29	0.0258795										K132(aaLength:903, 122~142)	YDYDREEFIAKVWEWKQEYGG	YDYDREEFIAKVWEWKQEYGG
19553577	Others	Others	unknown	NCgl2295		molecular chaperone	AVSFDPLIAPDTDSATVAKR	K19(Acetyl)	2116.1	0	18600000	5130000	3410000	bothA		3.26671					High	42	6.78e-05	High	22	0.00746351	High	31	0.000879389	K397(aaLength:484, 387~407)	APDTDSATVAKRCYKAVHNIG	APDTDSATVAKRCYKAVHNIG
19553579	Metabolism	Carbohydrate metabolism	Citrate cycle (TCA cycle)	NCgl2297	mdh	malate dehydrogenase	ADLLANNGKIFGPQGK	K9(Acetyl)	1684.9	65100000	71900000	0	0	CA*		3.13048		High	68	2.94e-06	High	53	5.46e-06							K112(aaLength:328, 102~122)	ERADLLANNGKIFGPQGKAIN	ERADLLANNGKIFGPQGKAIN
19553579	Metabolism	Carbohydrate metabolism	Citrate cycle (TCA cycle)	NCgl2297	mdh	malate dehydrogenase	NITITADANEAFDGANAAFLVGAKPR	K24(Acetyl)	2689.36	0	1630000	0	0	CA		3.13048					High	24	0.00677909							K95(aaLength:328, 85~105)	GANAAFLVGAKPRGKGEERAD	GANAAFLVGAKPRGKGEERAD
19553579	Metabolism	Carbohydrate metabolism	Citrate cycle (TCA cycle)	NCgl2297	mdh	malate dehydrogenase	NSPQNVSTKK	K10(Acetyl)	1144.6	0	0	2210000	3040000	TA*		3.13048								High	19	0.0137212	High	31	0.00093907	K11(aaLength:328, 1~21)	MNSPQNVSTKKVTVTGAAGQI	MNSPQNVSTKKVTVTGAAGQI
19553580	Genetic Information Processing	Transcription	Transcription factors	NCgl2298		transcriptional regulator	KIVEALYTCITKHPEAVR	C9(Carbamidomethyl); K12(Acetyl)	2170.17	16400000	17400000	4550000	0	bothA		1.12599		High	30	0.0179043	High	20	0.0217786	High	23	0.00863871				K117(aaLength:259, 107~127)	IVEALYTCITKHPEAVRLLLM	IVEALYTCITKHPEAVRLLLM
19553592	Metabolism	Xenobiotics biodegradation and metabolism	Benzoate degradation	NCgl2310		hydrolase/acyltransferase	AAFMCTAAKFGEPQGWLDR	C5(Carbamidomethyl); K9(Acetyl)	2198.01	0	2040000	0	0	CA		C					High	20	0.0104465							K114(aaLength:251, 104~124)	TKAAFMCTAAKFGEPQGWLDR	TKAAFMCTAAKFGEPQGWLDR
19553609	Others	Others	Peptidases	NCgl2327		ATP-dependent Clp protease proteolytic subunit	ETNPYAKLFEER	K7(Acetyl)	1538.75	13900000	14200000	12300000	0	bothA		1.41579		High	40	0.0018619	High	42	7e-05	High	20	0.0108136				K33(aaLength:208, 23~43)	YGTKETNPYAKLFEERIIFLG	YGTKETNPYAKLFEERIIFLG
19553610	Others	Others	Peptidases	NCgl2328	clpP	ATP-dependent Clp protease proteolytic subunit	IMMHQPSAGVGGTAADIAIQAEQFAATKR	K28(Acetyl)	3012.51	22500000	28600000	24000000	20900000	both-qA	1.13808	0.913165	1.24631	High	58	3.28e-05	High	68	2.75e-07	High	50	1.65e-05	High	83	7.82e-09	K145(aaLength:197, 135~155)	AIQAEQFAATKREMAQLIAEH	AIQAEQFAATKREMAQLIAEH
19553611	Others	Others	unknown	NCgl2329	tig	trigger factor	FSTLKDHNHK	K5(Acetyl)	1268.64	0	0	0	19800000	TA		1.50346											High	31	0.000741259	K153(aaLength:449, 143~163)	ETLRARFSTLKDHNHKLKKGE	ETLRARFSTLKDHNHKLKKGE
19553618	Others	Others	unknown	NCgl2336		hypothetical protein	KQEEAKFADAQADAR	K6(Acetyl)	1719.83	17000000	13200000	5990000	0	bothA		1.32192		High	69	2.64e-06	High	47	1.78e-05	High	51	8.87e-06				K49(aaLength:295, 39~59)	SNNNKKQEEAKFADAQADARR	SNNNKKQEEAKFADAQADARR
19553619	Metabolism	Carbohydrate metabolism	Pentose phosphate pathway	NCgl2337	rpi	ribose-5-phosphate isomerase B	NAIAEHLKAHGHEVIDCGAHTYDAEDDYPAFCIEAASR	K8(Acetyl); C17(Carbamidomethyl); C32(Carbamidomethyl)	4295.92	84800000	103000000	34500000	33800000	both-qA	2.74963	2.20678	1.24599	High	56	5e-05	High	59	1.29e-06	High	29	0.00138029	High	54	3.8e-06	K23(aaLength:157, 13~33)	ETKNAIAEHLKAHGHEVIDCG	ETKNAIAEHLKAHGHEVIDCG
19553621	Others	Others	unknown	NCgl2339		hypothetical protein	VFAAVATDHADKLGDLYTAMGTR	K12(Acetyl)	2465.21	0	961000	0	0	CA		1.39247					High	32	0.000755407							K78(aaLength:203, 68~88)	FAAVATDHADKLGDLYTAMGT	FAAVATDHADKLGDLYTAMGT
19553621	Others	Others	unknown	NCgl2339		hypothetical protein	LASYPHFFEIKR	K11(Acetyl)	1549.82	464000000	505000000	209000000	284000000	both-qA	1.96552	1.39247	1.41153	High	33	0.00918241	High	37	0.000214379	High	36	0.000295244	High	40	0.000114073	K193(aaLength:203, 183~203)	LASYPHFFEIKRSRTENPQFD	LASYPHFFEIKRSRTENPQFD
19553621	Others	Others	unknown	NCgl2339		hypothetical protein	DLPEDYKER	K7(Acetyl)	1206.56	3010000	0	3150000	941000	TA		1.39247		High	17	0.356415				High	19	0.0137711	High	25	0.00309721	K55(aaLength:203, 45~65)	NEGRDLPEDYKERMKAAWGPA	NEGRDLPEDYKERMKAAWGPA
19553622	Metabolism	Metabolism of other amino acids	Glutathione metabolism	NCgl2340		aminopeptidase N	GASVLKQLQAYVGR	K6(Acetyl)	1531.86	3280000	0	0	0	CA		1.42259		High	35	0.00576709										K413(aaLength:867, 403~423)	ITYAKGASVLKQLQAYVGREE	ITYAKGASVLKQLQAYVGREE
19553622	Metabolism	Metabolism of other amino acids	Glutathione metabolism	NCgl2340		aminopeptidase N	MVDPADNEVYLYTQFETADAKR	K21(Acetyl)	2618.21	9120000	6290000	0	0	CA*		1.42259		High	70	1.89e-06	High	25	0.00297146							K139(aaLength:867, 129~149)	LYTQFETADAKRMFACFDQPD	LYTQFETADAKRMFACFDQPD
19553622	Metabolism	Metabolism of other amino acids	Glutathione metabolism	NCgl2340		aminopeptidase N	AAAYKHVTAVDSGLSNLELR	K5(Acetyl)	2157.13	21900000	24700000	9050000	13000000	both-qA	2.11338	1.42259	1.48559	High	82	1.22e-07	High	31	0.00148265	High	60	1.76e-06	High	90	1.7e-09	K758(aaLength:867, 748~768)	NTEEVKAAAYKHVTAVDSGLS	NTEEVKAAAYKHVTAVDSGLS
19553622	Metabolism	Metabolism of other amino acids	Glutathione metabolism	NCgl2340		aminopeptidase N	IAVGLYKLVDGSLNR	K7(Acetyl)	1659.95	24300000	17000000	8170000	4720000	bothA		1.42259		High	48	0.000324307	High	31	0.000785181	High	40	0.000101384	High	19	0.012133	K512(aaLength:867, 502~522)	RTHRIAVGLYKLVDGSLNRYA	RTHRIAVGLYKLVDGSLNRYA
19553622	Metabolism	Metabolism of other amino acids	Glutathione metabolism	NCgl2340		aminopeptidase N	NFVIDNIDKFSDPMPR	K9(Acetyl)	1949.94	20700000	18800000	7860000	10100000	both-qA	2.19933	1.42259	1.54601	High	85	5.94e-08	High	56	2.37e-06	High	45	3.24e-05	High	36	0.000236576	K575(aaLength:867, 565~585)	SRNFVIDNIDKFSDPMPRTLV	SRNFVIDNIDKFSDPMPRTLV
19553631	Others	Others	unknown	NCgl2349		hypothetical protein	LMLSLGEPEVPKR	K12(Acetyl)	1510.83	17900000	19800000	5520000	0	bothA		1.54193		High	49	0.000247148	High	52	6.73e-06	High	30	0.000901509				K408(aaLength:411, 398~411)	MLSLGEPEVPKRFL	MLSLGEPEVPKRFLXXXXXXX
19553631	Others	Others	unknown	NCgl2349		hypothetical protein	ALSSTPAAFNQGCITKLR	C13(Carbamidomethyl); K16(Acetyl)	1977.03	39900000	37100000	0	14700000	CA		1.54193		High	37	0.00379277	High	65	4.28e-07				High	19	0.0189831	K370(aaLength:411, 360~380)	PAAFNQGCITKLRGVGFSDLQ	PAAFNQGCITKLRGVGFSDLQ
19553632	Environmental Information Processing	Membrane transport	Transporters	NCgl2350		ABC transporter duplicated ATPase	GPLLVVDKFR	K8(Acetyl)	1185.7	10800000	9480000	0	4970000	CA		1.7131		High	37	0.00425556	High	21	0.00866902				High	19	0.012161	K290(aaLength:547, 280~300)	QAKGPLLVVDKFRKEHQRGKE	QAKGPLLVVDKFRKEHQRGKE
23308939	Others	Others	unknown	NCgl2359		transcriptional regulator	IAYIEKLLAAK	K6(Acetyl)	1274.77	32200000	31900000	0	0	CA*		C		High	57	4.2e-05	High	48	1.66e-05							K241(aaLength:246, 231~246)	MVEARIAYIEKLLAAK	MVEARIAYIEKLLAAKXXXXX
19553642	Metabolism	Amino acid metabolism	Cysteine and methionine metabolism	NCgl2360		cystathionine gamma-synthase	IILKPGDHIVLGNDAYGGTYR	K4(Acetyl)	2314.22	21900000	27100000	9550000	11100000	both-qA	2.37288	2.08269	1.13934	High	32	0.0126753	High	23	0.00898429	High	21	0.0149293	High	32	0.000989655	K95(aaLength:386, 85~105)	ATDILFRIILKPGDHIVLGND	ATDILFRIILKPGDHIVLGND
19553642	Metabolism	Amino acid metabolism	Cysteine and methionine metabolism	NCgl2360		cystathionine gamma-synthase	VGNPTIVALEQTVAALEGAKYGR	K20(Acetyl)	2399.29	50500000	8380000	4930000	17700000	both-qA	2.60186	2.08269	1.24928	High	80	2.23e-07	High	70	1.32e-07	High	55	4e-06	High	65	3.19e-07	K74(aaLength:386, 64~84)	EQTVAALEGAKYGRAFSSGMA	EQTVAALEGAKYGRAFSSGMA
19553650	Others	Others	unknown	NCgl2368		putative ABC transporter ATP-binding protein	GQLHPYEGNYSTYLEKK	K17(Acetyl)	2069	91600000	79400000	48800000	63300000	both-qA	1.52542	1.70271	0.895881	High	36	0.0052961	High	54	4.28e-06	High	50	9.42e-06	High	50	9.18e-06	K248(aaLength:556, 238~258)	EGNYSTYLEKKAERLEVSGKK	EGNYSTYLEKKAERLEVSGKK
19553650	Others	Others	unknown	NCgl2368		putative ABC transporter ATP-binding protein	VLIKDLSFTLPR	K4(Acetyl)	1443.86	63700000	64900000	22100000	30700000	both-qA	2.43561	1.70271	1.43043	High	53	0.000109637	High	81	8.26e-09	High	54	4.04e-06	High	62	6.89e-07	K338(aaLength:556, 328~348)	EKGFDGRVLIKDLSFTLPRNG	EKGFDGRVLIKDLSFTLPRNG
19553650	Others	Others	unknown	NCgl2368		putative ABC transporter ATP-binding protein	LLLAEPDLLLLDEPTNHLDAESVLWLEKHLADYK	K28(Acetyl)	3969.1	31200000	30700000	0	0	CA*		1.70271		High	33	0.00963733	High	40	0.000158653							K200(aaLength:556, 190~210)	LDAESVLWLEKHLADYKGAVL	LDAESVLWLEKHLADYKGAVL
19553650	Others	Others	unknown	NCgl2368		putative ABC transporter ATP-binding protein	GEFIYTMKNVR	K8(Acetyl)	1399.7	17200000	16800000	0	0	CA		1.70271		High	14	0.799754	High	25	0.00300587							K9(aaLength:556, 1~19)	MGEFIYTMKNVRKAIGDKV	XXMGEFIYTMKNVRKAIGDKV
19553650	Others	Others	unknown	NCgl2368		putative ABC transporter ATP-binding protein	YDEMVAEAEKYR	K10(Acetyl)	1545.69	44000000	39100000	17300000	4130000	bothA		1.70271		High	43	0.000928873	High	35	0.000317665	High	19	0.0122172	High	40	9.66e-05	K300(aaLength:556, 290~310)	RYDEMVAEAEKYRKLDFEEIQ	RYDEMVAEAEKYRKLDFEEIQ
19553650	Others	Others	unknown	NCgl2368		putative ABC transporter ATP-binding protein	QNVEEGLGEIFEKK	K13(Acetyl)	1661.84	25500000	21500000	12000000	0	bothA		1.70271		High	35	0.00576709	High	24	0.00368978	High	18	0.0188535	High	23	0.0054474	K99(aaLength:556, 89~109)	VEEGLGEIFEKKQRFDAIAEE	VEEGLGEIFEKKQRFDAIAEE
19553658	Environmental Information Processing	Membrane transport	ABC transporters	NCgl2375		ABC-type transporter, periplasmic component	AYTEETGVKVK	K11(Acetyl)	1266.66	1940000	0	0	0	CA		1.95906		High	30	0.0202748										K63(aaLength:443, 53~73)	AYTEETGVKVKVVTAASGSYE	AYTEETGVKVKVVTAASGSYE
19553658	Environmental Information Processing	Membrane transport	ABC transporters	NCgl2375		ABC-type transporter, periplasmic component	LKWEDVVK	K2(Acetyl)	1058.59	16800000	19100000	0	0	CA*		1.95906		High	36	0.00452852	High	24	0.0067007							K422(aaLength:443, 412~432)	DLSQYASGKLKWEDVVKHFND	DLSQYASGKLKWEDVVKHFND
19553658	Environmental Information Processing	Membrane transport	ABC transporters	NCgl2375		ABC-type transporter, periplasmic component	NLFDLYLENSTVEKSLAPSK	K14(Acetyl)	2310.19	3920000	0	0	0	CA		1.95906		High	40	0.00211328										K252(aaLength:443, 242~262)	DLYLENSTVEKSLAPSKTVSD	DLYLENSTVEKSLAPSKTVSD
19553658	Environmental Information Processing	Membrane transport	ABC transporters	NCgl2375		ABC-type transporter, periplasmic component	STDEITSYQKLK	K10(Acetyl)	1454.74	29300000	22700000	14500000	0	bothA		1.95906		High	25	0.0574059	High	14	0.0383681	High	21	0.00721058				K171(aaLength:443, 161~181)	KSTDEITSYQKLKEVAEDMQA	KSTDEITSYQKLKEVAEDMQA
19553658	Environmental Information Processing	Membrane transport	ABC transporters	NCgl2375		ABC-type transporter, periplasmic component	IKSTDEITSYQK	K2(Acetyl)	1454.74	10900000	0	0	0	CA		1.95906		High	20	0.178631										K161(aaLength:443, 151~171)	KYIATSGAKIKSTDEITSYQK	KYIATSGAKIKSTDEITSYQK
19553658	Environmental Information Processing	Membrane transport	ABC transporters	NCgl2375		ABC-type transporter, periplasmic component	FLPMYMGLPDEEKHGINVGTENYLGVNSEASEVDQQATK	K13(Acetyl)	4353.02	51600000	65800000	32800000	27800000	bothA		1.95906		High	74	8.02e-07	High	59	1.36e-06	High	17	0.0194971	High	38	0.00014288	K312(aaLength:443, 302~322)	PMYMGLPDEEKHGINVGTENY	PMYMGLPDEEKHGINVGTENY
19553658	Environmental Information Processing	Membrane transport	ABC transporters	NCgl2375		ABC-type transporter, periplasmic component	LKWEDVVKHFNDNWAAEK	K8(Acetyl)	2271.12	202000000	200000000	68500000	695000	CA		1.95906		High	18	0.287049	High	38	0.000168538	High	18	0.0168032	High	14	0.0408689	K428(aaLength:443, 418~438)	SGKLKWEDVVKHFNDNWAAEK	SGKLKWEDVVKHFNDNWAAEK
19553658	Environmental Information Processing	Membrane transport	ABC transporters	NCgl2375		ABC-type transporter, periplasmic component	IKFLPMYMGLPDEEK	K2(Acetyl)	1852.92	25300000	23300000	0	5000000	TA		1.95906		High	18	0.351525	High	14	0.0409232				High	30	0.00101384	K299(aaLength:443, 289~309)	SGNVVKEDKIKFLPMYMGLPD	SGNVVKEDKIKFLPMYMGLPD
19553658	Environmental Information Processing	Membrane transport	ABC transporters	NCgl2375		ABC-type transporter, periplasmic component	EHVVKDLGFIAPFESYTAENTPNDPLSEQVAEAIANK	K5(Acetyl)	4086.02	34900000	27800000	0	18100000	bothA		1.95906		High	20	0.206517	High	33	0.000809167				High	59	2.85e-06	K356(aaLength:443, 346~366)	TSEAGKEHVVKDLGFIAPFES	TSEAGKEHVVKDLGFIAPFES
19553660	Environmental Information Processing	Membrane transport	Transporters	NCgl2377		ABC-type transporter, ATPase component	IVEGGQHNFSASTGKR	K15(Acetyl)	1729.86	202000000	170000000	104000000	73300000	both-qA	2.09814	1.6106	1.30271	High	69	2.61e-06	High	59	1.36e-06	High	43	4.59e-05	High	74	3.93e-08	K373(aaLength:376, 363~376)	GQHNFSASTGKRLP	GQHNFSASTGKRLPXXXXXXX
19553660	Environmental Information Processing	Membrane transport	Transporters	NCgl2377		ABC-type transporter, ATPase component	SQDEINKR	K7(Acetyl)	1031.51	6630000	6740000	0	5690000	bothA		1.6106		High	22	0.116938	High	21	0.00779776				High	31	0.000709529	K114(aaLength:376, 104~124)	IAGKSQDEINKRVDEAAATLG	IAGKSQDEINKRVDEAAATLG
19553660	Environmental Information Processing	Membrane transport	Transporters	NCgl2377		ABC-type transporter, ATPase component	ATVTFKDASLSYPGAK	K6(Acetyl)	1697.87	7570000	10300000	0	0	CA*		1.6106		High	24	0.0749819	High	31	0.000829793							K7(aaLength:376, 1~17)	MATVTFKDASLSYPGAK	XXXXMATVTFKDASLSYPGAK
19553686	Metabolism	Metabolism of cofactors and vitamins	Nicotinate and nicotinamide metabolism	NCgl2401		amidase	ALILVDVQKDFCPGGSLATER	K9(Acetyl); C12(Carbamidomethyl)	2331.2	0	0	9150000	8890000	TA*		1.08479								High	43	8.83e-05	High	31	0.00142244	K12(aaLength:186, 2~22)	ARALILVDVQKDFCPGGSLAT	ARALILVDVQKDFCPGGSLAT
19553688	Metabolism	Carbohydrate metabolism	Enzymes	NCgl2403		bacterioferritin comigratory protein	LVKFR	K3(Acetyl)	704.444	6880000	6200000	691000	3050000	CA		2.47877		High	31	0.0152741	High	31	0.000736156	High	15	0.0353973	High	16	0.0224373	K83(aaLength:158, 73~93)	ISPDPVDKLVKFREDHELNFP	ISPDPVDKLVKFREDHELNFP
19553694	Metabolism	Lipid metabolism	Fatty acid biosynthesis	NCgl2409		3-oxoacyl-(acyl-carrier-protein) synthase	ALDCVDPVLSKHSHLVWLR	C4(Carbamidomethyl); K11(Acetyl)	2287.2	132000000	152000000	39100000	13600000	both-qA	5.38899	3.7627	1.43221	High	40	0.00184059	High	49	2.5e-05	High	22	0.0107466	High	32	0.00125104	K2873(aaLength:2996, 2863~2883)	ALDCVDPVLSKHSHLVWLRKP	ALDCVDPVLSKHSHLVWLRKP
19553694	Metabolism	Lipid metabolism	Fatty acid biosynthesis	NCgl2409		3-oxoacyl-(acyl-carrier-protein) synthase	SQLGADIHEIDNSFAKAGR	K16(Acetyl)	2071.02	10600000	9140000	0	0	CA		3.7627		High	33	0.0103742	High	18	0.0163568							K672(aaLength:2996, 662~682)	DIHEIDNSFAKAGRLLDEVAG	DIHEIDNSFAKAGRLLDEVAG
19553694	Metabolism	Lipid metabolism	Fatty acid biosynthesis	NCgl2409		3-oxoacyl-(acyl-carrier-protein) synthase	LVTKFTELTGR	K4(Acetyl)	1306.74	35200000	36500000	5950000	2910000	both-qA	8.09255	3.7627	2.15073	High	68	3.45e-06	High	62	5.7e-07	High	41	8.43e-05	High	28	0.00145201	K388(aaLength:2996, 378~398)	HVDGTPRLVTKFTELTGRTPM	HVDGTPRLVTKFTELTGRTPM
19553694	Metabolism	Lipid metabolism	Fatty acid biosynthesis	NCgl2409		3-oxoacyl-(acyl-carrier-protein) synthase	TPGKPVNFVPVIDKDVR	K14(Acetyl)	1923.07	36800000	40300000	13300000	17500000	bothA		3.7627		High	35	0.00665207	High	24	0.00381039	High	56	2.47e-06	High	19	0.0140919	K812(aaLength:2996, 802~822)	KPVNFVPVIDKDVRRWWRSDS	KPVNFVPVIDKDVRRWWRSDS
19553694	Metabolism	Lipid metabolism	Fatty acid biosynthesis	NCgl2409		3-oxoacyl-(acyl-carrier-protein) synthase	LVPKAR	K4(Acetyl)	725.466	2680000	2760000	0	0	CA		3.7627		High	21	0.152741	High	16	0.0266667							K477(aaLength:2996, 467~487)	MQIGGKRLVPKARANGASIDG	MQIGGKRLVPKARANGASIDG
19553694	Metabolism	Lipid metabolism	Fatty acid biosynthesis	NCgl2409		3-oxoacyl-(acyl-carrier-protein) synthase	NLGVHGDAAKEVEAAVLLDSR	K10(Acetyl)	2206.14	0	13000000	4130000	6420000	bothA		3.7627					High	58	1.9e-06	High	45	4.15e-05	High	48	1.88e-05	K2973(aaLength:2996, 2963~2983)	RNLGVHGDAAKEVEAAVLLDS	RNLGVHGDAAKEVEAAVLLDS
19553694	Metabolism	Lipid metabolism	Fatty acid biosynthesis	NCgl2409		3-oxoacyl-(acyl-carrier-protein) synthase	NIPSVIHSLGHADKWSR	K14(Acetyl)	1959.02	33900000	37600000	0	0	CA*		3.7627		High	68	3.09e-06	High	52	1.01e-05							K909(aaLength:2996, 899~919)	SVIHSLGHADKWSRSEFEAFH	SVIHSLGHADKWSRSEFEAFH
19553694	Metabolism	Lipid metabolism	Fatty acid biosynthesis	NCgl2409		3-oxoacyl-(acyl-carrier-protein) synthase	NKLGFSIVEIVENNPR	K2(Acetyl)	1871	11700000	0	0	0	CA*		3.7627		High	51	0.000170984	High	31	0.00135972							K1322(aaLength:2996, 1312~1332)	WDRADAHTRNKLGFSIVEIVE	WDRADAHTRNKLGFSIVEIVE
19553717	Metabolism	Metabolism of cofactors and vitamins	Nicotinate and nicotinamide metabolism	NCgl2431		nicotinate phosphoribosyltransferase	IVEVAGHPVAKR	K11(Acetyl)	1317.76	29100000	28400000	16800000	33700000	both-qA	1.13861	1.26666	0.898912	High	38	0.00340374	High	43	5.35e-05	High	28	0.00167098	High	44	3.74e-05	K343(aaLength:446, 333~353)	IVEVAGHPVAKRSRNKESYGG	IVEVAGHPVAKRSRNKESYGG
19553717	Metabolism	Metabolism of cofactors and vitamins	Nicotinate and nicotinamide metabolism	NCgl2431		nicotinate phosphoribosyltransferase	AYLAKQLVSLPWEGLALSR	K5(Acetyl)	2157.21	0	0	0	0	CA		1.26666		High	25	0.0672909										K416(aaLength:446, 406~426)	TLEDSRAYLAKQLVSLPWEGL	TLEDSRAYLAKQLVSLPWEGL
19553723	Metabolism	Nucleotide metabolism	Purine metabolism	NCgl2438	nrdF	ribonucleotide-diphosphate reductase subunit beta	LIIRDEAVHGYYIGYKYQK	K16(Acetyl)	2371.25	12900000	51800000	0	18200000	bothA		1.48004		High	18	0.287711	High	25	0.00411321				High	30	0.000939658	K217(aaLength:334, 207~227)	EAVHGYYIGYKYQKAVAKETP	EAVHGYYIGYKYQKAVAKETP
19553723	Metabolism	Nucleotide metabolism	Purine metabolism	NCgl2438	nrdF	ribonucleotide-diphosphate reductase subunit beta	IILSYYEGDDPLKR	K13(Acetyl)	1723.89	16900000	18100000	0	3490000	bothA		1.48004		High	31	0.0171774	High	59	1.44e-06				High	33	0.000556147	K164(aaLength:334, 154~174)	LSYYEGDDPLKRKIASVILES	LSYYEGDDPLKRKIASVILES
19553724	Metabolism	Metabolism of cofactors and vitamins	Porphyrin and chlorophyll metabolism	NCgl2439		ferritin-like protein	LDVTSAIEAFEASLAHEQKISGLIR	K19(Acetyl)	2740.46	10600000	0	0	7240000	TA		1.97328		High	16	0.524755							High	33	0.00068377	K97(aaLength:162, 87~107)	AFEASLAHEQKISGLIRELAA	AFEASLAHEQKISGLIRELAA
19553724	Metabolism	Metabolism of cofactors and vitamins	Porphyrin and chlorophyll metabolism	NCgl2439		ferritin-like protein	AQSKEELEHAQKFAQHLLDR	K4(Acetyl)	2420.23	1870000000	1340000000	675000000	1200000000	both-qA	1.712	1.97328	0.867589	High	71	1.66e-06	High	64	7.28e-07	High	64	6.81e-07	High	73	8.4e-08	K49(aaLength:162, 39~59)	GMRDWMKAQSKEELEHAQKFA	GMRDWMKAQSKEELEHAQKFA
19553724	Metabolism	Metabolism of cofactors and vitamins	Porphyrin and chlorophyll metabolism	NCgl2439		ferritin-like protein	EELEHAQKFAQHLLDR	K8(Acetyl)	2006.01	493000000	516000000	175000000	250000000	both-qA	2.37412	1.97328	1.20313	High	50	0.000199047	High	69	1.54e-07	High	72	8.08e-08	High	58	2.28e-06	K57(aaLength:162, 47~67)	QSKEELEHAQKFAQHLLDRDY	QSKEELEHAQKFAQHLLDRDY
19553724	Metabolism	Metabolism of cofactors and vitamins	Porphyrin and chlorophyll metabolism	NCgl2439		ferritin-like protein	ELAAIQDAEKDYDSR	K10(Acetyl)	1765.82	40100000	44600000	9130000	12800000	bothA		1.97328		High	41	0.00147217	High	52	6.98e-06	High	14	0.0443578	High	45	2.87e-05	K113(aaLength:162, 103~123)	RELAAIQDAEKDYDSRALIDW	RELAAIQDAEKDYDSRALIDW
19553725	Others	Others	unknown	NCgl2440		transcriptional regulator	IGITVLPQEEWAVFDKSIIR	K16(Acetyl)	2356.29	1370000	0	0	0	CA		3.08169		High	29	0.0257606										K96(aaLength:250, 86~106)	LPQEEWAVFDKSIIRWRLNDE	LPQEEWAVFDKSIIRWRLNDE
19553728	Metabolism	Nucleotide metabolism	Purine metabolism	NCgl2443		ribonucleotide-diphosphate reductase subunit alpha	AYGFKFR	K5(Acetyl)	930.483	0	5750000	0	0	CA		1.92845					High	22	0.0059975							K97(aaLength:715, 87~107)	KDLFKRAYGFKFRFQSFLGAY	KDLFKRAYGFKFRFQSFLGAY
19553728	Metabolism	Nucleotide metabolism	Purine metabolism	NCgl2443		ribonucleotide-diphosphate reductase subunit alpha	FKNFENSK	K2(Acetyl)	1055.52	8500000	7810000	0	0	CA		1.92845		High	42	0.00136445	High	16	0.0228018							K522(aaLength:715, 512~532)	KIATERGERFKNFENSKYATG	KIATERGERFKNFENSKYATG
19553728	Metabolism	Nucleotide metabolism	Purine metabolism	NCgl2443		ribonucleotide-diphosphate reductase subunit alpha	IQFEKDR	K5(Acetyl)	977.506	4500000	3700000	0	0	CA		1.92845		High	28	0.0317656	High	16	0.0264666							K37(aaLength:715, 27~47)	YDDNGKIQFEKDREAANQYFL	YDDNGKIQFEKDREAANQYFL
19553734	Others	Others	unknown	NCgl2448		hypothetical protein	KLDEIAYADTLELKPWIPTLK	K14(Acetyl)	2499.37	0	0	16200000	0	TA		3.15914								High	22	0.00936199				K105(aaLength:137, 95~115)	EIAYADTLELKPWIPTLKYNY	EIAYADTLELKPWIPTLKYNY
19553734	Others	Others	unknown	NCgl2448		hypothetical protein	KLDEIAYADTLELKPWIPTLKYNYVR	K21(Acetyl)	3194.72	31900000	29800000	0	7790000	bothA		3.15914		High	44	0.00084325	High	27	0.00289956				High	32	0.00102172	K112(aaLength:137, 102~122)	LELKPWIPTLKYNYVRIVPNE	LELKPWIPTLKYNYVRIVPNE
19553739	Metabolism	Carbohydrate metabolism	Glycolysis / Gluconeogenesis	NCgl2453		phosphoglucomutase	DKFDVATGNDADADR	K2(Acetyl)	1651.71	10900000	8930000	0	1630000	bothA		2.20535		High	42	0.00136445	High	30	0.000997631				High	36	0.000279235	K304(aaLength:554, 294~314)	AMASLIDNRDKFDVATGNDAD	AMASLIDNRDKFDVATGNDAD
19553739	Metabolism	Carbohydrate metabolism	Glycolysis / Gluconeogenesis	NCgl2453		phosphoglucomutase	IYAESFKGEEHLAQVQK	K7(Acetyl)	2019.02	92600000	67200000	43800000	33200000	bothA		2.20535		High	24	0.0866875	High	28	0.00238851	High	16	0.0324435	High	21	0.0105713	K532(aaLength:554, 522~542)	DKYKIYAESFKGEEHLAQVQK	DKYKIYAESFKGEEHLAQVQK
19553751	Environmental Information Processing	Membrane transport	Transporters	NCgl2465		ABC transporter ATPase	NKFTAIMGPSGSGK	K2(Acetyl)	1436.72	14400000	16700000	0	6360000	bothA		0.967161		High	60	2.11e-05	High	36	0.000279879				High	41	8.63e-05	K76(aaLength:284, 66~86)	DHVNVEFEKNKFTAIMGPSGS	DHVNVEFEKNKFTAIMGPSGS
19553751	Environmental Information Processing	Membrane transport	Transporters	NCgl2465		ABC transporter ATPase	LKHRPAELSGGQQQR	K2(Acetyl)	1746.94	9270000	0	0	9110000	TA		0.967161		High	17	0.382786							High	36	0.000341909	K178(aaLength:284, 168~188)	TSRLGLTERLKHRPAELSGGQ	TSRLGLTERLKHRPAELSGGQ
19553758	Metabolism	Amino acid metabolism	Cysteine and methionine metabolism	NCgl2473		cysteine synthase	LNKLTEGLDATVLVK	K3(Acetyl)	1655.96	6080000	0	0	0	CA		1.6617		High	20	0.179455										K29(aaLength:318, 19~39)	IGHTPLVKLNKLTEGLDATVL	IGHTPLVKLNKLTEGLDATVL
19553758	Metabolism	Amino acid metabolism	Cysteine and methionine metabolism	NCgl2473		cysteine synthase	LESFNPANSVKDR	K11(Acetyl)	1518.75	0	14600000	0	0	CA*		1.6617		High	72	1.26e-06	High	49	1.34e-05							K52(aaLength:318, 42~62)	LESFNPANSVKDRIGLAIVED	LESFNPANSVKDRIGLAIVED
19553758	Metabolism	Amino acid metabolism	Cysteine and methionine metabolism	NCgl2473		cysteine synthase	AGPHKIQGIGANFIPEVLDR	K5(Acetyl)	2174.17	303000000	299000000	127000000	150000000	both-qA	2.17329	1.6617	1.30787	High	70	2.05e-06	High	75	6.41e-08	High	50	2.21e-05	High	59	2.3e-06	K227(aaLength:318, 217~237)	LLTAGKAGPHKIQGIGANFIP	LLTAGKAGPHKIQGIGANFIP
19553758	Metabolism	Amino acid metabolism	Cysteine and methionine metabolism	NCgl2473		cysteine synthase	LTEGLDATVLVKLESFNPANSVK	K12(Acetyl)	2487.33	17800000	21700000	0	0	bothA		1.6617		High	30	0.0191406	High	27	0.00327706				High	29	0.00229231	K41(aaLength:318, 31~51)	TEGLDATVLVKLESFNPANSV	TEGLDATVLVKLESFNPANSV
19553759	Metabolism	Amino acid metabolism	Cysteine and methionine metabolism	NCgl2474		serine acetyltransferase	VANSWWKSGFR	K7(Acetyl)	1379.68	8110000	0	0	0	CA		4.90268		High	34	0.00772603										K43(aaLength:182, 33~53)	WAHRVANSWWKSGFRGPARVL	WAHRVANSWWKSGFRGPARVL
19553760	Others	Others	unknown	NCgl2475		acetyltransferase	IHDACSAVAGFIQKNPEYK	C5(Carbamidomethyl); K14(Acetyl)	2190.06	1860000000	2140000000	1560000000	2050000000	both-qA	1.10803	0.636821	1.73994	High	69	2.81e-06	High	68	1.72e-07	High	61	8.87e-07	High	73	5.24e-08	K87(aaLength:96, 77~96)	ACSAVAGFIQKNPEYKDLKN	ACSAVAGFIQKNPEYKDLKNX
19553760	Others	Others	unknown	NCgl2475		acetyltransferase	NFNHTVIKPEFR	K8(Acetyl)	1543.8	155000000	151000000	194000000	66800000	both-qA	1.17331	0.636821	1.84245	High	35	0.0066215	High	45	4.07e-05	High	32	0.000765916	High	49	1.68e-05	K47(aaLength:96, 37~57)	DIRNFNHTVIKPEFRGQGLSA	DIRNFNHTVIKPEFRGQGLSA
19553760	Others	Others	unknown	NCgl2475		acetyltransferase	NIEIVHNEGQKR	K11(Acetyl)	1478.77	161000000	157000000	228000000	246000000	both-qA	0.670886	0.636821	1.05349	High	52	0.000139623	High	40	9.42e-05	High	52	6.41e-06	High	56	2.78e-06	K16(aaLength:96, 6~26)	NIEIVHNEGQKRFVISVDGTP	NIEIVHNEGQKRFVISVDGTP
19553760	Others	Others	unknown	NCgl2475		acetyltransferase	GQGLSAPLIKFALDDAR	K10(Acetyl)	1813.98	137000000	154000000	85900000	208000000	both-qA	0.990133	0.636821	1.55481	High	86	5.08e-08	High	85	3.58e-09	High	93	6.17e-10	High	90	1.22e-09	K61(aaLength:96, 51~71)	RGQGLSAPLIKFALDDARESG	RGQGLSAPLIKFALDDARESG
19553763	Others	Others	unknown	NCgl2478		dithiol-disulfide isomerase	IEVWSDIMCPFCYIGKK	C9(Carbamidomethyl); C12(Carbamidomethyl); K16(Acetyl)	2188.03	11300000	10100000	0	0	CA*		5.50637		High	33	0.0104221	High	31	0.000709529							K28(aaLength:245, 18~38)	DIMCPFCYIGKKRLDDALSTF	DIMCPFCYIGKKRLDDALSTF
19553763	Others	Others	unknown	NCgl2478		dithiol-disulfide isomerase	LTHFAKAHGK	K6(Acetyl)	1151.63	7650000	6300000	0	0	CA		5.50637		High	24	0.0824056	High	15	0.034512							K119(aaLength:245, 109~129)	INAHRLTHFAKAHGKQQEVAQ	INAHRLTHFAKAHGKQQEVAQ
19553765	Metabolism	Metabolism of terpenoids and polyketides	Geraniol degradation	NCgl2480		acetyl-CoA hydrolase	LMSADEAAQFVNHGDKVGFSGFTGAGYPK	K16(Acetyl)	3043.43	0	4980000	0	0	CA		1.58423					High	23	0.00477496							K29(aaLength:502, 19~39)	EAAQFVNHGDKVGFSGFTGAG	EAAQFVNHGDKVGFSGFTGAG
19553765	Metabolism	Metabolism of terpenoids and polyketides	Geraniol degradation	NCgl2480		acetyl-CoA hydrolase	NAPFKPVDDISKK	K13(Acetyl)	1500.81	170000000	142000000	121000000	159000000	both-qA	1.11429	1.58423	0.703361	High	59	2.37e-05	High	59	2.16e-06	High	59	2.19e-06	High	51	1.3e-05	K239(aaLength:502, 229~249)	PFKPVDDISKKIAGNFLDFLE	PFKPVDDISKKIAGNFLDFLE
19553765	Metabolism	Metabolism of terpenoids and polyketides	Geraniol degradation	NCgl2480		acetyl-CoA hydrolase	NAPFKPVDDISK	K5(Acetyl)	1372.71	0	54700000	35400000	32800000	TA		1.58423					High	15	0.0319132	High	21	0.0079794	High	27	0.00200447	K231(aaLength:502, 221~241)	TNTADRNAPFKPVDDISKKIA	TNTADRNAPFKPVDDISKKIA
19553765	Metabolism	Metabolism of terpenoids and polyketides	Geraniol degradation	NCgl2480		acetyl-CoA hydrolase	IASEKLR	K5(Acetyl)	858.505	17200000	18400000	0	7080000	CA		1.58423		High	27	0.0423601	High	15	0.0471339				High	18	0.0235144	K9(aaLength:502, 1~19)	MSDRIASEKLRSKLMSADE	XXMSDRIASEKLRSKLMSADE
19553765	Metabolism	Metabolism of terpenoids and polyketides	Geraniol degradation	NCgl2480		acetyl-CoA hydrolase	ATSGDNKYMQTPHDLATAFDFHINLAK	K7(Acetyl)	3048.46	48600000	54800000	34700000	37000000	both-qA	1.44212	1.58423	0.910298	High	44	0.000858928	High	36	0.000299497	High	20	0.0123138	High	30	0.00106756	K476(aaLength:502, 466~486)	YYARATSGDNKYMQTPHDLAT	YYARATSGDNKYMQTPHDLAT
23308952	Others	Others	unknown	NCgl2482		phosphate uptake regulator	GYFKEMAR	K4(Acetyl)	1043.5	2700000	2390000	0	0	CA*		3.66223		High	31	0.0168638	High	25	0.00323571							K122(aaLength:244, 112~132)	VIPEDMRGYFKEMARLAADMT	VIPEDMRGYFKEMARLAADMT
19553768	Environmental Information Processing	Membrane transport	ABC transporters	NCgl2483		phosphate transporter ATP-binding protein	MHEVTPGAYVKGEILLDGENIYGSK	K11(Acetyl)	2762.37	17700000	15700000	0	0	CA*		8.38972		High	47	0.00038544	High	36	0.000322065							K62(aaLength:257, 52~72)	MHEVTPGAYVKGEILLDGENI	MHEVTPGAYVKGEILLDGENI
19553771	Environmental Information Processing	Membrane transport	ABC transporters	NCgl2486		ABC-type transporter, periplasmic component	GEITKWNDEAIASQNEGTDLPDQDISVLYR	K5(Acetyl)	3419.63	35500000	26200000	0	0	CA*		5.22937		High	22	0.139302	High	31	0.000794328							K171(aaLength:375, 161~181)	IAQIFKGEITKWNDEAIASQN	IAQIFKGEITKWNDEAIASQN
19553772	Metabolism	Carbohydrate metabolism	Enzymes	NCgl2487		histone acetyltransferase HPA2-like protein	EQALLLLKEVR	K8(Acetyl)	1353.81	52700000	47500000	21900000	33300000	bothA		1.16562		High	33	0.0105915	High	68	1.73e-07	High	17	0.0218258	High	43	5.46e-05	K27(aaLength:292, 17~37)	DLREQALLLLKEVRAVDGVDA	DLREQALLLLKEVRAVDGVDA
19553775	Others	Others	unknown	NCgl2490		hypothetical protein	LVGDALKPR	K7(Acetyl)	1010.6	22400000	0	0	0	CA		1.34098		High	21	0.175371										K217(aaLength:229, 207~227)	VDERLVGDALKPRMSAQLTRV	VDERLVGDALKPRMSAQLTRV
19553777	Others	Others	unknown	NCgl2492		glycine cleavage system protein T	LGTVVHDADYGPIALGLVKR	K19(Acetyl)	2136.19	11300000	24200000	0	0	CA*		2.45466		High	21	0.141892	High	29	0.00124157							K332(aaLength:373, 322~342)	DYGPIALGLVKRSALDKELHI	DYGPIALGLVKRSALDKELHI
19553778	Others	Others	unknown	NCgl2493		hypothetical protein	QLKYSSPDMDLDSLQR	K3(Acetyl)	1937.93	12800000	17200000	0	0	CA		2.44341		High	27	0.0428506	High	15	0.0303389							K18(aaLength:71, 8~28)	AKQTKVARQLKYSSPDMDLDS	AKQTKVARQLKYSSPDMDLDS
19553779	Metabolism	Nucleotide metabolism	Purine metabolism	NCgl2494		phosphoribosylaminoimidazole synthetase	RATRPEVLGNLGGFAGLFELGKYK	K24(Acetyl)	2635.44	9080000	7930000	0	0	CA		2.88362		High	18	0.335704	High	47	1.82e-05							K60(aaLength:358, 50~70)	FAGLFELGKYKKPILAAGSDG	FAGLFELGKYKKPILAAGSDG
19553779	Metabolism	Nucleotide metabolism	Purine metabolism	NCgl2494		phosphoribosylaminoimidazole synthetase	ATRPEVLGNLGGFAGLFELGKYK	K21(Acetyl)	2479.34	29300000	31300000	15700000	15400000	both-qA	1.94855	2.88362	0.675731	High	42	0.00133954	High	57	2.4e-06	High	54	4.36e-06	High	65	4.2e-07	K58(aaLength:358, 48~68)	GGFAGLFELGKYKKPILAAGS	GGFAGLFELGKYKKPILAAGS
19553779	Metabolism	Nucleotide metabolism	Purine metabolism	NCgl2494		phosphoribosylaminoimidazole synthetase	AVELFAPMAKR	K10(Acetyl)	1274.69	51400000	47200000	0	8600000	bothA		2.88362		High	44	0.000862892	High	40	0.000111422				High	26	0.00236031	K36(aaLength:358, 26~46)	RAVELFAPMAKRATRPEVLGN	RAVELFAPMAKRATRPEVLGN
19553782	Others	Others	unknown	NCgl2497		acyl-CoA hydrolase	ACDCLVIFVAKDTATGR	C2(Carbamidomethyl); C4(Carbamidomethyl); K11(Acetyl)	1938.94	36600000	30300000	0	0	CA*		1.76524		High	74	8.81e-07	High	66	2.26e-07							K126(aaLength:339, 116~136)	ACDCLVIFVAKDTATGRATPV	ACDCLVIFVAKDTATGRATPV
19553782	Others	Others	unknown	NCgl2497		acyl-CoA hydrolase	FLAKPTDINWGGK	K4(Acetyl)	1488.78	22900000	20500000	6510000	5880000	both-qA	3.50282	1.76524	1.98434	High	27	0.0436472	High	24	0.00451013	High	29	0.00118084	High	20	0.0098444	K188(aaLength:339, 178~198)	APRLITRFLAKPTDINWGGKV	APRLITRFLAKPTDINWGGKV
19553784	Metabolism	Nucleotide metabolism	Purine metabolism	NCgl2499		phosphoribosylformylglycinamidine synthase II	AAWLKLVASPALASR	K5(Acetyl)	1595.93	20800000	16100000	0	0	CA*		1.71029		High	27	0.0379277	High	30	0.00109893							K425(aaLength:762, 415~435)	DVEEIKAAWLKLVASPALASR	DVEEIKAAWLKLVASPALASR
19553784	Metabolism	Nucleotide metabolism	Purine metabolism	NCgl2499		phosphoribosylformylglycinamidine synthase II	IKEILGR	K2(Acetyl)	870.54	10800000	10700000	0	0	CA*		1.71029		High	34	0.00736134	High	35	0.000332637							K36(aaLength:762, 26~46)	GLKDDEYARIKEILGRRPTDA	GLKDDEYARIKEILGRRPTDA
19553784	Metabolism	Nucleotide metabolism	Purine metabolism	NCgl2499		phosphoribosylformylglycinamidine synthase II	YTKLEPNTGAQLALAEAYR	K3(Acetyl)	2151.11	10800000	12500000	6860000	4570000	both-qA	2.0385	1.71029	1.1919	High	50	0.000195865	High	49	1.54e-05	High	24	0.00521636	High	55	3.61e-06	K483(aaLength:762, 473~493)	ISADASGRYTKLEPNTGAQLA	ISADASGRYTKLEPNTGAQLA
19553785	Metabolism	Nucleotide metabolism	Purine metabolism	NCgl2500		phosphoribosylformylglycinamidine synthase I	GQQILIPAKHGEGR	K9(Acetyl)	1545.85	17700000	0	0	3570000	TA		1.76067		High	14	0.858928							High	22	0.00731444	K142(aaLength:223, 132~152)	EKGQQILIPAKHGEGRFQADA	EKGQQILIPAKHGEGRFQADA
19553786	Metabolism	Nucleotide metabolism	Purine metabolism	NCgl2501		phosphoribosylformylglycinamidine synthase subunit PurS	KIAETLLANTVIEDFDVVGVEVAK	K1(Acetyl)	2615.42	57400000	5880000	0	13700000	CA		1.73567		High	78	3.15e-07	High	31	0.000746397				High	16	0.0247742	K58(aaLength:81, 48~68)	DDSVTEADLKKIAETLLANTV	DDSVTEADLKKIAETLLANTV
19553786	Metabolism	Nucleotide metabolism	Purine metabolism	NCgl2501		phosphoribosylformylglycinamidine synthase subunit PurS	VVVNVMPKAEILDPQGQAVHR	K8(Acetyl)	2342.27	0	49900000	0	0	CA		1.73567					High	23	0.00659733				High	19	0.0234665	K11(aaLength:81, 1~21)	MARVVVNVMPKAEILDPQGQA	MARVVVNVMPKAEILDPQGQA
19553786	Metabolism	Nucleotide metabolism	Purine metabolism	NCgl2501		phosphoribosylformylglycinamidine synthase subunit PurS	RFELEVDDSVTEADLKK	K16(Acetyl)	2036.02	19000000	25200000	0	0	CA*		1.73567		High	54	8.36e-05	High	69	1.43e-07							K57(aaLength:81, 47~67)	VDDSVTEADLKKIAETLLANT	VDDSVTEADLKKIAETLLANT
19553787	Metabolism	Metabolism of other amino acids	Glutathione metabolism	NCgl2502		glutathione peroxidase	EATDGSEIEWNFEKFLVDAEGNTIKR	K14(Acetyl)	3040.45	0	6970000	8320000	7410000	bothA		0.952948					High	38	0.000189103	High	21	0.00804253	High	42	6.9e-05	K125(aaLength:159, 115~135)	DGSEIEWNFEKFLVDAEGNTI	DGSEIEWNFEKFLVDAEGNTI
19553787	Metabolism	Metabolism of other amino acids	Glutathione metabolism	NCgl2502		glutathione peroxidase	FLVDAEGNTIKR	K11(Acetyl)	1404.75	19400000	16100000	16800000	12000000	both-qA	1.23264	0.952948	1.2935	High	52	0.000136131	High	53	5.58e-06	High	43	5.24e-05	High	48	1.47e-05	K136(aaLength:159, 126~146)	FLVDAEGNTIKRFAPRTEPSA	FLVDAEGNTIKRFAPRTEPSA
19553792	Others	Others	Peptidases	NCgl2507		protease II	DKESQETLDYLEAENAFTKQETEQLATLR	K19(Acetyl)	3442.66	18000000	13700000	0	0	CA*		0.79978		High	44	0.000731066	High	64	4.55e-07							K51(aaLength:706, 41~61)	DYLEAENAFTKQETEQLATLR	DYLEAENAFTKQETEQLATLR
19553792	Others	Others	Peptidases	NCgl2507		protease II	SEKFILFGCASK	K3(Acetyl); C9(Carbamidomethyl)	1428.72	6820000	6760000	0	0	CA*		0.79978		High	37	0.00411109	High	37	0.000217255							K249(aaLength:706, 239~259)	STWVGTTRSEKFILFGCASKI	STWVGTTRSEKFILFGCASKI
19553796	Metabolism	Nucleotide metabolism	Purine metabolism	NCgl2509		adenylosuccinate lyase	YASAELSNLWSAEEKIIMER	K15(Acetyl)	2382.16	7790000	8420000	0	2510000	bothA		5.01589		High	70	1.87e-06	High	38	0.000167098				High	45	3.27e-05	K29(aaLength:476, 19~39)	ELSNLWSAEEKIIMERQLWIA	ELSNLWSAEEKIIMERQLWIA
19553796	Metabolism	Nucleotide metabolism	Purine metabolism	NCgl2509		adenylosuccinate lyase	SHNVAAQATTLGKR	K13(Acetyl)	1495.8	38000000	28000000	18000000	15300000	both-qA	1.98198	5.01589	0.395141	High	85	6.65e-08	High	52	5.75e-06	High	47	2.14e-05	High	49	1.31e-05	K162(aaLength:476, 152~172)	NVAAQATTLGKRFATAADEML	NVAAQATTLGKRFATAADEML
23308955	Others	Others	unknown	NCgl2510		PLP-dependent aminotransferase	FQPTAQMLEELPHKPK	K14(Acetyl)	1936	42200000	43600000	19200000	30200000	both-qA	1.73684	1.67123	1.03926	High	46	0.000493124	High	25	0.00330514	High	29	0.00126465	High	24	0.00357248	K164(aaLength:386, 154~174)	TAQMLEELPHKPKAVIVTSPG	TAQMLEELPHKPKAVIVTSPG
19553798	Metabolism	Nucleotide metabolism	Purine metabolism	NCgl2511		phosphoribosylamine--glycine ligase	FGPTWVVKDDGLAAGK	K8(Acetyl)	1702.88	11500000	0	0	0	CA		1.11875		High	70	2.05e-06										K147(aaLength:421, 137~157)	IDRFGPTWVVKDDGLAAGKGV	IDRFGPTWVVKDDGLAAGKGV
19553799	Others	Others	unknown	NCgl2512		diadenosine tetraphosphate (Ap4A) hydrolase	ASVFTKIINGELPGR	K6(Acetyl)	1643.91	19500000	12900000	5350000	5330000	both-qA	3.03371	1.78169	1.70271	High	67	4.33e-06	High	80	1.12e-08	High	40	0.000104465	High	41	7.64e-05	K7(aaLength:136, 1~17)	MASVFTKIINGELPGRF	XXXXMASVFTKIINGELPGRF
19553803	Metabolism	Metabolism of cofactors and vitamins	Biotin metabolism	NCgl2515		adenosylmethionine-8-amino-7-oxononanoate aminotransferase	FHDVALIEGVATLCKK	C14(Carbamidomethyl); K16(Acetyl)	1842.98	10100000	7600000	0	0	CA*		1.55748		High	22	0.131812	High	52	1.14e-05							K235(aaLength:423, 225~245)	LIEGVATLCKKHDRFLIVDEI	LIEGVATLCKKHDRFLIVDEI
19553806	Environmental Information Processing	Signal transduction	Two-component system	NCgl2518		two-component system, response regulator	IHGLTIGADDYVTKPFSLEEVITR	K14(Acetyl)	2716.42	23600000	23200000	0	0	CA*		0.943512		High	34	0.00722698	High	71	1.82e-07							K109(aaLength:235, 99~119)	LTIGADDYVTKPFSLEEVITR	LTIGADDYVTKPFSLEEVITR
19553809	Metabolism	Carbohydrate metabolism	Pyruvate metabolism	NCgl2521	poxB	pyruvate dehydrogenase	TTVKYPVTGDVAATIENILPHVK	K4(Acetyl)	2508.37	98600000	117000000	42600000	40200000	both-qA	2.60386	1.62386	1.60351	High	48	0.000323561	High	60	1.03e-06	High	31	0.000817321	High	44	4.07e-05	K304(aaLength:579, 294~314)	GAHIGRRTTVKYPVTGDVAAT	GAHIGRRTTVKYPVTGDVAAT
19553809	Metabolism	Carbohydrate metabolism	Pyruvate metabolism	NCgl2521	poxB	pyruvate dehydrogenase	AHSYAEQLIDTLEAQGVKR	K18(Acetyl)	2171.11	63500000	60000000	35600000	50400000	both-qA	1.43605	1.62386	0.884342	High	26	0.0484124	High	51	1.15e-05	High	55	3.76e-06	High	83	7.41e-09	K19(aaLength:579, 9~29)	LIDTLEAQGVKRIYGLVGDSL	LIDTLEAQGVKRIYGLVGDSL
23308957	Metabolism	Amino acid metabolism	Lysine biosynthesis	NCgl2528		D-2-hydroxyisocaproate dehydrogenase	AVQYTLPSEDALEKAR	K14(Acetyl)	1832.95	7240000	5320000	0	0	CA		1.43962		High	41	0.00162913	High	18	0.0208511							K178(aaLength:320, 168~188)	YTLPSEDALEKARRGEAGDLT	YTLPSEDALEKARRGEAGDLT
19553818	Others	Others	unknown	NCgl2530		HAD superfamily hydrolase	LLKYLNADR	K3(Acetyl)	1147.65	74000000	0	0	0	CA		1.78197		High	34	0.00882992										K205(aaLength:271, 195~215)	NKKIGVDRLLKYLNADRANTI	NKKIGVDRLLKYLNADRANTI
19553825	Metabolism	Carbohydrate metabolism	Starch and sucrose metabolism	NCgl2537		trehalose-6-phosphatase?	VDDVDNVGIFLEKLAYHR	K13(Acetyl)	2145.1	11700000	10100000	0	4740000	bothA		2.3574		High	39	0.00231183	High	71	8.13e-08	High	19	0.0126183	High	43	4.83e-05	K240(aaLength:256, 230~250)	DVDNVGIFLEKLAYHRMQYAE	DVDNVGIFLEKLAYHRMQYAE
19553825	Metabolism	Carbohydrate metabolism	Starch and sucrose metabolism	NCgl2537		trehalose-6-phosphatase?	GTWLKEYVDR	K5(Acetyl)	1308.66	0	5230000	0	0	CA		2.3574					High	29	0.0011587							K179(aaLength:256, 169~189)	ISSTTKGTWLKEYVDRTEPTG	ISSTTKGTWLKEYVDRTEPTG
19553828	Environmental Information Processing	Membrane transport	Transporters	NCgl2540		ABC-type transporter, ATPase component	DMVSLSAAHGVVSKR	K14(Acetyl)	1598.83	28600000	24300000	0	0	CA*		4.84002		High	58	2.93e-05	High	55	4.57e-06							K91(aaLength:230, 81~101)	SLSAAHGVVSKRGPAKGDVDK	SLSAAHGVVSKRGPAKGDVDK
19553839	Genetic Information Processing	Translation	Aminoacyl-tRNA biosynthesis	NCgl2552	cysS	cysteinyl-tRNA synthetase	ATGHVTQMIKYMQR	K10(Acetyl)	1705.85	0	17900000	0	0	CA		1.73323					High	29	0.00124443							K124(aaLength:460, 114~134)	RATGHVTQMIKYMQRLIDNGF	RATGHVTQMIKYMQRLIDNGF
19553842	Metabolism	Carbohydrate metabolism	Amino sugar and nucleotide sugar metabolism	NCgl2555		glucosamine-6-phosphate isomerase	NCKAFLLDEYVGLTR	C2(Carbamidomethyl); K3(Acetyl)	1840.93	19100000	19800000	4970000	5770000	both-qA	3.62197	1.66411	2.17652	High	61	1.67e-05	High	90	1.17e-09	High	63	5.65e-07	High	34	0.000453848	K60(aaLength:253, 50~70)	EAGEVSFKNCKAFLLDEYVGL	EAGEVSFKNCKAFLLDEYVGL
19553842	Metabolism	Carbohydrate metabolism	Amino sugar and nucleotide sugar metabolism	NCgl2555		glucosamine-6-phosphate isomerase	DDENSYFKTIR	K8(Acetyl)	1429.66	14500000	11500000	0	7520000	bothA		1.66411		High	67	4.39e-06	High	54	3.85e-06				High	72	6.46e-08	K80(aaLength:253, 70~90)	LTRDDENSYFKTIRKEFTDHI	LTRDDENSYFKTIRKEFTDHI
19553842	Metabolism	Carbohydrate metabolism	Amino sugar and nucleotide sugar metabolism	NCgl2555		glucosamine-6-phosphate isomerase	MDIIICKDEQEVGK	C6(Carbamidomethyl); K7(Acetyl)	1719.83	10800000	13400000	0	0	CA*		1.66411		High	42	0.00124153	High	25	0.00325814							K7(aaLength:253, 1~17)	MDIIICKDEQEVGKAAA	XXXXMDIIICKDEQEVGKAAA
19553848	Others	Others	unknown	NCgl2561		transcriptional regulator	EHNDQGESFVVEDQKFHR	K15(Acetyl)	2243.01	14500000	22400000	10300000	0	bothA		ND		High	31	0.0158109	High	52	6e-06	High	23	0.00487495				K156(aaLength:240, 146~166)	QGESFVVEDQKFHRALLARTK	QGESFVVEDQKFHRALLARTK
19553858	Genetic Information Processing	Transcription	Transcription factors	NCgl2571		transcriptional regulator	DVVGEEGLQKVFSVLR	K10(Acetyl)	1816.98	14100000	14700000	7850000	12000000	both-qA	1.45088	2.84387	0.510179	High	47	0.000408279	High	94	5.22e-10	High	31	0.00107421	High	21	0.01265	K69(aaLength:198, 59~79)	RDVVGEEGLQKVFSVLREIDV	RDVVGEEGLQKVFSVLREIDV
19553865	Metabolism	Carbohydrate metabolism	Glycolysis / Gluconeogenesis	NCgl2578		NAD-dependent aldehyde dehydrogenase	ADDEAHAAELANASDFGLSAAVWSKDIDR	K25(Acetyl)	3087.42	4770000	0	0	0	CA		1.44971		High	23	0.0946143										K421(aaLength:484, 411~431)	DFGLSAAVWSKDIDRAAQFAL	DFGLSAAVWSKDIDRAAQFAL
19553866	Metabolism	Energy metabolism	Nitrogen metabolism	NCgl2579		carbonic anhydrase	SPEIHQKVETGELGIIGLR	K7(Acetyl)	2118.16	72900000	76100000	0	37600000	bothA		2.1005		High	46	0.000543196	High	72	8.02e-08				High	78	2.19e-08	K178(aaLength:207, 168~188)	LLSRSPEIHQKVETGELGIIG	LLSRSPEIHQKVETGELGIIG
19553869	Metabolism	Carbohydrate metabolism	Butanoate metabolism	NCgl2582		L-2,3-butanediol dehydrogenase	KFDELGVKGK	K8(Acetyl)	1162.65	6620000	0	0	3230000	bothA		1.96241		High	63	1.05e-05							High	24	0.00395339	K133(aaLength:258, 123~143)	ASRKFDELGVKGKIINAASIA	ASRKFDELGVKGKIINAASIA
19553869	Metabolism	Carbohydrate metabolism	Butanoate metabolism	NCgl2582		L-2,3-butanediol dehydrogenase	LAADGFDIAVADLPQQEEQAAETIKLIEAAGQK	K25(Acetyl)	3495.8	19100000	6940000	0	0	CA		1.96241		High	55	6.89e-05	High	14	0.0975939							K46(aaLength:258, 36~56)	QQEEQAAETIKLIEAAGQKAV	QQEEQAAETIKLIEAAGQKAV
19553869	Metabolism	Carbohydrate metabolism	Butanoate metabolism	NCgl2582		L-2,3-butanediol dehydrogenase	KFDELGVK	K1(Acetyl)	977.53	0	0	0	8470000	TA		1.96241											High	33	0.000456005	K126(aaLength:258, 116~136)	VFFGIQAASRKFDELGVKGKI	VFFGIQAASRKFDELGVKGKI
19553872	Genetic Information Processing	Folding, sorting and degradation	Chaperones and folding catalysts	NCgl2585		ATPase with chaperone activity, ATP-binding subunit	EKEAAIDAQDFEKAAGLR	K13(Acetyl)	2004	27300000	31400000	11600000	8110000	both-qA	2.97818	1.02068	2.91783	High	55	6.25e-05	High	67	2.17e-07	High	49	1.46e-05	High	47	2.19e-05	K465(aaLength:925, 455~475)	EAAIDAQDFEKAAGLRDKERK	EAAIDAQDFEKAAGLRDKERK
19553872	Genetic Information Processing	Folding, sorting and degradation	Chaperones and folding catalysts	NCgl2585		ATPase with chaperone activity, ATP-binding subunit	LFGAPPGYVGYEEGGQLTEKVR	K20(Acetyl)	2409.21	12100000	11100000	0	5170000	bothA		1.02068		High	62	1.25e-05	High	48	2.26e-05				High	26	0.00341148	K632(aaLength:925, 622~642)	GYEEGGQLTEKVRRKPFSVVL	GYEEGGQLTEKVRRKPFSVVL
19553872	Genetic Information Processing	Folding, sorting and degradation	Chaperones and folding catalysts	NCgl2585		ATPase with chaperone activity, ATP-binding subunit	LLNMEEELHKR	K10(Acetyl)	1453.75	50600000	35900000	24300000	25400000	both-qA	1.74044	1.02068	1.70517	High	64	8.81e-06	High	64	4.34e-07	High	52	6.71e-06	High	64	4.29e-07	K535(aaLength:925, 525~545)	RLLNMEEELHKRIIGQDEAVK	RLLNMEEELHKRIIGQDEAVK
19553872	Genetic Information Processing	Folding, sorting and degradation	Chaperones and folding catalysts	NCgl2585		ATPase with chaperone activity, ATP-binding subunit	FLPDKAVDLIDEAGAR	K5(Acetyl)	1771.92	26200000	27800000	16300000	20500000	both-qA	1.46739	1.02068	1.43766	High	82	1.16e-07	High	93	7.27e-10	High	50	1.42e-05	High	39	0.000192456	K417(aaLength:925, 407~427)	RYINDRFLPDKAVDLIDEAGA	RYINDRFLPDKAVDLIDEAGA
19553873	Metabolism	Nucleotide metabolism	Purine metabolism	NCgl2586		inositol-5-monophosphate dehydrogenase	IYIDKR	K5(Acetyl)	849.482	10500000	11400000	0	7630000	bothA		1.15069		High	26	0.0524755	High	22	0.0059016				High	46	2.79e-05	K423(aaLength:477, 413~433)	GISTARIYIDKRHGGVEDLVD	GISTARIYIDKRHGGVEDLVD
19553881	Genetic Information Processing	Translation	Aminoacyl-tRNA biosynthesis	NCgl2594	lysS	lysyl-tRNA synthetase	IAPELYLKR	K8(Acetyl)	1144.67	88100000	75500000	25500000	35500000	both-qA	2.68197	1.41063	1.90125	High	38	0.00334932	High	37	0.000186209	High	50	1.04e-05	High	40	0.000103514	K258(aaLength:526, 248~268)	YLRIAPELYLKRCVVGGIERV	YLRIAPELYLKRCVVGGIERV
19553889	Metabolism	Metabolism of cofactors and vitamins	Folate biosynthesis	NCgl2602	folE	GTP cyclohydrolase I	LADMFAKRPQVQER	K7(Acetyl)	1730.9	0	0	0	6370000	TA		1.3381											High	23	0.00726307	K127(aaLength:201, 117~137)	KLARLADMFAKRPQVQERLTS	KLARLADMFAKRPQVQERLTS
19553891	Metabolism	Nucleotide metabolism	Purine metabolism	NCgl2604		hypoxanthine-guanine phosphoribosyltransferase	DLNVPANPYGTDIESVLISEEKLK	K22(Acetyl)	2686.39	5270000	0	0	0	CA		1.55681		High	41	0.00175775										K33(aaLength:200, 23~43)	DIESVLISEEKLKQRIAEMAK	DIESVLISEEKLKQRIAEMAK
19553894	Metabolism	Energy metabolism	Oxidative phosphorylation	NCgl2607		inorganic pyrophosphatase	GKHVDGSGWGDKAEAEK	K2(Acetyl)	1812.85	172000000	143000000	108000000	12100000	both-qA	2.62281	1.50669	1.74078	High	44	0.000839376	High	30	0.00108635	High	28	0.00154159	High	70	9.95e-08	K132(aaLength:158, 122~142)	FVHYKDLEKGKHVDGSGWGDK	FVHYKDLEKGKHVDGSGWGDK
19553894	Metabolism	Energy metabolism	Oxidative phosphorylation	NCgl2607		inorganic pyrophosphatase	NKYEIDHETGKVYLDR	K11(Acetyl)	2021.99	74600000	62200000	28000000	17900000	bothA		1.50669		High	27	0.0430484	High	42	8.59e-05	High	15	0.0432605	High	20	0.0127921	K25(aaLength:158, 15~35)	NKYEIDHETGKVYLDRYLFTP	NKYEIDHETGKVYLDRYLFTP
19553894	Metabolism	Energy metabolism	Oxidative phosphorylation	NCgl2607		inorganic pyrophosphatase	HVDGSGWGDKAEAEKIHAEAIDR	K15(Acetyl)	2533.21	47300000	0	15300000	0	bothA		1.50669		High	28	0.033881				High	35	0.000322827				K147(aaLength:158, 137~157)	SGWGDKAEAEKIHAEAIDRYK	SGWGDKAEAEKIHAEAIDRYK
19553894	Metabolism	Energy metabolism	Oxidative phosphorylation	NCgl2607		inorganic pyrophosphatase	NKYEIDHETGK	K2(Acetyl)	1375.65	817000000	819000000	41700000	486000000	both-qA	3.10025	1.50669	2.05765	High	53	0.000107141	High	46	2.56e-05	High	23	0.0055077	High	33	0.000481915	K16(aaLength:158, 6~26)	TVEIPKGSRNKYEIDHETGKV	TVEIPKGSRNKYEIDHETGKV
19553894	Metabolism	Energy metabolism	Oxidative phosphorylation	NCgl2607		inorganic pyrophosphatase	IIGVFKMTDEAGGDDK	K6(Acetyl)	1737.84	9510000	10700000	0	0	CA		1.50669		High	33	0.00903559	High	15	0.0303368							K81(aaLength:158, 71~91)	VVKSRIIGVFKMTDEAGGDDK	VVKSRIIGVFKMTDEAGGDDK
19553902	Others	Others	unknown	NCgl2615		uncharacterized NAD(FAD)-dependent dehydrogenase	TEVKITDIVTEDGR	K4(Acetyl)	1617.84	13600000	16900000	0	7990000	bothA		1.79483		High	46	0.000518748	High	38	0.000149345				High	21	0.00822186	K213(aaLength:411, 203~223)	ANGVDLRTEVKITDIVTEDGR	ANGVDLRTEVKITDIVTEDGR
19553902	Others	Others	unknown	NCgl2615		uncharacterized NAD(FAD)-dependent dehydrogenase	AIVHPAEWYKENNVTLR	K10(Acetyl)	2082.08	44400000	59300000	19400000	25100000	both-qA	2.33034	1.79483	1.29836	High	41	0.00153093	High	42	6.67e-05	High	56	3.09e-06	High	21	0.00716094	K71(aaLength:411, 61~81)	KAIVHPAEWYKENNVTLRQGV	KAIVHPAEWYKENNVTLRQGV
19553903	Others	Others	unknown	NCgl2616		rhodanese-related sulfurtransferase	IDEIDLDRDIYVICKLGGR	C14(Carbamidomethyl); K15(Acetyl)	2305.2	3100000	0	0	3360000	bothA		0.568444		High	24	0.0731066							High	32	0.00117293	K58(aaLength:96, 48~68)	DLDRDIYVICKLGGRSAQVAE	DLDRDIYVICKLGGRSAQVAE
19553907	Others	Others	unknown	NCgl2620		hypothetical protein	WQNWTKETGQR	K6(Acetyl)	1475.7	8090000	0	0	0	CA		1.68401		High	45	0.000693356										K84(aaLength:306, 74~94)	IELLKWQNWTKETGQRHIILF	IELLKWQNWTKETGQRHIILF
19553907	Others	Others	unknown	NCgl2620		hypothetical protein	YVLSKFDYTDKDYELVGEPDPK	K11(Acetyl)	2663.28	0	35000000	19900000	23600000	bothA		1.68401		High	22	0.12559	High	26	0.0025408	High	18	0.017049	High	36	0.000268516	K284(aaLength:306, 274~294)	YVLSKFDYTDKDYELVGEPDP	YVLSKFDYTDKDYELVGEPDP
19553910	Genetic Information Processing	Folding, sorting and degradation	RNA degradation	NCgl2621	groEL	chaperonin GroEL	NVVLEKAWGAPTITNDGVTIAR	K6(Acetyl)	2367.26	0	0	0	1150000	TA		1.28351											High	28	0.00198762	K41(aaLength:548, 31~51)	GPKGRNVVLEKAWGAPTITND	GPKGRNVVLEKAWGAPTITND
19553910	Genetic Information Processing	Folding, sorting and degradation	RNA degradation	NCgl2621	groEL	chaperonin GroEL	VGAATEVELKER	K10(Acetyl)	1343.72	8550000	6140000	0	0	CA*		1.28351		High	27	0.0357237	High	38	0.000157387							K393(aaLength:548, 383~403)	KVGAATEVELKERKHRIEDAV	KVGAATEVELKERKHRIEDAV
19553910	Genetic Information Processing	Folding, sorting and degradation	RNA degradation	NCgl2621	groEL	chaperonin GroEL	FDKGYISGYFATDMER	K3(Acetyl)	1941.86	42200000	40900000	6400000	17800000	bothA		1.28351		High	61	1.51e-05	High	18	0.0170596	High	24	0.00359724	High	41	7.82e-05	K200(aaLength:548, 190~210)	LEVTEGMRFDKGYISGYFATD	LEVTEGMRFDKGYISGYFATD
19553910	Genetic Information Processing	Folding, sorting and degradation	RNA degradation	NCgl2621	groEL	chaperonin GroEL	GIEKAVAQVTEK	K4(Acetyl)	1314.73	130000000	64600000	65900000	39600000	both-qA	1.84455	1.28351	1.43712	High	53	0.000103504	High	67	2.76e-07	High	45	4.58e-05	High	65	4.19e-07	K121(aaLength:548, 111~131)	NPMGIKRGIEKAVAQVTEKLL	NPMGIKRGIEKAVAQVTEKLL
19553910	Genetic Information Processing	Folding, sorting and degradation	RNA degradation	NCgl2621	groEL	chaperonin GroEL	AVAQVTEKLLEAAK	K14(Acetyl)	1512.86	22700000	23100000	0	10000000	bothA		1.28351		High	14	0.887067	High	25	0.00338041				High	43	5.47e-05	K135(aaLength:548, 125~145)	QVTEKLLEAAKEVETEEQIAA	QVTEKLLEAAKEVETEEQIAA
19553910	Genetic Information Processing	Folding, sorting and degradation	RNA degradation	NCgl2621	groEL	chaperonin GroEL	EIELEDPYEKIGAELVK	K10(Acetyl)	2017.04	15400000	12800000	10600000	8080000	CA		1.28351		High	23	0.105186	High	20	0.0105189	High	16	0.0281956	High	14	0.0521412	K67(aaLength:548, 57~77)	REIELEDPYEKIGAELVKEVA	REIELEDPYEKIGAELVKEVA
19553910	Genetic Information Processing	Folding, sorting and degradation	RNA degradation	NCgl2621	groEL	chaperonin GroEL	NVAAGSNPMGIKR	K12(Acetyl)	1356.71	70100000	61100000	41400000	14000000	both-qA	2.36823	1.28351	1.84513	High	60	2.06e-05	High	67	2.16e-07	High	78	1.74e-08	High	94	3.9e-10	K116(aaLength:548, 106~126)	VAAGSNPMGIKRGIEKAVAQV	VAAGSNPMGIKRGIEKAVAQV
19553917	Others	Others	unknown	NCgl2628		hypothetical protein	GHFDPSNDAASDQQLQKR	K17(Acetyl)	2055.95	16400000	11800000	0	9900000	bothA		1.71663		High	77	4.46e-07	High	51	8.07e-06				High	78	1.41e-08	K407(aaLength:1197, 397~417)	NDAASDQQLQKRLENNRPSLM	NDAASDQQLQKRLENNRPSLM
19553917	Others	Others	unknown	NCgl2628		hypothetical protein	GEKLLHDWLFDGNR	K3(Acetyl)	1741.87	5220000	0	0	0	CA		1.71663		High	30	0.0193623										K1061(aaLength:1197, 1051~1071)	SLPGRTTRGEKLLHDWLFDGN	SLPGRTTRGEKLLHDWLFDGN
19553920	Others	Others	unknown	NCgl2631		hypothetical protein	VPAGLEANDVAEKLK	K15(Acetyl)	1595.86	70100000	80500000	39200000	54400000	both-qA	1.60897	1.11631	1.44134	High	35	0.00571421	High	78	1.77e-08	High	68	1.43e-07	High	86	2.32e-09	K344(aaLength:457, 334~354)	LEANDVAEKLKQHLINHTPWG	LEANDVAEKLKQHLINHTPWG
19553920	Others	Others	unknown	NCgl2631		hypothetical protein	GAADCKGNLVMHLAALR	C5(Carbamidomethyl); K6(Acetyl)	1838.94	7260000	7470000	0	6090000	bothA		1.11631		High	52	0.000123867	High	52	7.64e-06				High	26	0.00279371	K131(aaLength:457, 121~141)	RWYGRGAADCKGNLVMHLAAL	RWYGRGAADCKGNLVMHLAAL
19553932	Metabolism	Carbohydrate metabolism	Enzymes	NCgl2643	def	peptide deformylase?	AHWAKVTGLNEK	K5(Acetyl)	1395.74	0	12200000	0	0	CA		0.804911					High	42	5.65e-05							K117(aaLength:193, 107~127)	GFPTGRAHWAKVTGLNEKGEE	GFPTGRAHWAKVTGLNEKGEE
19553945	Metabolism	Carbohydrate metabolism	Pyruvate metabolism	NCgl2656	ackA	acetate kinase	YGFHGTSHEFVSKR	K13(Acetyl)	1693.81	15700000	7140000	0	0	CA		0.720024		High	15	0.704623	High	22	0.00580724							K190(aaLength:397, 180~200)	FHGTSHEFVSKRVVEILEKPT	FHGTSHEFVSKRVVEILEKPT
19553945	Metabolism	Carbohydrate metabolism	Pyruvate metabolism	NCgl2656	ackA	acetate kinase	VKVFVIPTNEELAIAR	K2(Acetyl)	1841.05	0	5090000	3810000	0	bothA		0.720024					High	30	0.000990832	High	23	0.00486374				K377(aaLength:397, 367~387)	RLISTDASKVKVFVIPTNEEL	RLISTDASKVKVFVIPTNEEL
19553946	Metabolism	Carbohydrate metabolism	Pyruvate metabolism	NCgl2657	eutD (pta)	phosphotransacetylase	NHSNLEPVMSAELFENWLLKR	K20(Acetyl)	2569.29	0	0	0	16900000	TA		7.58382											High	60	1.05e-06	K144(aaLength:461, 134~154)	SAELFENWLLKRARAEHSHIV	SAELFENWLLKRARAEHSHIV
19553947	Metabolism	Carbohydrate metabolism	Enzymes	NCgl2658		ferredoxin/ferredoxin-NADP reductase	GAPHKLFIHFFESPVEILGEDGK	K5(Acetyl)	2609.33	65200000	60500000	13400000	22700000	both-qA	3.48199	2.14078	1.62651	High	36	0.00548222	High	29	0.00165704	High	32	0.00074162	High	28	0.00202924	K262(aaLength:455, 252~272)	AMRDPKGAPHKLFIHFFESPV	AMRDPKGAPHKLFIHFFESPV
19553947	Metabolism	Carbohydrate metabolism	Enzymes	NCgl2658		ferredoxin/ferredoxin-NADP reductase	GIVKSLHNVMDKEQLR	K4(Acetyl)	1909.03	7430000	0	0	0	CA		2.14078		High	27	0.0422626										K61(aaLength:455, 51~71)	PDHPRIKGIVKSLHNVMDKEQ	PDHPRIKGIVKSLHNVMDKEQ
19553948	Others	Others	unknown	NCgl2659		acyltransferase	YFAVSNLQELGSLEVHKLYK	K20(Acetyl)	2380.26	51900000	56800000	32400000	39800000	both-qA	1.50554	1.16603	1.29116	High	88	2.85e-08	High	36	0.000263748	High	59	1.26e-06	High	23	0.00558714	K23(aaLength:182, 13~33)	LGSLEVHKLYKLRVDIFVHEQ	LGSLEVHKLYKLRVDIFVHEQ
19553952	Metabolism	Nucleotide metabolism	Purine metabolism	NCgl2663	purT	phosphoribosylglycinamide formyltransferase 2	IFAKPEAFTKR	K10(Acetyl)	1349.76	33300000	0	20200000	17600000	bothA		1.21001		High	35	0.0060528				High	29	0.00130308	High	33	0.000463415	K371(aaLength:408, 361~381)	RIFAKPEAFTKRRMGVAVSTA	RIFAKPEAFTKRRMGVAVSTA
19553958	Metabolism	Nucleotide metabolism	Purine metabolism	NCgl2669		adenylosuccinate synthetase	NQVLVKMYNR	K6(Acetyl)	1306.69	10100000	5430000	0	0	CA*		1.7054		High	44	0.000770826	High	36	0.000258208							K173(aaLength:430, 163~183)	ALDYKNQVLVKMYNRKAIVAE	ALDYKNQVLVKMYNRKAIVAE
19553962	Metabolism	Carbohydrate metabolism	Glycolysis / Gluconeogenesis	NCgl2673	fba	fructose-bisphosphate aldolase	YLLAATFGNVHGVYKPGNVK	K15(Acetyl)	2190.17	214000000	244000000	83400000	103000000	both-qA	2.45708	2.16945	1.13258	High	39	0.00239859	High	29	0.00178275	High	25	0.00426524	High	30	0.00118626	K216(aaLength:344, 206~226)	ATFGNVHGVYKPGNVKLRPEV	ATFGNVHGVYKPGNVKLRPEV
19553962	Metabolism	Carbohydrate metabolism	Glycolysis / Gluconeogenesis	NCgl2673	fba	fructose-bisphosphate aldolase	VDRGELPLFQSHMWDGSAVPIDENLEIAQELLAKAK	K36(Acetyl)	4062.06	240000000	67700000	0	59900000	bothA		2.16945		High	46	0.000534511	High	48	5.12e-05	High	30	0.00315609	High	50	3.06e-05	K152(aaLength:344, 142~162)	EIAQELLAKAKAANIILEVEI	EIAQELLAKAKAANIILEVEI
19553962	Metabolism	Carbohydrate metabolism	Glycolysis / Gluconeogenesis	NCgl2673	fba	fructose-bisphosphate aldolase	MNVDTDTQYAFTRPIVSHMFENYNGVLKIDGEVGNKK	K28(Acetyl)	4273.07	29500000	28400000	5740000	0	bothA		2.16945		High	48	0.000311858	High	48	2.81e-05	High	31	0.00120638				K300(aaLength:344, 290~310)	HMFENYNGVLKIDGEVGNKKA	HMFENYNGVLKIDGEVGNKKA
19553962	Metabolism	Carbohydrate metabolism	Glycolysis / Gluconeogenesis	NCgl2673	fba	fructose-bisphosphate aldolase	TIDAIGTGEKGR	K10(Acetyl)	1259.66	0	3440000	0	0	CA		2.16945					High	22	0.00694053							K199(aaLength:344, 189~209)	KTIDAIGTGEKGRYLLAATFG	KTIDAIGTGEKGRYLLAATFG
19553962	Metabolism	Carbohydrate metabolism	Glycolysis / Gluconeogenesis	NCgl2673	fba	fructose-bisphosphate aldolase	KAYDPR	K1(Acetyl)	791.404	20600000	25200000	0	3940000	CA		2.16945		High	17	0.398067	High	21	0.00937953				High	16	0.0285878	K309(aaLength:344, 299~319)	LKIDGEVGNKKAYDPRSYMKK	LKIDGEVGNKKAYDPRSYMKK
19553962	Metabolism	Carbohydrate metabolism	Glycolysis / Gluconeogenesis	NCgl2673	fba	fructose-bisphosphate aldolase	KLGLADDALPFDFVFHGGSGSEK	K1(Acetyl)	2449.2	0	8060000	0	0	CA		2.16945					High	27	0.00338414							K237(aaLength:344, 227~247)	LLEGQQVARKKLGLADDALPF	LLEGQQVARKKLGLADDALPF
19553962	Metabolism	Carbohydrate metabolism	Glycolysis / Gluconeogenesis	NCgl2673	fba	fructose-bisphosphate aldolase	VDRGELPLFQSHMWDGSAVPIDENLEIAQELLAKAK	M13(Oxidation); K34(Acetyl)	4078.07	71700000	7200000	20500000	3180000	both-qA	3.33193	2.16945	1.53584	High	59	2.3e-05	High	47	4.68e-05	High	30	0.00216306	High	41	0.00020171	K150(aaLength:344, 140~160)	NLEIAQELLAKAKAANIILEV	NLEIAQELLAKAKAANIILEV
19553962	Metabolism	Carbohydrate metabolism	Glycolysis / Gluconeogenesis	NCgl2673	fba	fructose-bisphosphate aldolase	IDGEVGNKK	K8(Acetyl)	1001.53	54700000	57200000	29900000	45700000	bothA		2.16945		High	78	2.9e-07	High	15	0.0458082	High	31	0.00109741	High	65	4.28e-07	K308(aaLength:344, 298~318)	VLKIDGEVGNKKAYDPRSYMK	VLKIDGEVGNKKAYDPRSYMK
19553966	Others	Others	unknown	NCgl2677		hypothetical protein	HHFDFIKEDAFLTDEWSR	K7(Acetyl)	2335.08	8040000	5730000	0	0	CA*		1.30279		High	53	0.000104944	High	37	0.000195871							K169(aaLength:440, 159~179)	WAAKHHFDFIKEDAFLTDEWS	WAAKHHFDFIKEDAFLTDEWS
19553971	Genetic Information Processing	Folding, sorting and degradation	Chaperones and folding catalysts	NCgl2682		ATPase with chaperone activity, ATP-binding subunit	MMQGETEKLLNMER	K8(Acetyl)	1751.82	0	5340000	0	0	CA		0.675854					High	37	0.000202754							K561(aaLength:852, 551~571)	AGKMMQGETEKLLNMERVLGN	AGKMMQGETEKLLNMERVLGN
19553971	Genetic Information Processing	Folding, sorting and degradation	Chaperones and folding catalysts	NCgl2682		ATPase with chaperone activity, ATP-binding subunit	IDMSEYGEKHSVAR	K9(Acetyl)	1663.77	263000000	167000000	132000000	93100000	both-qA	1.91026	0.675854	2.82644	High	58	3.51e-05	High	63	4.52e-07	High	82	5.97e-09	High	47	2.03e-05	K643(aaLength:852, 633~653)	IRIDMSEYGEKHSVARLVGAP	IRIDMSEYGEKHSVARLVGAP
19553971	Genetic Information Processing	Folding, sorting and degradation	Chaperones and folding catalysts	NCgl2682		ATPase with chaperone activity, ATP-binding subunit	FLPDKAIDLVDEAASR	K5(Acetyl)	1801.93	0	0	4280000	4670000	TA*		0.675854								High	25	0.00400784	High	15	0.0471076	K391(aaLength:852, 381~401)	RYITSRFLPDKAIDLVDEAAS	RYITSRFLPDKAIDLVDEAAS
19553971	Genetic Information Processing	Folding, sorting and degradation	Chaperones and folding catalysts	NCgl2682		ATPase with chaperone activity, ATP-binding subunit	EILAEAKK	K7(Acetyl)	943.546	0	2530000	4360000	6290000	TA		0.675854					High	15	0.0354567	High	44	4.78e-05	High	42	6.93e-05	K65(aaLength:852, 55~75)	VDPKEILAEAKKLVASYPKAS	VDPKEILAEAKKLVASYPKAS
23308979	Metabolism	Carbohydrate metabolism	Glycolysis / Gluconeogenesis	NCgl2698		NAD-dependent aldehyde dehydrogenase	TVYANPGTEGSIVNYEKR	K17(Acetyl)	2040.01	11300000	0	973000	0	bothA		0.710545		High	23	0.109385				High	24	0.00356427				K18(aaLength:506, 8~28)	GTEGSIVNYEKRYENYIGGKW	GTEGSIVNYEKRYENYIGGKW
23308979	Metabolism	Carbohydrate metabolism	Glycolysis / Gluconeogenesis	NCgl2698		NAD-dependent aldehyde dehydrogenase	ALVHESIADEFLELGVKR	K17(Acetyl)	2068.11	44000000	37300000	38500000	46200000	both-qA	0.959858	0.710545	1.35088	High	38	0.00344315	High	69	1.18e-07	High	39	0.000134896	High	56	2.47e-06	K324(aaLength:506, 314~334)	IADEFLELGVKRVQNIKLGNP	IADEFLELGVKRVQNIKLGNP
19553989	Genetic Information Processing	Folding, sorting and degradation	Chaperones and folding catalysts	NCgl2701		heat shock protein GrpE	SLSDKLINILGGLK	K5(Acetyl)	1512.9	0	0	2060000	0	TA		1.75005								High	20	0.0101618				K151(aaLength:218, 141~161)	NEGPLKSLSDKLINILGGLKV	NEGPLKSLSDKLINILGGLKV
19553990	Genetic Information Processing	Folding, sorting and degradation	RNA degradation	NCgl2702	dnaK	molecular chaperone DnaK	DAEAHADEDKKR	K11(Acetyl)	1426.66	0	0	0	6430000	TA		1.31503											High	23	0.00461286	K502(aaLength:618, 492~512)	DAEAHADEDKKRREEQEVRNN	DAEAHADEDKKRREEQEVRNN
19553990	Genetic Information Processing	Folding, sorting and degradation	RNA degradation	NCgl2702	dnaK	molecular chaperone DnaK	GGVMTKLIER	K6(Acetyl)	1145.64	26800000	29100000	15100000	9580000	both-qA	2.26499	1.31503	1.72239	High	76	4.66e-07	High	76	2.7e-08	High	41	7.93e-05	High	55	3.44e-06	K384(aaLength:618, 374~394)	GIETKGGVMTKLIERNTTIPT	GIETKGGVMTKLIERNTTIPT
19553990	Genetic Information Processing	Folding, sorting and degradation	RNA degradation	NCgl2702	dnaK	molecular chaperone DnaK	HIGTDWSVAIDDKNYTSQEISAR	K13(Acetyl)	2648.27	54000000	65600000	31900000	41400000	both-qA	1.63165	1.31503	1.24077	High	71	1.49e-06	High	64	4.14e-07	High	52	6.43e-06	High	81	7.73e-09	K84(aaLength:618, 74~94)	GTDWSVAIDDKNYTSQEISAR	GTDWSVAIDDKNYTSQEISAR
19553990	Genetic Information Processing	Folding, sorting and degradation	RNA degradation	NCgl2702	dnaK	molecular chaperone DnaK	NTTIPTKR	K7(Acetyl)	972.547	0	23300000	17600000	0	TA		1.31503					High	17	0.0222689	High	20	0.0128735				K395(aaLength:618, 385~405)	LIERNTTIPTKRSETFTTAED	LIERNTTIPTKRSETFTTAED
19553990	Genetic Information Processing	Folding, sorting and degradation	RNA degradation	NCgl2702	dnaK	molecular chaperone DnaK	TTPSVVAFAKNGEVLVGQSAK	K10(Acetyl)	2145.16	25300000	26200000	9310000	18500000	both-qA	1.85185	1.31503	1.40822	High	26	0.0451811	High	37	0.000342241	High	33	0.000682917	High	31	0.00136563	K44(aaLength:618, 34~54)	RTTPSVVAFAKNGEVLVGQSA	RTTPSVVAFAKNGEVLVGQSA
19553990	Genetic Information Processing	Folding, sorting and degradation	RNA degradation	NCgl2702	dnaK	molecular chaperone DnaK	MPAVTELVKELTGGR	K9(Acetyl)	1642.88	0	6360000	2460000	3990000	TA		1.31503					High	13	0.0509553	High	19	0.0139949	High	32	0.000563599	K327(aaLength:618, 317~337)	TRMPAVTELVKELTGGREPNK	TRMPAVTELVKELTGGREPNK
19554004	Metabolism	Energy metabolism	Sulfur metabolism	NCgl2716		sulfate adenylyltransferase subunit 2	EVAGQFDKVGLLFSGGK	K8(Acetyl)	1793.95	11200000	10500000	0	0	CA*		4.9579		High	48	0.000346702	High	66	2.92e-07							K33(aaLength:304, 23~43)	ILREVAGQFDKVGLLFSGGKD	ILREVAGQFDKVGLLFSGGKD
19554006	Metabolism	Energy metabolism	Sulfur metabolism	NCgl2718		putative nitrite reductase	IDGTEPLNHAEEIKQEEPAFAVKQR	K23(Acetyl)	2891.46	20800000	8390000	0	0	CA*		5.04308		High	51	0.000149265	High	46	3.42e-05							K47(aaLength:561, 37~57)	IKQEEPAFAVKQRVIDIYSKQ	IKQEEPAFAVKQRVIDIYSKQ
19554006	Metabolism	Energy metabolism	Sulfur metabolism	NCgl2718		putative nitrite reductase	FYLGVKPTVGHTTGEQLIAIADVAEKHGITR	K26(Acetyl)	3363.8	15200000	11100000	0	0	CA		5.04308		High	17	0.40734	High	27	0.0039152							K377(aaLength:561, 367~387)	QLIAIADVAEKHGITRIRTTA	QLIAIADVAEKHGITRIRTTA
19554006	Metabolism	Energy metabolism	Sulfur metabolism	NCgl2718		putative nitrite reductase	VIDIYSKQGFSSIAPDDIAPR	K7(Acetyl)	2334.2	2020000	0	0	0	CA		5.04308		High	38	0.00309711										K56(aaLength:561, 46~66)	VKQRVIDIYSKQGFSSIAPDD	VKQRVIDIYSKQGFSSIAPDD
19554007	Metabolism	Carbohydrate metabolism	Enzymes	NCgl2719		putative ferredoxin/ferredoxin-NADP reductase	ETTDILIKDAVAGVLEAPK	K8(Acetyl)	2025.12	3860000	0	0	0	CA		8.07207		High	36	0.00516365										K384(aaLength:457, 374~394)	DAKETTDILIKDAVAGVLEAP	DAKETTDILIKDAVAGVLEAP
19554007	Metabolism	Carbohydrate metabolism	Enzymes	NCgl2719		putative ferredoxin/ferredoxin-NADP reductase	DAVAGVLEAPKHQGEEAIIELLDSR	K11(Acetyl)	2702.41	8080000	3940000	0	0	CA		8.07207		High	24	0.0878935	High	15	0.0432846							K395(aaLength:457, 385~405)	DAVAGVLEAPKHQGEEAIIEL	DAVAGVLEAPKHQGEEAIIEL
19554007	Metabolism	Carbohydrate metabolism	Enzymes	NCgl2719		putative ferredoxin/ferredoxin-NADP reductase	NIPFTTWEGWYKLDAAER	K12(Acetyl)	2239.08	3940000	2310000	0	0	CA*		8.07207		High	32	0.0127631	High	43	5.12e-05							K421(aaLength:457, 411~431)	IPFTTWEGWYKLDAAERALGE	IPFTTWEGWYKLDAAERALGE
19554007	Metabolism	Carbohydrate metabolism	Enzymes	NCgl2719		putative ferredoxin/ferredoxin-NADP reductase	SLHNVLDKPR	K8(Acetyl)	1220.68	36000000	22400000	0	0	CA		8.07207		High	31	0.0171379	High	19	0.0137079							K70(aaLength:457, 60~80)	IVKSLHNVLDKPRLRLLGNIE	IVKSLHNVLDKPRLRLLGNIE
19554007	Metabolism	Carbohydrate metabolism	Enzymes	NCgl2719		putative ferredoxin/ferredoxin-NADP reductase	GIVKSLHNVLDKPR	K4(Acetyl)	1617.94	41500000	34000000	0	0	CA*		8.07207		High	32	0.0116669	High	59	1.35e-06							K62(aaLength:457, 52~72)	PDHPRIKGIVKSLHNVLDKPR	PDHPRIKGIVKSLHNVLDKPR
19554007	Metabolism	Carbohydrate metabolism	Enzymes	NCgl2719		putative ferredoxin/ferredoxin-NADP reductase	RGPAQVKFTPQELK	K7(Acetyl)	1640.91	61200000	42300000	0	0	CA		8.07207		High	13	0.909822	High	24	0.00360554							K202(aaLength:457, 192~212)	VFGRRGPAQVKFTPQELKELD	VFGRRGPAQVKFTPQELKELD
19554007	Metabolism	Carbohydrate metabolism	Enzymes	NCgl2719		putative ferredoxin/ferredoxin-NADP reductase	HVIPNDGGHVLTAPGAEPVPGLYATGWIKR	K29(Acetyl)	3164.67	20900000	20100000	0	0	CA*		8.07207		High	26	0.0452852	High	30	0.0024067							K361(aaLength:457, 351~371)	VPGLYATGWIKRGPIGLIGNT	VPGLYATGWIKRGPIGLIGNT
19554008	Others	Others	unknown	NCgl2720		hypothetical protein	ALASVFLYKDPGVPLVIYQDQR	K9(Acetyl)	2534.36	5160000	4320000	0	0	CA*		1.78347		High	37	0.00426537	High	33	0.000560264							K239(aaLength:454, 229~249)	ARALASVFLYKDPGVPLVIYQ	ARALASVFLYKDPGVPLVIYQ
23308983	Metabolism	Carbohydrate metabolism	Amino sugar and nucleotide sugar metabolism	NCgl2750		UDP-glucose 6-dehydrogenase	FLGAGLGFGGGCLPKDIR	C12(Carbamidomethyl); K15(Acetyl)	1876.98	4550000	2980000	0	0	CA*		1.76525		High	35	0.00584732	High	21	0.00858954							K268(aaLength:439, 258~278)	GLGFGGGCLPKDIRAFMARAG	GLGFGGGCLPKDIRAFMARAG
23308983	Metabolism	Carbohydrate metabolism	Amino sugar and nucleotide sugar metabolism	NCgl2750		UDP-glucose 6-dehydrogenase	NVLDVAKWK	K7(Acetyl)	1114.63	14900000	14500000	0	0	CA*		1.76525		High	49	0.000269747	High	46	4.06e-05							K424(aaLength:439, 414~434)	IDGRNVLDVAKWKAAGWEMEA	IDGRNVLDVAKWKAAGWEMEA
19554053	Metabolism	Carbohydrate metabolism	Pyruvate metabolism	NCgl2765	pckG	phosphoenolpyruvate carboxykinase	VPAEVHSQFDALKAR	K13(Acetyl)	1709.9	152000000	135000000	32300000	27100000	both-qA	4.83165	3.15817	1.52989	High	53	9.93e-05	High	38	0.000174169	High	25	0.0030128	High	54	4.19e-06	K602(aaLength:610, 592~610)	AEVHSQFDALKARISAAHA	AEVHSQFDALKARISAAHAXX
19554053	Metabolism	Carbohydrate metabolism	Pyruvate metabolism	NCgl2765	pckG	phosphoenolpyruvate carboxykinase	CLHSVGAPLEPGQEDVAWPCNDTKYITQFPETK	C1(Carbamidomethyl); C20(Carbamidomethyl); K24(Acetyl)	3829.79	6570000	56000000	0	0	CA*		3.15817		High	22	0.130905	High	21	0.00772627							K203(aaLength:610, 193~213)	EDVAWPCNDTKYITQFPETKE	EDVAWPCNDTKYITQFPETKE
19554053	Metabolism	Carbohydrate metabolism	Pyruvate metabolism	NCgl2765	pckG	phosphoenolpyruvate carboxykinase	EEGWMAEHMLILKLINPEGK	M5(Oxidation); K13(Acetyl)	2396.2	60200000	19700000	5350000	9060000	both-qA	5.54476	3.15817	1.75569	High	28	0.030127	High	58	1.9e-06	High	20	0.0134081	High	22	0.00922844	K255(aaLength:610, 245~265)	GWMAEHMLILKLINPEGKAYH	GWMAEHMLILKLINPEGKAYH
19554053	Metabolism	Carbohydrate metabolism	Pyruvate metabolism	NCgl2765	pckG	phosphoenolpyruvate carboxykinase	EIWSYGSGYGGNAILAKK	K18(Acetyl)	1955.99	351000000	347000000	68600000	90200000	both-qA	4.39547	3.15817	1.39178	High	71	1.56e-06	High	84	3.78e-09	High	39	0.000124443	High	72	5.79e-08	K230(aaLength:610, 220~240)	GYGGNAILAKKCYALRIASVM	GYGGNAILAKKCYALRIASVM
19554053	Metabolism	Carbohydrate metabolism	Pyruvate metabolism	NCgl2765	pckG	phosphoenolpyruvate carboxykinase	LINPEGKAYHIAAAFPSACGK	K7(Acetyl); C19(Carbamidomethyl)	2257.14	59500000	73300000	0	0	CA*		3.15817		High	40	0.00199506	High	29	0.00202473							K262(aaLength:610, 252~272)	LILKLINPEGKAYHIAAAFPS	LILKLINPEGKAYHIAAAFPS
19554053	Metabolism	Carbohydrate metabolism	Pyruvate metabolism	NCgl2765	pckG	phosphoenolpyruvate carboxykinase	VLKWVIDR	K3(Acetyl)	1070.64	77700000	77600000	0	0	CA*		3.15817		High	31	0.0150993	High	23	0.00523236							K523(aaLength:610, 513~533)	PGFGDNSRVLKWVIDRIEGHV	PGFGDNSRVLKWVIDRIEGHV
19554053	Metabolism	Carbohydrate metabolism	Pyruvate metabolism	NCgl2765	pckG	phosphoenolpyruvate carboxykinase	TFICSEKEEDAGPTNNWAPPQAMKDEMSKHYAGSMK	C4(Carbamidomethyl); K29(Acetyl)	4127.83	51400000	153000000	0	0	CA		3.15817		High	26	0.0532055	High	17	0.021231							K115(aaLength:610, 105~125)	PPQAMKDEMSKHYAGSMKGRT	PPQAMKDEMSKHYAGSMKGRT
19554053	Metabolism	Carbohydrate metabolism	Pyruvate metabolism	NCgl2765	pckG	phosphoenolpyruvate carboxykinase	TFICSEKEEDAGPTNNWAPPQAMKDEMSK	C4(Carbamidomethyl); K7(Acetyl)	3353.47	136000000	236000000	0	0	CA*		3.15817		High	27	0.0360543	High	39	0.00012473							K93(aaLength:610, 83~103)	VESRTFICSEKEEDAGPTNNW	VESRTFICSEKEEDAGPTNNW
19554055	Genetic Information Processing	Translation	Transfer RNA biogenesis	NCgl2767	trmB	tRNA (guanine-N(7))-methyltransferase	QVITKFEGK	K5(Acetyl)	1091.61	13800000	12600000	4050000	0	CA		1.84968		High	36	0.00478582	High	26	0.0023119	High	18	0.0165566				K233(aaLength:255, 223~243)	PQLTDRQVITKFEGKGLEKDH	PQLTDRQVITKFEGKGLEKDH
19554055	Genetic Information Processing	Translation	Transfer RNA biogenesis	NCgl2767	trmB	tRNA (guanine-N(7))-methyltransferase	IIQSGPLNLFAKK	K13(Acetyl)	1470.87	24800000	21000000	1730000	3860000	both-qA	8.1932	1.84968	4.42953	High	23	0.107388	High	41	8.36e-05	High	21	0.00729407	High	53	4.83e-06	K182(aaLength:255, 172~192)	QSGPLNLFAKKLKPGGVLHVA	QSGPLNLFAKKLKPGGVLHVA
19554056	Others	Others	unknown	NCgl2768		hypothetical protein	NVGFAVFAKPK	K9(Acetyl)	1219.69	13000000	0	0	0	CA		C		High	29	0.0276667										K108(aaLength:228, 98~118)	LRNVGFAVFAKPKIGEDSDVD	LRNVGFAVFAKPKIGEDSDVD
19554061	Metabolism	Lipid metabolism	Lipid biosynthesis proteins	NCgl2773		polyketide synthase	DAVVQFVEKLESEDKFAR	K9(Acetyl)	2152.1	5330000	0	0	2830000	bothA		0.92258		High	36	0.00541947							High	47	2.03e-05	K820(aaLength:1610, 810~830)	PRDAVVQFVEKLESEDKFARL	PRDAVVQFVEKLESEDKFARL
19554072	Others	Others	unknown	NCgl2784		hypothetical protein	LEGLTSTSENKAFR	K11(Acetyl)	1594.8	2070000	0	0	0	CA		3.61605		High	24	0.0763759										K288(aaLength:466, 278~298)	LEGLTSTSENKAFRKALPDIE	LEGLTSTSENKAFRKALPDIE
19554076	Metabolism	Carbohydrate metabolism	Enzymes	NCgl2788		UDP-galactopyranose mutase	SHLGGNAYSEAEPETGIEIHKYGAHLFHTSNTR	K21(Acetyl)	3665.74	0	0	0	12100000	TA		1.21778											High	26	0.00232793	K60(aaLength:401, 50~70)	AEPETGIEIHKYGAHLFHTSN	AEPETGIEIHKYGAHLFHTSN
19554078	Metabolism	Lipid metabolism	Glycerolipid metabolism	NCgl2790	glpK	glycerol kinase	ETTVVWDKHTGEPVYNAIVWQDTR	K8(Acetyl)	2886.4	23100000	23400000	0	0	CA*		1.88625		High	35	0.00679136	High	29	0.00125884							K95(aaLength:509, 85~105)	NQRETTVVWDKHTGEPVYNAI	NQRETTVVWDKHTGEPVYNAI
19554080	Others	Others	unknown	NCgl2792		1-acyl-sn-glycerol-3-phosphate acyltransferase	TAYEQKYGPFEGGELWRPK	K6(Acetyl)	2298.12	47600000	37900000	0	0	CA*		2.6745		High	63	1.04e-05	High	59	1.24e-06							K234(aaLength:292, 224~244)	LDETRTAYEQKYGPFEGGELW	LDETRTAYEQKYGPFEGGELW
23308986	Genetic Information Processing	Translation	Aminoacyl-tRNA biosynthesis	NCgl2793		seryl-tRNA synthetase	KFDTEAWVPTQDTYR	K1(Acetyl)	1898.89	3890000	0	0	0	TA		1.76622		High	18	0.319858							High	21	0.00870903	K329(aaLength:422, 319~339)	GGDLGASAARKFDTEAWVPTQ	GGDLGASAARKFDTEAWVPTQ
23308986	Genetic Information Processing	Translation	Aminoacyl-tRNA biosynthesis	NCgl2793		seryl-tRNA synthetase	AEQKAFGK	K4(Acetyl)	920.484	17300000	16200000	0	8570000	bothA		1.76622		High	26	0.0476383	High	19	0.0196394				High	20	0.0139678	K53(aaLength:422, 43~63)	KAADDLRAEQKAFGKKIGQAS	KAADDLRAEQKAFGKKIGQAS
23308986	Genetic Information Processing	Translation	Aminoacyl-tRNA biosynthesis	NCgl2793		seryl-tRNA synthetase	DHLELGESLGLIDMKR	K15(Acetyl)	1867.96	49800000	44500000	28400000	30900000	both-qA	1.59022	1.76622	0.900353	High	62	1.4e-05	High	75	3.4e-08	High	59	1.2e-06	High	48	1.61e-05	K149(aaLength:422, 139~159)	LGESLGLIDMKRGTKVSGARF	LGESLGLIDMKRGTKVSGARF
23308986	Genetic Information Processing	Translation	Aminoacyl-tRNA biosynthesis	NCgl2793		seryl-tRNA synthetase	IDLKFLR	K4(Acetyl)	946.572	67400000	72600000	51700000	72600000	both-qA	1.12631	1.76622	0.637694	High	37	0.00442544	High	28	0.00165566	High	61	8.32e-07	High	40	0.000103985	K5(aaLength:422, 1~15)	MIDLKFLRDNPDVVR	XXXXXXMIDLKFLRDNPDVVR
[truncated: 68 more rows]

## Sheet: Succinyl (651)
A list of 651 unique succinylation sites identified in this study
[truncated: 652 more rows]

## Sheet: Protein (1447)
A proteome list (1447 proteins) identified in this study
							C, unique to non-producing condition
[truncated: 1,449 more rows]

## Sheet: pro N-term
Protein Group Accessions	Class	Second-Class	KEGG pathways	Gene ID	Gene	Description	Sequence	Modifications	MH+ [Da]	A5: Area	B5: Area	C5: Area	D5: Area	A2	IonScore A2	Exp Value A2	B2	IonScore B2	Exp Value B2	C2	IonScore C2	Exp Value C2	D2	IonScore D2	Exp Value D2	# Missed Cleavages
[truncated: 16 more rows]
