# Supplementary material for: Altered acetylation and succinylation profiles in Corynebacterium glutamicum in response to conditions inducing glutamate overproduction
Source: Microbiologyopen. 2015 Dec 11;5(1):152–73. doi: 10.1002/mbo3.320 (PMC4767432; doi:10.1002/mbo3.320)
Supplement: Supplementary file 4 — Table S4. Acetylation and succinylation sites in enzymes of central carbon metabolic pathways. [file MBO3-5-152-s004.xlsx]

## Sheet: for Fig 4 and 5
Accession	Class	Second-Class	KEGG pathways	Gene ID	Gene	Description	Sequence	Modifications	Decision	Peptide ratio	Protein ratio	R-value	succinylation position in full aa (aaLength:aa full length, near succinylation position)	near succinylation sequence, -10 succinylation +10
19553277	Metabolism	Amino acid metabolism	Alanine, aspartate and glutamate metabolism	NCgl1999	gdh	glutamate dehydrogenase	TVDEQVSNYYDMLLKR	K15(Acetyl)	both-qA	1.89703	1.58073	1.2001	K16(aaLength:447, 6~26)	QVSNYYDMLLKRNAGEPEFHQ	QVSNYYDMLLKRNAGEPEFHQ
19553277	Metabolism	Amino acid metabolism	Alanine, aspartate and glutamate metabolism?	NCgl1999	gdh	glutamate dehydrogenase	TVDEQVSNYYDMLLKR	K15(Succinyl)	TS		1.58073		K16(aaLength:447, 6~26)	QVSNYYDMLLKRNAGEPEFHQ	QVSNYYDMLLKRNAGEPEFHQ
19553277	Metabolism	Amino acid metabolism	Alanine, aspartate and glutamate metabolism	NCgl1999	gdh	glutamate dehydrogenase	IVLEKDPHYADYGLIQR	K5(Acetyl)	bothA		1.58073		K41(aaLength:447, 31~51)	VLESLKIVLEKDPHYADYGLI	VLESLKIVLEKDPHYADYGLI
19553277	Metabolism	Amino acid metabolism	Alanine, aspartate and glutamate metabolism?	NCgl1999	gdh	glutamate dehydrogenase	IVLEKDPHYADYGLIQR	K5(Succinyl)	TS		1.58073		K41(aaLength:447, 31~51)	VLESLKIVLEKDPHYADYGLI	VLESLKIVLEKDPHYADYGLI
19553277	Metabolism	Amino acid metabolism	Alanine, aspartate and glutamate metabolism	NCgl1999	gdh	glutamate dehydrogenase	LQVIMKNIFK	K6(Acetyl)	both-qA	2.36299	1.58073	1.49487	K406(aaLength:447, 396~416)	YTDERLQVIMKNIFKTCAETA	YTDERLQVIMKNIFKTCAETA
19553277	Metabolism	Amino acid metabolism	Alanine, aspartate and glutamate metabolism	NCgl1999	gdh	glutamate dehydrogenase	TCAETAAEYGHENDYVVGANIAGFKK	C2(Carbamidomethyl); K26(Acetyl)	both-qA	1.88235	1.58073	1.19081	K436(aaLength:447, 426~446)	VVGANIAGFKKVADAMLAQGV	VVGANIAGFKKVADAMLAQGV
19551612	Metabolism	Carbohydrate metabolism	Citrate cycle (TCA cycle)	NCgl0355	lpd（E3）	dihydrolipoamide dehydrogenase	NAEVAHTFTHEKK	K12(Succinyl)	TS		2.00107		K67(aaLength:469, 57~77)	AEVAHTFTHEKKTFGINGEVT	AEVAHTFTHEKKTFGINGEVT
19551612	Metabolism	Carbohydrate metabolism	Citrate cycle (TCA cycle)	NCgl0355	lpd（E3）	dihydrolipoamide dehydrogenase	NAEVAHTFTHEKK	K13(Acetyl)	both-qA	1.5249	2.00107	0.762046	K68(aaLength:469, 58~78)	EVAHTFTHEKKTFGINGEVTF	EVAHTFTHEKKTFGINGEVTF
19551612	Metabolism	Carbohydrate metabolism	Citrate cycle (TCA cycle)	NCgl0355	lpd（E3）	dihydrolipoamide dehydrogenase	TFGINGEVTFNYEDAHKR	K17(Acetyl)	bothA		2.00107		K85(aaLength:469, 75~95)	EVTFNYEDAHKRSRGVSDKIV	EVTFNYEDAHKRSRGVSDKIV
19551612	Metabolism	Carbohydrate metabolism	Citrate cycle (TCA cycle)	NCgl0355	lpd（E3）	dihydrolipoamide dehydrogenase	GVSDKIVGGVHYLMK	K5(Acetyl)	bothA		2.00107		K93(aaLength:469, 83~103)	AHKRSRGVSDKIVGGVHYLMK	AHKRSRGVSDKIVGGVHYLMK
19551612	Metabolism	Carbohydrate metabolism	Citrate cycle (TCA cycle)	NCgl0355	lpd（E3）	dihydrolipoamide dehydrogenase	IVGGVHYLMKK	M9(Oxidation); K10(Acetyl)	bothA		2.00107		K103(aaLength:469, 93~113)	KIVGGVHYLMKKNKIIEIHGL	KIVGGVHYLMKKNKIIEIHGL
19551612	Metabolism	Carbohydrate metabolism	Citrate cycle (TCA cycle)	NCgl0355	lpd（E3）	dihydrolipoamide dehydrogenase	IVGGVHYLMKK	K10(Succinyl)	TS		2.00107		K103(aaLength:469, 93~113)	KIVGGVHYLMKKNKIIEIHGL	KIVGGVHYLMKKNKIIEIHGL
19551612	Metabolism	Carbohydrate metabolism	Citrate cycle (TCA cycle)	NCgl0355	lpd（E3）	dihydrolipoamide dehydrogenase	IVGGVHYLMKK	K11(Acetyl)	both-qA	2.76036	2.00107	1.37944	K104(aaLength:469, 94~114)	IVGGVHYLMKKNKIIEIHGLG	IVGGVHYLMKKNKIIEIHGLG
19551612	Metabolism	Carbohydrate metabolism	Citrate cycle (TCA cycle)	NCgl0355	lpd（E3）	dihydrolipoamide dehydrogenase	IIEIHGLGNFKDAK	K11(Succinyl)	TS		2.00107		K117(aaLength:469, 107~127)	IIEIHGLGNFKDAKTLEVTDG	IIEIHGLGNFKDAKTLEVTDG
19551612	Metabolism	Carbohydrate metabolism	Citrate cycle (TCA cycle)	NCgl0355	lpd（E3）	dihydrolipoamide dehydrogenase	GVDFSENVVSFEEQILNPVAPKK	K22(Acetyl)	both-qA	2.14393	2.00107	1.07139	K173(aaLength:469, 163~183)	EEQILNPVAPKKMVIVGAGAI	EEQILNPVAPKKMVIVGAGAI
19551612	Metabolism	Carbohydrate metabolism	Citrate cycle (TCA cycle)	NCgl0355	lpd（E3）	dihydrolipoamide dehydrogenase	VLPNEDAEVSKVIAK	K11(Succinyl)	both-qS	0.687146	2.00107	0.34339	K217(aaLength:469, 207~227)	VLPNEDAEVSKVIAKAYKKMG	VLPNEDAEVSKVIAKAYKKMG
19551612	Metabolism	Carbohydrate metabolism	Citrate cycle (TCA cycle)	NCgl0355	lpd（E3）	dihydrolipoamide dehydrogenase	VIAKAYK	K4(Acetyl)	CA		2.00107		K221(aaLength:469, 211~231)	EDAEVSKVIAKAYKKMGVKLL	EDAEVSKVIAKAYKKMGVKLL
19551612	Metabolism	Carbohydrate metabolism	Citrate cycle (TCA cycle)	NCgl0355	lpd（E3）	dihydrolipoamide dehydrogenase	DNGDFVEVDYQKK	K12(Acetyl)	TA		2.00107		K252(aaLength:469, 242~262)	NGDFVEVDYQKKGSDKTETLT	NGDFVEVDYQKKGSDKTETLT
19551612	Metabolism	Carbohydrate metabolism	Citrate cycle (TCA cycle)	NCgl0355	lpd（E3）	dihydrolipoamide dehydrogenase	KGSDKTETLTVDR	K1(Acetyl)	CA*		2.00107		K253(aaLength:469, 243~263)	GDFVEVDYQKKGSDKTETLTV	GDFVEVDYQKKGSDKTETLTV
19551617	Metabolism	Carbohydrate metabolism	Citrate cycle (TCA cycle)	NCgl0360	sdhA	succinate dehydrogenase flavoprotein subunit	DMWEYQKDHMNLVSPLNR	K7(Acetyl)	bothA		2.85133		K46(aaLength:673, 36~56)	VPTKDMWEYQKDHMNLVSPLN	VPTKDMWEYQKDHMNLVSPLN
19551617	Metabolism	Carbohydrate metabolism	Citrate cycle (TCA cycle)	NCgl0360	sdhA	succinate dehydrogenase flavoprotein subunit	DMWEYQKDHMNLVSPLNR	K7(Succinyl)	TS*		2.85133		K46(aaLength:673, 36~56)	VPTKDMWEYQKDHMNLVSPLN	VPTKDMWEYQKDHMNLVSPLN
19551617	Metabolism	Carbohydrate metabolism	Citrate cycle (TCA cycle)	NCgl0360	sdhA	succinate dehydrogenase flavoprotein subunit	HVKDTVKGGDYR	K7(Succinyl)	TS		2.85133		K128(aaLength:673, 118~138)	GAYRHVKDTVKGGDYRGRESD	GAYRHVKDTVKGGDYRGRESD
19551617	Metabolism	Carbohydrate metabolism	Citrate cycle (TCA cycle)	NCgl0360	sdhA	succinate dehydrogenase flavoprotein subunit	NVEDLQDGINKIR	K11(Acetyl)	CA*		2.85133		K565(aaLength:673, 555~575)	NVEDLQDGINKIRALRDDFWK	NVEDLQDGINKIRALRDDFWK
19551618	Metabolism	Carbohydrate metabolism	Citrate cycle (TCA cycle)	NCgl0361	sdhB	succinate dehydrogenase/fumarate reductase iron-sulfur subunit	QAGPTAEGKFETVQVDDAVAQMSILELLDHVNNK	K9(Acetyl)	CA		2.95089		K18(aaLength:249, 8~28)	WRQAGPTAEGKFETVQVDDAV	WRQAGPTAEGKFETVQVDDAV
19551618	Metabolism	Carbohydrate metabolism	Citrate cycle (TCA cycle)	NCgl0361	sdhB	succinate dehydrogenase/fumarate reductase iron-sulfur subunit	LVSYKEGDTLK	K5(Acetyl)	CA*		2.95089		K92(aaLength:249, 82~102)	PACAQRLVSYKEGDTLKIEPL	PACAQRLVSYKEGDTLKIEPL
19551618	Metabolism	Carbohydrate metabolism	Citrate cycle (TCA cycle)	NCgl0361	sdhB	succinate dehydrogenase/fumarate reductase iron-sulfur subunit	LVHLSLLPLGKEER	K11(Acetyl)	CA*		2.95089		K192(aaLength:249, 182~202)	LVHLSLLPLGKEERGLRARKM	LVHLSLLPLGKEERGLRARKM
19551618	Metabolism	Carbohydrate metabolism	Citrate cycle (TCA cycle)	NCgl0361	sdhB	succinate dehydrogenase/fumarate reductase iron-sulfur subunit	LVHLSLLPLGKEER	K11(Succinyl)	TS		2.95089		K192(aaLength:249, 182~202)	LVHLSLLPLGKEERGLRARKM	LVHLSLLPLGKEERGLRARKM
19551618	Metabolism	Carbohydrate metabolism	Citrate cycle (TCA cycle)	NCgl0361	sdhB	succinate dehydrogenase/fumarate reductase iron-sulfur subunit	KMVDEMETNFGHCSLYGECADVCPAGIPLTAVAAVTK	K1(Acetyl); C13(Carbamidomethyl); C19(Carbamidomethyl); C23(Carbamidomethyl)	bothA		2.95089		K201(aaLength:249, 191~211)	GKEERGLRARKMVDEMETNFG	GKEERGLRARKMVDEMETNFG
19551894	Metabolism	Carbohydrate metabolism	Citrate cycle (TCA cycle)	NCgl0634	icd	monomeric isocitrate dehydrogenase (NADP+)	LPNISASVPQLKAAIK	K16(Succinyl)	TS		1.47379		K96(aaLength:738, 86~106)	ASVPQLKAAIKELQDQGYDIP	ASVPQLKAAIKELQDQGYDIP
19551894	Metabolism	Carbohydrate metabolism	Citrate cycle (TCA cycle)	NCgl0634	icd	monomeric isocitrate dehydrogenase (NADP+)	YNAVKGSAVNPVLR	K5(Succinyl)	both-qS	0.851894	1.47379	0.57803	K128(aaLength:738, 118~138)	KDILARYNAVKGSAVNPVLRE	KDILARYNAVKGSAVNPVLRE
19551894	Metabolism	Carbohydrate metabolism	Citrate cycle (TCA cycle)	NCgl0634	icd	monomeric isocitrate dehydrogenase (NADP+)	RAPIAVKNFVK	K7(Acetyl)	both-qA	2.41691	1.47379	1.63993	K150(aaLength:738, 140~160)	NSDRRAPIAVKNFVKKFPHRM	NSDRRAPIAVKNFVKKFPHRM
19551894	Metabolism	Carbohydrate metabolism	Citrate cycle (TCA cycle)	NCgl0634	icd	monomeric isocitrate dehydrogenase (NADP+)	RAPIAVKNFVK	K7(Succinyl)	TS*		1.47379		K150(aaLength:738, 140~160)	NSDRRAPIAVKNFVKKFPHRM	NSDRRAPIAVKNFVKKFPHRM
19551894	Metabolism	Carbohydrate metabolism	Citrate cycle (TCA cycle)	NCgl0634	icd	monomeric isocitrate dehydrogenase (NADP+)	HNEKSIILDAADEVQIK	K4(Succinyl)	TS		1.47379		K184(aaLength:738, 174~194)	MDANDFRHNEKSIILDAADEV	MDANDFRHNEKSIILDAADEV
19551894	Metabolism	Carbohydrate metabolism	Citrate cycle (TCA cycle)	NCgl0634	icd	monomeric isocitrate dehydrogenase (NADP+)	SIILDAADEVQIKHIAADGTETILK	K13(Acetyl)	bothA		1.47379		K197(aaLength:738, 187~207)	ILDAADEVQIKHIAADGTETI	ILDAADEVQIKHIAADGTETI
19551894	Metabolism	Carbohydrate metabolism	Citrate cycle (TCA cycle)	NCgl0634	icd	monomeric isocitrate dehydrogenase (NADP+)	SIILDAADEVQIKHIAADGTETILK	K13(Succinyl)	TS		1.47379		K197(aaLength:738, 187~207)	ILDAADEVQIKHIAADGTETI	ILDAADEVQIKHIAADGTETI
19551894	Metabolism	Carbohydrate metabolism	Citrate cycle (TCA cycle)	NCgl0634	icd	monomeric isocitrate dehydrogenase (NADP+)	HIAADGTETILKDSLK	K12(Acetyl)	TA		1.47379		K209(aaLength:738, 199~219)	IAADGTETILKDSLKLLEGEV	IAADGTETILKDSLKLLEGEV
19551894	Metabolism	Carbohydrate metabolism	Citrate cycle (TCA cycle)	NCgl0634	icd	monomeric isocitrate dehydrogenase (NADP+)	HIAADGTETILKDSLK	K12(Succinyl)	bothS		1.47379		K209(aaLength:738, 199~219)	IAADGTETILKDSLKLLEGEV	IAADGTETILKDSLKLLEGEV
19551894	Metabolism	Carbohydrate metabolism	Citrate cycle (TCA cycle)	NCgl0634	icd	monomeric isocitrate dehydrogenase (NADP+)	DSLKLLEGEVLDGTVLSAK	K4(Succinyl)	TS*		1.47379		K213(aaLength:738, 203~223)	GTETILKDSLKLLEGEVLDGT	GTETILKDSLKLLEGEVLDGT
19551894	Metabolism	Carbohydrate metabolism	Citrate cycle (TCA cycle)	NCgl0634	icd	monomeric isocitrate dehydrogenase (NADP+)	ATMMKVSDPIIFGHVVR	K5(Acetyl)	both-qA	1.55331	1.47379	1.05396	K258(aaLength:738, 248~268)	FSAHLKATMMKVSDPIIFGHV	FSAHLKATMMKVSDPIIFGHV
19551894	Metabolism	Carbohydrate metabolism	Citrate cycle (TCA cycle)	NCgl0634	icd	monomeric isocitrate dehydrogenase (NADP+)	ATMMKVSDPIIFGHVVR	K5(Succinyl)	both-qS	1.04012	1.47379	0.705747	K258(aaLength:738, 248~268)	FSAHLKATMMKVSDPIIFGHV	FSAHLKATMMKVSDPIIFGHV
19551894	Metabolism	Carbohydrate metabolism	Citrate cycle (TCA cycle)	NCgl0634	icd	monomeric isocitrate dehydrogenase (NADP+)	AAFEKGLEDGPDLAMVNSAR	K5(Acetyl)	both-qA	2.34906	1.47379	1.59389	K317(aaLength:738, 307~327)	NGEEIKAAFEKGLEDGPDLAM	NGEEIKAAFEKGLEDGPDLAM
19551894	Metabolism	Carbohydrate metabolism	Citrate cycle (TCA cycle)	NCgl0634	icd	monomeric isocitrate dehydrogenase (NADP+)	AAFEKGLEDGPDLAMVNSAR	K5(Succinyl)	TS*		1.47379		K317(aaLength:738, 307~327)	NGEEIKAAFEKGLEDGPDLAM	NGEEIKAAFEKGLEDGPDLAM
19551894	Metabolism	Carbohydrate metabolism	Citrate cycle (TCA cycle)	NCgl0634	icd	monomeric isocitrate dehydrogenase (NADP+)	TSGHMWNKDDQEQDTLAIIPDSSYAGVYQTVIEDCRK	K8(Acetyl); C35(Carbamidomethyl)	TA		1.47379		K362(aaLength:738, 352~372)	MIRTSGHMWNKDDQEQDTLAI	MIRTSGHMWNKDDQEQDTLAI
19551894	Metabolism	Carbohydrate metabolism	Citrate cycle (TCA cycle)	NCgl0634	icd	monomeric isocitrate dehydrogenase (NADP+)	DAPIQDWVKLAVTR	K9(Acetyl)	both-qA	1.43426	1.47379	0.97318	K467(aaLength:738, 457~477)	VKDAPIQDWVKLAVTRSRLSG	VKDAPIQDWVKLAVTRSRLSG
19551894	Metabolism	Carbohydrate metabolism	Citrate cycle (TCA cycle)	NCgl0634	icd	monomeric isocitrate dehydrogenase (NADP+)	DAPIQDWVKLAVTR	K9(Succinyl)	TS*		1.47379		K467(aaLength:738, 457~477)	VKDAPIQDWVKLAVTRSRLSG	VKDAPIQDWVKLAVTRSRLSG
19551894	Metabolism	Carbohydrate metabolism	Citrate cycle (TCA cycle)	NCgl0634	icd	monomeric isocitrate dehydrogenase (NADP+)	LTNIMRPVAQFNEIVDALKK	K20(Acetyl)	bothA		1.47379		K738(aaLength:738, 728~738)	QFNEIVDALKK	QFNEIVDALKKXXXXXXXXXX
19552056	Metabolism	Carbohydrate metabolism	Citrate cycle (TCA cycle)	NCgl0795	gltA	type II citrate synthase	HHTLLDEDFKSQFNVFPR	K10(Acetyl)	both-qA	1.41468	1.39361	1.01512	K127(aaLength:437, 117~137)	RHHTLLDEDFKSQFNVFPRDA	RHHTLLDEDFKSQFNVFPRDA
19552056	Metabolism	Carbohydrate metabolism	Citrate cycle (TCA cycle)	NCgl0795	gltA	type II citrate synthase	HHTLLDEDFKSQFNVFPR	K10(Succinyl)	TS*		1.39361		K127(aaLength:437, 117~137)	RHHTLLDEDFKSQFNVFPRDA	RHHTLLDEDFKSQFNVFPRDA
19552056	Metabolism	Carbohydrate metabolism	Citrate cycle (TCA cycle)	NCgl0795	gltA	type II citrate synthase	LMAKVPMLAAYAHR	K4(Succinyl)	TS*		1.39361		K176(aaLength:437, 166~186)	LDKATVRLMAKVPMLAAYAHR	LDKATVRLMAKVPMLAAYAHR
19552056	Metabolism	Carbohydrate metabolism	Citrate cycle (TCA cycle)	NCgl0795	gltA	type II citrate synthase	MMFGYPTEPYEIDPIMVKALDK	K18(Acetyl)	bothA		1.39361		K226(aaLength:437, 216~236)	EPYEIDPIMVKALDKLLILHA	EPYEIDPIMVKALDKLLILHA
19552056	Metabolism	Carbohydrate metabolism	Citrate cycle (TCA cycle)	NCgl0795	gltA	type II citrate synthase	ALDKLLILHADHEQNCSTSTVR	K4(Succinyl); C16(Carbamidomethyl)	TS		1.39361		K230(aaLength:437, 220~240)	IDPIMVKALDKLLILHADHEQ	IDPIMVKALDKLLILHADHEQ
19552056	Metabolism	Carbohydrate metabolism	Citrate cycle (TCA cycle)	NCgl0795	gltA	type II citrate synthase	SNHGGDATEFMNKVK	K13(Succinyl)	TS		1.39361		K301(aaLength:437, 291~311)	HGGDATEFMNKVKNKEDGVRL	HGGDATEFMNKVKNKEDGVRL
19552056	Metabolism	Carbohydrate metabolism	Citrate cycle (TCA cycle)	NCgl0795	gltA	type II citrate synthase	VKNKEDGVR	K4(Succinyl)	bothS		1.39361		K305(aaLength:437, 295~315)	ATEFMNKVKNKEDGVRLMGFG	ATEFMNKVKNKEDGVRLMGFG
19552056	Metabolism	Carbohydrate metabolism	Citrate cycle (TCA cycle)	NCgl0795	gltA	type II citrate synthase	KLYPNVDFYTGLIYR	K1(Succinyl)	bothS		1.39361		K366(aaLength:437, 356~376)	ALADDYFISRKLYPNVDFYTG	ALADDYFISRKLYPNVDFYTG
19552231	Metabolism	Carbohydrate metabolism	Citrate cycle (TCA cycle)	NCgl0967	fumC	fumarate hydratase	IEHDTMGEVKVPAK	K10(Succinyl)	bothS		2.7169		K17(aaLength:469, 7~27)	RIEHDTMGEVKVPAKALWQAQ	RIEHDTMGEVKVPAKALWQAQ
19552231	Metabolism	Carbohydrate metabolism	Citrate cycle (TCA cycle)	NCgl0967	fumC	fumarate hydratase	VPAKALWQAQTQR	K4(Acetyl)	CA		2.7169		K21(aaLength:469, 11~31)	DTMGEVKVPAKALWQAQTQRA	DTMGEVKVPAKALWQAQTQRA
19552231	Metabolism	Carbohydrate metabolism	Citrate cycle (TCA cycle)	NCgl0967	fumC	fumarate hydratase	VPAKALWQAQTQR	K4(Succinyl)	bothS		2.7169		K21(aaLength:469, 11~31)	DTMGEVKVPAKALWQAQTQRA	DTMGEVKVPAKALWQAQTQRA
19552231	Metabolism	Carbohydrate metabolism	Citrate cycle (TCA cycle)	NCgl0967	fumC	fumarate hydratase	AMGLLKAACAQVNK	K6(Acetyl); C9(Carbamidomethyl)	CA		2.7169		K54(aaLength:469, 44~64)	SAQIRAMGLLKAACAQVNKDS	SAQIRAMGLLKAACAQVNKDS
19552231	Metabolism	Carbohydrate metabolism	Citrate cycle (TCA cycle)	NCgl0967	fumC	fumarate hydratase	AMGLLKAACAQVNK	K6(Succinyl); C9(Carbamidomethyl)	TS*		2.7169		K54(aaLength:469, 44~64)	SAQIRAMGLLKAACAQVNKDS	SAQIRAMGLLKAACAQVNKDS
19552231	Metabolism	Carbohydrate metabolism	Citrate cycle (TCA cycle)	NCgl0967	fumC	fumarate hydratase	EIASGKHDAEFPIDVFQTGSGTSSNMNTNEVIASIAK	K6(Acetyl)	CA		2.7169		K86(aaLength:469, 76~96)	IAAGKEIASGKHDAEFPIDVF	IAAGKEIASGKHDAEFPIDVF
19552231	Metabolism	Carbohydrate metabolism	Citrate cycle (TCA cycle)	NCgl0967	fumC	fumarate hydratase	VLHESLAKK	K8(Acetyl)	bothA		2.7169		K168(aaLength:469, 158~178)	GLKVLHESLAKKANEWSEVVK	GLKVLHESLAKKANEWSEVVK
19552231	Metabolism	Carbohydrate metabolism	Citrate cycle (TCA cycle)	NCgl0967	fumC	fumarate hydratase	KANEWSEVVK	K1(Succinyl)	TS*		2.7169		K169(aaLength:469, 159~179)	LKVLHESLAKKANEWSEVVKS	LKVLHESLAKKANEWSEVVKS
19552231	Metabolism	Carbohydrate metabolism	Citrate cycle (TCA cycle)	NCgl0967	fumC	fumarate hydratase	KANEWSEVVKSGR	K10(Succinyl)	TS*		2.7169		K178(aaLength:469, 168~188)	KKANEWSEVVKSGRTHLMDAV	KKANEWSEVVKSGRTHLMDAV
19552231	Metabolism	Carbohydrate metabolism	Citrate cycle (TCA cycle)	NCgl0967	fumC	fumarate hydratase	VVAELINLTDVKELK	K12(Succinyl)	TS*		2.7169		K252(aaLength:469, 242~262)	VAELINLTDVKELKEAENHFE	VAELINLTDVKELKEAENHFE
19552231	Metabolism	Carbohydrate metabolism	Citrate cycle (TCA cycle)	NCgl0967	fumC	fumarate hydratase	VIAVSLYKIANDIR	K8(Acetyl)	both-qA	3.9557	2.7169	1.45596	K286(aaLength:469, 276~296)	AMRVIAVSLYKIANDIRLMGS	AMRVIAVSLYKIANDIRLMGS
19552231	Metabolism	Carbohydrate metabolism	Citrate cycle (TCA cycle)	NCgl0967	fumC	fumarate hydratase	VIAVSLYKIANDIR	K8(Succinyl)	TS		2.7169		K286(aaLength:469, 276~296)	AMRVIAVSLYKIANDIRLMGS	AMRVIAVSLYKIANDIRLMGS
19552231	Metabolism	Carbohydrate metabolism	Citrate cycle (TCA cycle)	NCgl0967	fumC	fumarate hydratase	ELAESSPSIVTPLNSAIGYEAAAKVAK	K24(Succinyl)	TS		2.7169		K419(aaLength:469, 409~429)	NSAIGYEAAAKVAKTALAEGK	NSAIGYEAAAKVAKTALAEGK
19552231	Metabolism	Carbohydrate metabolism	Citrate cycle (TCA cycle)	NCgl0967	fumC	fumarate hydratase	QTVIDLGLVDGEKLTEEELDKR	K21(Acetyl)	bothA		2.7169		K453(aaLength:469, 443~463)	GEKLTEEELDKRLDVLAMAHT	GEKLTEEELDKRLDVLAMAHT
19552231	Metabolism	Carbohydrate metabolism	Citrate cycle (TCA cycle)	NCgl0967	fumC	fumarate hydratase	LTEEELDKRLDVLAMAHTER	K8(Succinyl)	TS		2.7169		K453(aaLength:469, 443~463)	GEKLTEEELDKRLDVLAMAHT	GEKLTEEELDKRLDVLAMAHT
19552231	Metabolism	Carbohydrate metabolism	Citrate cycle (TCA cycle)	NCgl0967	fumC	fumarate hydratase	RLDVLAMAHTERENKF	K15(Acetyl)	bothA		2.7169		K468(aaLength:469, 458~469)	LAMAHTERENKF	LAMAHTERENKFXXXXXXXXX
161486709	Metabolism	Carbohydrate metabolism	Citrate cycle (TCA cycle)	NCgl1084	kgd (E1o)	alpha-ketoglutarate decarboxylase	SSASTFGQNAWLVDEMFQQFQKDPK	K22(Acetyl)	CA*		2.11467		K23(aaLength:1221, 13~33)	LVDEMFQQFQKDPKSVDKEWR	LVDEMFQQFQKDPKSVDKEWR
161486709	Metabolism	Carbohydrate metabolism	Citrate cycle (TCA cycle)	NCgl1084	kgd (E1o)	alpha-ketoglutarate decarboxylase	GIFKSIAK	K4(Acetyl)	CA*		2.11467		K112(aaLength:1221, 102~122)	PGQTPIRGIFKSIAKNMDISL	PGQTPIRGIFKSIAKNMDISL
161486709	Metabolism	Carbohydrate metabolism	Citrate cycle (TCA cycle)	NCgl1084	kgd (E1o)	alpha-ketoglutarate decarboxylase	AMVNDQLKR	K8(Acetyl)	CA		2.11467		K150(aaLength:1221, 140~160)	ENRAMVNDQLKRTRGGKISFT	ENRAMVNDQLKRTRGGKISFT
161486709	Metabolism	Carbohydrate metabolism	Citrate cycle (TCA cycle)	NCgl1084	kgd (E1o)	alpha-ketoglutarate decarboxylase	AAYTLKVGSEYTHILDR	K6(Succinyl)	TS		2.11467		K450(aaLength:1221, 440~460)	LSRLRAAYTLKVGSEYTHILD	LSRLRAAYTLKVGSEYTHILD
161486709	Metabolism	Carbohydrate metabolism	Citrate cycle (TCA cycle)	NCgl1084	kgd (E1o)	alpha-ketoglutarate decarboxylase	LEAGMPKPTQAEQKYILQK	K14(Acetyl)	CA		2.11467		K484(aaLength:1221, 474~494)	GMPKPTQAEQKYILQKLNAAE	GMPKPTQAEQKYILQKLNAAE
161486709	Metabolism	Carbohydrate metabolism	Citrate cycle (TCA cycle)	NCgl1084	kgd (E1o)	alpha-ketoglutarate decarboxylase	YILQKLNAAEAFENFLQTK	K5(Acetyl)	both-qA	3.25292	2.11467	1.53827	K489(aaLength:1221, 479~499)	TQAEQKYILQKLNAAEAFENF	TQAEQKYILQKLNAAEAFENF
161486709	Metabolism	Carbohydrate metabolism	Citrate cycle (TCA cycle)	NCgl1084	kgd (E1o)	alpha-ketoglutarate decarboxylase	LNAAEAFENFLQTKYVGQK	K14(Acetyl)	bothA		2.11467		K503(aaLength:1221, 493~513)	AEAFENFLQTKYVGQKRFSLE	AEAFENFLQTKYVGQKRFSLE
161486709	Metabolism	Carbohydrate metabolism	Citrate cycle (TCA cycle)	NCgl1084	kgd (E1o)	alpha-ketoglutarate decarboxylase	YVGQKR	K5(Acetyl)	TA		2.11467		K508(aaLength:1221, 498~518)	NFLQTKYVGQKRFSLEGAEAL	NFLQTKYVGQKRFSLEGAEAL
161486709	Metabolism	Carbohydrate metabolism	Citrate cycle (TCA cycle)	NCgl1084	kgd (E1o)	alpha-ketoglutarate decarboxylase	YVGQKR	K5(Succinyl)	CS		2.11467		K508(aaLength:1221, 498~518)	NFLQTKYVGQKRFSLEGAEAL	NFLQTKYVGQKRFSLEGAEAL
161486709	Metabolism	Carbohydrate metabolism	Citrate cycle (TCA cycle)	NCgl1084	kgd (E1o)	alpha-ketoglutarate decarboxylase	RFGKDVFIDLVCYR	K4(Acetyl); C12(Carbamidomethyl)	bothA		2.11467		K733(aaLength:1221, 723~743)	LATEYRRRFGKDVFIDLVCYR	LATEYRRRFGKDVFIDLVCYR
161486709	Metabolism	Carbohydrate metabolism	Citrate cycle (TCA cycle)	NCgl1084	kgd (E1o)	alpha-ketoglutarate decarboxylase	HALSDLKRPLVIFTPK	K7(Succinyl)	TS		2.11467		K1058(aaLength:1221, 1048~1068)	LLRRHALSDLKRPLVIFTPKS	LLRRHALSDLKRPLVIFTPKS
161486709	Metabolism	Carbohydrate metabolism	Citrate cycle (TCA cycle)	NCgl1084	kgd (E1o)	alpha-ketoglutarate decarboxylase	RPLVIFTPKSMLR	K9(Succinyl)	TS		2.11467		K1067(aaLength:1221, 1057~1077)	LKRPLVIFTPKSMLRNKAAAS	LKRPLVIFTPKSMLRNKAAAS
161486709	Metabolism	Carbohydrate metabolism	Citrate cycle (TCA cycle)	NCgl1084	kgd (E1o)	alpha-ketoglutarate decarboxylase	LYYELAKR	K7(Acetyl)	bothA		2.11467		K1119(aaLength:1221, 1109~1129)	VSGKLYYELAKRKEKDGRDDI	VSGKLYYELAKRKEKDGRDDI
161486709	Metabolism	Carbohydrate metabolism	Citrate cycle (TCA cycle)	NCgl1084	kgd (E1o)	alpha-ketoglutarate decarboxylase	LYYELAKR	K7(Succinyl)	bothS		2.11467		K1119(aaLength:1221, 1109~1129)	VSGKLYYELAKRKEKDGRDDI	VSGKLYYELAKRKEKDGRDDI
19552753	Metabolism	Carbohydrate metabolism	Citrate cycle (TCA cycle)	NCgl1482	acn	aconitate hydratase	SYDYFALSAVPGMEKLPYSLK	K15(Acetyl)	CA		2.15657		K38(aaLength:943, 28~48)	FALSAVPGMEKLPYSLKVLGE	FALSAVPGMEKLPYSLKVLGE
19552753	Metabolism	Carbohydrate metabolism	Citrate cycle (TCA cycle)	NCgl1482	acn	aconitate hydratase	LPYSLKVLGENLLR	K6(Acetyl)	both-qA	3.30579	2.15657	1.53289	K44(aaLength:943, 34~54)	PGMEKLPYSLKVLGENLLRTE	PGMEKLPYSLKVLGENLLRTE
19552753	Metabolism	Carbohydrate metabolism	Citrate cycle (TCA cycle)	NCgl1482	acn	aconitate hydratase	LPYSLKVLGENLLR	K6(Succinyl)	TS*		2.15657		K44(aaLength:943, 34~54)	PGMEKLPYSLKVLGENLLRTE	PGMEKLPYSLKVLGENLLRTE
19552753	Metabolism	Carbohydrate metabolism	Citrate cycle (TCA cycle)	NCgl1482	acn	aconitate hydratase	DHGVVQKFVEFYGSGVK	K7(Acetyl)	both-qA	2.35874	2.15657	1.09375	K280(aaLength:943, 270~290)	EMLRDHGVVQKFVEFYGSGVK	EMLRDHGVVQKFVEFYGSGVK
19552753	Metabolism	Carbohydrate metabolism	Citrate cycle (TCA cycle)	NCgl1482	acn	aconitate hydratase	DHGVVQKFVEFYGSGVK	K7(Succinyl)	both-qS	0.275388	2.15657	0.127697	K280(aaLength:943, 270~290)	EMLRDHGVVQKFVEFYGSGVK	EMLRDHGVVQKFVEFYGSGVK
19552753	Metabolism	Carbohydrate metabolism	Citrate cycle (TCA cycle)	NCgl1482	acn	aconitate hydratase	FVEFYGSGVKAVPLANR	K10(Succinyl)	TS		2.15657		K290(aaLength:943, 280~300)	KFVEFYGSGVKAVPLANRATI	KFVEFYGSGVKAVPLANRATI
19552753	Metabolism	Carbohydrate metabolism	Citrate cycle (TCA cycle)	NCgl1482	acn	aconitate hydratase	ATIGNMSPEFGSTCAMFPIDEETTKYLR	C14(Carbamidomethyl); K25(Acetyl)	both-qA	5.84277	2.15657	2.70928	K322(aaLength:943, 312~332)	AMFPIDEETTKYLRLTGRPEE	AMFPIDEETTKYLRLTGRPEE
19552753	Metabolism	Carbohydrate metabolism	Citrate cycle (TCA cycle)	NCgl1482	acn	aconitate hydratase	ILLSEAKEQFR	K7(Succinyl)	TS		2.15657		K388(aaLength:943, 378~398)	PQDRILLSEAKEQFRKDLPTY	PQDRILLSEAKEQFRKDLPTY
19552753	Metabolism	Carbohydrate metabolism	Citrate cycle (TCA cycle)	NCgl1482	acn	aconitate hydratase	SKPWVKTICAPGSQVVDGYYQR	K2(Acetyl); C9(Carbamidomethyl)	both-qA	3.63918	2.15657	1.68748	K506(aaLength:943, 496~516)	RKAAEKGLKSKPWVKTICAPG	RKAAEKGLKSKPWVKTICAPG
19552753	Metabolism	Carbohydrate metabolism	Citrate cycle (TCA cycle)	NCgl1482	acn	aconitate hydratase	SKPWVKTICAPGSQVVDGYYQR	K2(Succinyl); C9(Carbamidomethyl)	TS*		2.15657		K506(aaLength:943, 496~516)	RKAAEKGLKSKPWVKTICAPG	RKAAEKGLKSKPWVKTICAPG
19552753	Metabolism	Carbohydrate metabolism	Citrate cycle (TCA cycle)	NCgl1482	acn	aconitate hydratase	ELYEADYADVFKGDK	K12(Acetyl)	CA*		2.15657		K660(aaLength:943, 650~670)	LYEADYADVFKGDKQWQELDV	LYEADYADVFKGDKQWQELDV
19552753	Metabolism	Carbohydrate metabolism	Citrate cycle (TCA cycle)	NCgl1482	acn	aconitate hydratase	ELYEADYADVFKGDK	K12(Succinyl)	TS		2.15657		K660(aaLength:943, 650~670)	LYEADYADVFKGDKQWQELDV	LYEADYADVFKGDKQWQELDV
19552753	Metabolism	Carbohydrate metabolism	Citrate cycle (TCA cycle)	NCgl1482	acn	aconitate hydratase	VLAKLGDSVTTDHISPASSIKPGTPAAQYLDEHGVER	K4(Succinyl)	TS		2.15657		K712(aaLength:943, 702~722)	TDIQGARVLAKLGDSVTTDHI	TDIQGARVLAKLGDSVTTDHI
19552753	Metabolism	Carbohydrate metabolism	Citrate cycle (TCA cycle)	NCgl1482	acn	aconitate hydratase	LGDSVTTDHISPASSIKPGTPAAQYLDEHGVER	K17(Succinyl)	bothS		2.15657		K729(aaLength:943, 719~739)	TDHISPASSIKPGTPAAQYLD	TDHISPASSIKPGTPAAQYLD
19552753	Metabolism	Carbohydrate metabolism	Citrate cycle (TCA cycle)	NCgl1482	acn	aconitate hydratase	DWAAKGTNLLGIR	K5(Succinyl)	TS*		2.15657		K829(aaLength:943, 819~839)	GTGSSRDWAAKGTNLLGIRAV	GTGSSRDWAAKGTNLLGIRAV
19553205	Metabolism	Carbohydrate metabolism	Citrate cycle (TCA cycle)	NCgl1926	mqo	malate:quinone oxidoreductase	AVGINEKFQVSR	K7(Acetyl)	both-qA	9.0604	2.4124	3.75576	K93(aaLength:500, 83~103)	EIAKAVGINEKFQVSRQFWSH	EIAKAVGINEKFQVSRQFWSH
19553205	Metabolism	Carbohydrate metabolism	Citrate cycle (TCA cycle)	NCgl1926	mqo	malate:quinone oxidoreductase	EFINPVPHVSFGQGADQVAYIKAR	K22(Acetyl)	bothA		2.4124		K136(aaLength:500, 126~146)	GQGADQVAYIKARYEALKDHP	GQGADQVAYIKARYEALKDHP
19553205	Metabolism	Carbohydrate metabolism	Citrate cycle (TCA cycle)	NCgl1926	mqo	malate:quinone oxidoreductase	YEALKDHPLFQGMTYADDEATFTEK	K5(Acetyl)	bothA		2.4124		K143(aaLength:500, 133~153)	AYIKARYEALKDHPLFQGMTY	AYIKARYEALKDHPLFQGMTY
19553205	Metabolism	Carbohydrate metabolism	Citrate cycle (TCA cycle)	NCgl1926	mqo	malate:quinone oxidoreductase	LPLMAKGR	K6(Acetyl)	CA		2.4124		K169(aaLength:500, 159~179)	TFTEKLPLMAKGRDFSDPVAI	TFTEKLPLMAKGRDFSDPVAI
19553205	Metabolism	Carbohydrate metabolism	Citrate cycle (TCA cycle)	NCgl1926	mqo	malate:quinone oxidoreductase	LPLMAKGR	K6(Succinyl)	TS		2.4124		K169(aaLength:500, 159~179)	TFTEKLPLMAKGRDFSDPVAI	TFTEKLPLMAKGRDFSDPVAI
19553205	Metabolism	Carbohydrate metabolism	Citrate cycle (TCA cycle)	NCgl1926	mqo	malate:quinone oxidoreductase	ADGAKWIVTVK	K5(Acetyl)	TA		2.4124		K223(aaLength:500, 213~233)	EVKSIKADGAKWIVTVKNVHT	EVKSIKADGAKWIVTVKNVHT
19553205	Metabolism	Carbohydrate metabolism	Citrate cycle (TCA cycle)	NCgl1926	mqo	malate:quinone oxidoreductase	WIVTVKNVHTGDTK	K6(Succinyl)	TS		2.4124		K229(aaLength:500, 219~239)	ADGAKWIVTVKNVHTGDTKTI	ADGAKWIVTVKNVHTGDTKTI
19553205	Metabolism	Carbohydrate metabolism	Citrate cycle (TCA cycle)	NCgl1926	mqo	malate:quinone oxidoreductase	VYGKASVGAPPMSVPHLDTR	K4(Succinyl)	bothS		2.4124		K295(aaLength:500, 285~305)	IEQHAAKVYGKASVGAPPMSV	IEQHAAKVYGKASVGAPPMSV
19553205	Metabolism	Carbohydrate metabolism	Citrate cycle (TCA cycle)	NCgl1926	mqo	malate:quinone oxidoreductase	VIEGEKGLLFGPYGGWTPK	K6(Succinyl)	TS		2.4124		K317(aaLength:500, 307~327)	HLDTRVIEGEKGLLFGPYGGW	HLDTRVIEGEKGLLFGPYGGW
19553205	Metabolism	Carbohydrate metabolism	Citrate cycle (TCA cycle)	NCgl1926	mqo	malate:quinone oxidoreductase	GLLFGPYGGWTPKFLK	K16(Acetyl)	TA		2.4124		K333(aaLength:500, 323~343)	PYGGWTPKFLKEGSYLDLFKS	PYGGWTPKFLKEGSYLDLFKS
19553205	Metabolism	Carbohydrate metabolism	Citrate cycle (TCA cycle)	NCgl1926	mqo	malate:quinone oxidoreductase	FLKEGSYLDLFK	K3(Succinyl)	TS		2.4124		K333(aaLength:500, 323~343)	PYGGWTPKFLKEGSYLDLFKS	PYGGWTPKFLKEGSYLDLFKS
19553205	Metabolism	Carbohydrate metabolism	Citrate cycle (TCA cycle)	NCgl1926	mqo	malate:quinone oxidoreductase	YLVTEVLKDQDKR	K12(Acetyl)	bothA		2.4124		K376(aaLength:500, 366~386)	LVTEVLKDQDKRMDALREYMP	LVTEVLKDQDKRMDALREYMP
19553205	Metabolism	Carbohydrate metabolism	Citrate cycle (TCA cycle)	NCgl1926	mqo	malate:quinone oxidoreductase	MIEWGDKLK	K9(Acetyl)	CA		2.4124		K467(aaLength:500, 457~477)	DRMIEWGDKLKDMIPSYGKKL	DRMIEWGDKLKDMIPSYGKKL
19553205	Metabolism	Carbohydrate metabolism	Citrate cycle (TCA cycle)	NCgl1926	mqo	malate:quinone oxidoreductase	LKDMIPSYGKK	K10(Acetyl)	bothA		2.4124		K475(aaLength:500, 465~485)	KLKDMIPSYGKKLASEPALFE	KLKDMIPSYGKKLASEPALFE
19553408	Metabolism	Carbohydrate metabolism	Citrate cycle (TCA cycle)	NCgl2126	aceF (E2)	dihydrolipoamide acetyltransferase	KLAEKHGVDLNTVTGTGIGGR	K1(Acetyl)	both-qA	1.969	1.92706	1.02176	K379(aaLength:675, 369~389)	NVPYVTPLVRKLAEKHGVDLN	NVPYVTPLVRKLAEKHGVDLN
19553408	Metabolism	Carbohydrate metabolism	Citrate cycle (TCA cycle)	NCgl2126	aceF (E2)	dihydrolipoamide acetyltransferase	LAEKHGVDLNTVTGTGIGGR	K4(Acetyl)	both-qA	2.66509	1.92706	1.38299	K383(aaLength:675, 373~393)	VTPLVRKLAEKHGVDLNTVTG	VTPLVRKLAEKHGVDLNTVTG
19553408	Metabolism	Carbohydrate metabolism	Citrate cycle (TCA cycle)	NCgl2126	aceF (E2)	dihydrolipoamide acetyltransferase	KLAEKHGVDLNTVTGTGIGGR	K5(Succinyl)	TS*		1.92706		K383(aaLength:675, 373~393)	VTPLVRKLAEKHGVDLNTVTG	VTPLVRKLAEKHGVDLNTVTG
19553408	Metabolism	Carbohydrate metabolism	Citrate cycle (TCA cycle)	NCgl2126	aceF (E2)	dihydrolipoamide acetyltransferase	KQDVLAAANGEAAPAEAAAPVSAWSTK	K1(Succinyl)	TS		1.92706		K402(aaLength:675, 392~412)	TGTGIGGRIRKQDVLAAANGE	TGTGIGGRIRKQDVLAAANGE
19553408	Metabolism	Carbohydrate metabolism	Citrate cycle (TCA cycle)	NCgl2126	aceF (E2)	dihydrolipoamide acetyltransferase	KQDVLAAANGEAAPAEAAAPVSAWSTKSVDPEK	K27(Acetyl)	bothA		1.92706		K428(aaLength:675, 418~438)	AAAPVSAWSTKSVDPEKAKLR	AAAPVSAWSTKSVDPEKAKLR
19553408	Metabolism	Carbohydrate metabolism	Citrate cycle (TCA cycle)	NCgl2126	aceF (E2)	dihydrolipoamide acetyltransferase	NKPAFIEK	K2(Succinyl)	CS		1.92706		K484(aaLength:675, 474~494)	TRVAELRKKNKPAFIEKHGVN	TRVAELRKKNKPAFIEKHGVN
19553408	Metabolism	Carbohydrate metabolism	Citrate cycle (TCA cycle)	NCgl2126	aceF (E2)	dihydrolipoamide acetyltransferase	NKPAFIEKHGVNLTYLPFFVK	K8(Acetyl)	bothA		1.92706		K490(aaLength:675, 480~500)	RKKNKPAFIEKHGVNLTYLPF	RKKNKPAFIEKHGVNLTYLPF
19553445	Metabolism	Carbohydrate metabolism	Citrate cycle (TCA cycle)	NCgl2167	aceE (E1p)	pyruvate dehydrogenase subunit E1	EQGGIPSYPHPHGMKDFWEFPTVSMGLGPMDAIYQAR	K15(Acetyl)	bothA		2.54074		K208(aaLength:922, 198~218)	IPSYPHPHGMKDFWEFPTVSM	IPSYPHPHGMKDFWEFPTVSM
19553445	Metabolism	Carbohydrate metabolism	Citrate cycle (TCA cycle)	NCgl2167	aceE (E1p)	pyruvate dehydrogenase subunit E1	GAGWSVIKVVWGR	K8(Succinyl)	TS		2.54074		K315(aaLength:922, 305~325)	FFRGAGWSVIKVVWGREWDEL	FFRGAGWSVIKVVWGREWDEL
19553445	Metabolism	Carbohydrate metabolism	Citrate cycle (TCA cycle)	NCgl2167	aceE (E1p)	pyruvate dehydrogenase subunit E1	LVENMTDEEIWKLPR	K12(Acetyl)	CA*		2.54074		K382(aaLength:922, 372~392)	VENMTDEEIWKLPRGGHDYRK	VENMTDEEIWKLPRGGHDYRK
19553445	Metabolism	Carbohydrate metabolism	Citrate cycle (TCA cycle)	NCgl2167	aceE (E1p)	pyruvate dehydrogenase subunit E1	LVENMTDEEIWKLPR	K12(Succinyl)	TS		2.54074		K382(aaLength:922, 372~392)	VENMTDEEIWKLPRGGHDYRK	VENMTDEEIWKLPRGGHDYRK
19553445	Metabolism	Carbohydrate metabolism	Citrate cycle (TCA cycle)	NCgl2167	aceE (E1p)	pyruvate dehydrogenase subunit E1	VYAAYKR	K6(Acetyl)	CA		2.54074		K398(aaLength:922, 388~408)	HDYRKVYAAYKRALETKDRPT	HDYRKVYAAYKRALETKDRPT
19553445	Metabolism	Carbohydrate metabolism	Citrate cycle (TCA cycle)	NCgl2167	aceE (E1p)	pyruvate dehydrogenase subunit E1	VYAAYKR	K6(Succinyl)	TS*		2.54074		K398(aaLength:922, 388~408)	HDYRKVYAAYKRALETKDRPT	HDYRKVYAAYKRALETKDRPT
19553445	Metabolism	Carbohydrate metabolism	Citrate cycle (TCA cycle)	NCgl2167	aceE (E1p)	pyruvate dehydrogenase subunit E1	DRPTVILAHTIKGYGLGHNFEGR	K12(Succinyl)	TS*		2.54074		K416(aaLength:922, 406~426)	RPTVILAHTIKGYGLGHNFEG	RPTVILAHTIKGYGLGHNFEG
19553445	Metabolism	Carbohydrate metabolism	Citrate cycle (TCA cycle)	NCgl2167	aceE (E1p)	pyruvate dehydrogenase subunit E1	KLTLDDLK	K1(Succinyl)	both-qS	3.48668	2.54074	1.37231	K435(aaLength:922, 425~445)	EGRNATHQMKKLTLDDLKLFR	EGRNATHQMKKLTLDDLKLFR
19553445	Metabolism	Carbohydrate metabolism	Citrate cycle (TCA cycle)	NCgl2167	aceE (E1p)	pyruvate dehydrogenase subunit E1	KLTLDDLKLFR	K8(Acetyl)	bothA		2.54074		K442(aaLength:922, 432~452)	QMKKLTLDDLKLFRDKQGIPI	QMKKLTLDDLKLFRDKQGIPI
19553445	Metabolism	Carbohydrate metabolism	Citrate cycle (TCA cycle)	NCgl2167	aceE (E1p)	pyruvate dehydrogenase subunit E1	DKQGIPITDEQLEKDPYLPPYYHPGEDAPEIK	K2(Succinyl)	TS		2.54074		K447(aaLength:922, 437~457)	TLDDLKLFRDKQGIPITDEQL	TLDDLKLFRDKQGIPITDEQL
19553445	Metabolism	Carbohydrate metabolism	Citrate cycle (TCA cycle)	NCgl2167	aceE (E1p)	pyruvate dehydrogenase subunit E1	DKQGIPITDEQLEKDPYLPPYYHPGEDAPEIKYMK	K32(Acetyl)	CA		2.54074		K477(aaLength:922, 467~487)	YHPGEDAPEIKYMKERRAALG	YHPGEDAPEIKYMKERRAALG
19553445	Metabolism	Carbohydrate metabolism	Citrate cycle (TCA cycle)	NCgl2167	aceE (E1p)	pyruvate dehydrogenase subunit E1	ENYDPIQVPPLDKLR	K13(Acetyl)	both-qA	6.47564	2.54074	2.54872	K507(aaLength:922, 497~517)	YDPIQVPPLDKLRSVRKGSGK	YDPIQVPPLDKLRSVRKGSGK
19553445	Metabolism	Carbohydrate metabolism	Citrate cycle (TCA cycle)	NCgl2167	aceE (E1p)	pyruvate dehydrogenase subunit E1	TFKELMR	K3(Succinyl)	bothS		2.54074		K531(aaLength:922, 521~541)	ATTMATVRTFKELMRDKGLAD	ATTMATVRTFKELMRDKGLAD
19553445	Metabolism	Carbohydrate metabolism	Citrate cycle (TCA cycle)	NCgl2167	aceE (E1p)	pyruvate dehydrogenase subunit E1	IDVSVAAQAAEKFK	K12(Acetyl)	both-qA	8.78598	2.54074	3.45804	K904(aaLength:922, 894~914)	DVSVAAQAAEKFKLDDPTSVS	DVSVAAQAAEKFKLDDPTSVS
19553579	Metabolism	Carbohydrate metabolism	Citrate cycle (TCA cycle)	NCgl2297	mdh	malate dehydrogenase	NSPQNVSTKK	K10(Acetyl)	TA*		3.13048		K11(aaLength:328, 1~21)	MNSPQNVSTKKVTVTGAAGQI	MNSPQNVSTKKVTVTGAAGQI
19553579	Metabolism	Carbohydrate metabolism	Citrate cycle (TCA cycle)	NCgl2297	mdh	malate dehydrogenase	NITITADANEAFDGANAAFLVGAKPR	K24(Acetyl)	CA		3.13048		K95(aaLength:328, 85~105)	GANAAFLVGAKPRGKGEERAD	GANAAFLVGAKPRGKGEERAD
19553579	Metabolism	Carbohydrate metabolism	Citrate cycle (TCA cycle)	NCgl2297	mdh	malate dehydrogenase	ADLLANNGKIFGPQGK	K9(Acetyl)	CA*		3.13048		K112(aaLength:328, 102~122)	ERADLLANNGKIFGPQGKAIN	ERADLLANNGKIFGPQGKAIN
19553579	Metabolism	Carbohydrate metabolism	Citrate cycle (TCA cycle)	NCgl2297	mdh	malate dehydrogenase	AISQLATKLGR	K8(Succinyl)	both-qS	0.526471	3.13048	0.168176	K175(aaLength:328, 165~185)	HNRAISQLATKLGRGSAEFNN	HNRAISQLATKLGRGSAEFNN
19553579	Metabolism	Carbohydrate metabolism	Citrate cycle (TCA cycle)	NCgl2297	mdh	malate dehydrogenase	GKSSAASAASSAIDHMR	K2(Succinyl)	bothS		3.13048		K240(aaLength:328, 230~250)	RGAEIIEVRGKSSAASAASSA	RGAEIIEVRGKSSAASAASSA
19551647	Metabolism	Carbohydrate metabolism	Glycolysis / Gluconeogenesis	NCgl0390	gpmA	phosphoglyceromutase	HYGALQGLDKAATK	K10(Acetyl)	bothA		2.10039		K100(aaLength:248, 90~110)	RHYGALQGLDKAATKEKYGDD	RHYGALQGLDKAATKEKYGDD
19551647	Metabolism	Carbohydrate metabolism	Glycolysis / Gluconeogenesis	NCgl0390	gpmA	phosphoglyceromutase	HYGALQGLDKAATK	K10(Succinyl)	both-qS	0.844125	2.10039	0.40189	K100(aaLength:248, 90~110)	RHYGALQGLDKAATKEKYGDD	RHYGALQGLDKAATKEKYGDD
19551647	Metabolism	Carbohydrate metabolism	Glycolysis / Gluconeogenesis	NCgl0390	gpmA	phosphoglyceromutase	EKYGDDQFMEWR	K2(Acetyl)	bothA		2.10039		K106(aaLength:248, 96~116)	QGLDKAATKEKYGDDQFMEWR	QGLDKAATKEKYGDDQFMEWR
19551647	Metabolism	Carbohydrate metabolism	Glycolysis / Gluconeogenesis	NCgl0390	gpmA	phosphoglyceromutase	EKYGDDQFMEWR	K2(Succinyl)	TS*		2.10039		K106(aaLength:248, 96~116)	QGLDKAATKEKYGDDQFMEWR	QGLDKAATKEKYGDDQFMEWR
19551647	Metabolism	Carbohydrate metabolism	Glycolysis / Gluconeogenesis	NCgl0390	gpmA	phosphoglyceromutase	TECLKDVVVR	C3(Carbamidomethyl); K5(Succinyl)	bothS		2.10039		K153(aaLength:248, 143~163)	LDVVPRTECLKDVVVRFVPYF	LDVVPRTECLKDVVVRFVPYF
19551647	Metabolism	Carbohydrate metabolism	Glycolysis / Gluconeogenesis	NCgl0390	gpmA	phosphoglyceromutase	KGETVLIAAHGNSLR	K1(Succinyl)	TS		2.10039		K173(aaLength:248, 163~183)	FEEEILPRAKKGETVLIAAHG	FEEEILPRAKKGETVLIAAHG
19552078	Metabolism	Carbohydrate metabolism	Glycolysis / Gluconeogenesis	NCgl0817	pgi	glucose-6-phosphate isomerase	ELFKEENR	K4(Acetyl)	bothA		1.67631		K30(aaLength:540, 20~40)	FQATTLRELFKEENRAEKYTF	FQATTLRELFKEENRAEKYTF
19552078	Metabolism	Carbohydrate metabolism	Glycolysis / Gluconeogenesis	NCgl0817	pgi	glucose-6-phosphate isomerase	SGNWLGHTGHTIKK	K13(Acetyl)	TA		1.67631		K144(aaLength:540, 134~154)	NWLGHTGHTIKKIVNIGIGGS	NWLGHTGHTIKKIVNIGIGGS
19552078	Metabolism	Carbohydrate metabolism	Glycolysis / Gluconeogenesis	NCgl0817	pgi	glucose-6-phosphate isomerase	VLAFGKNAEEIAAEGVAPELVNHK	K6(Acetyl)	CA		1.67631		K435(aaLength:540, 425~445)	FAQTKVLAFGKNAEEIAAEGV	FAQTKVLAFGKNAEEIAAEGV
19552078	Metabolism	Carbohydrate metabolism	Glycolysis / Gluconeogenesis	NCgl0817	pgi	glucose-6-phosphate isomerase	QQANDLAPAVSGEEDVDSGDSSTDSLIKWYR	K28(Acetyl)	bothA		1.67631		K534(aaLength:540, 524~540)	SGDSSTDSLIKWYRANR	SGDSSTDSLIKWYRANRXXXX
19552163	Metabolism	Carbohydrate metabolism	Glycolysis / Gluconeogenesis	NCgl0900	gapX	glyceraldehyde-3-phosphate dehydrogenase	HIISKELPLESSLDILR	K5(Acetyl)	both-qA	3.25885	3.19309	1.02059	K61(aaLength:480, 51~71)	SHRYARHIISKELPLESSLDI	SHRYARHIISKELPLESSLDI
19552199	Metabolism	Carbohydrate metabolism	Glycolysis / Gluconeogenesis	NCgl0935	eno	phosphopyruvate hydratase	YLGKGVLK	K4(Succinyl)	TS*		2.00925		K61(aaLength:425, 51~71)	LRDGGDRYLGKGVLKAVENVN	LRDGGDRYLGKGVLKAVENVN
19552199	Metabolism	Carbohydrate metabolism	Glycolysis / Gluconeogenesis	NCgl0935	eno	phosphopyruvate hydratase	LIDEAMIKLDGTANK	K8(Succinyl)	TS*		2.00925		K95(aaLength:425, 85~105)	DQRLIDEAMIKLDGTANKSRL	DQRLIDEAMIKLDGTANKSRL
19552199	Metabolism	Carbohydrate metabolism	Glycolysis / Gluconeogenesis	NCgl0935	eno	phosphopyruvate hydratase	NGAEVYHALKSVIK	K10(Acetyl)	both-qA	1.5641	2.00925	0.77845	K189(aaLength:425, 179~199)	RNGAEVYHALKSVIKEKGLST	RNGAEVYHALKSVIKEKGLST
19552199	Metabolism	Carbohydrate metabolism	Glycolysis / Gluconeogenesis	NCgl0935	eno	phosphopyruvate hydratase	NGAEVYHALKSVIK	K10(Succinyl)	TS		2.00925		K189(aaLength:425, 179~199)	RNGAEVYHALKSVIKEKGLST	RNGAEVYHALKSVIKEKGLST
19552199	Metabolism	Carbohydrate metabolism	Glycolysis / Gluconeogenesis	NCgl0935	eno	phosphopyruvate hydratase	SVIKEKGLSTGLGDEGGFAPSVGSTR	K4(Succinyl)	TS		2.00925		K193(aaLength:425, 183~203)	EVYHALKSVIKEKGLSTGLGD	EVYHALKSVIKEKGLSTGLGD
19552199	Metabolism	Carbohydrate metabolism	Glycolysis / Gluconeogenesis	NCgl0935	eno	phosphopyruvate hydratase	EKGLSTGLGDEGGFAPSVGSTR	K2(Succinyl)	TS		2.00925		K195(aaLength:425, 185~205)	YHALKSVIKEKGLSTGLGDEG	YHALKSVIKEKGLSTGLGDEG
19552199	Metabolism	Carbohydrate metabolism	Glycolysis / Gluconeogenesis	NCgl0935	eno	phosphopyruvate hydratase	LKEGIAKK	K7(Acetyl)	TA		2.00925		K325(aaLength:425, 315~335)	NPERLKEGIAKKAANSILVKV	NPERLKEGIAKKAANSILVKV
19552199	Metabolism	Carbohydrate metabolism	Glycolysis / Gluconeogenesis	NCgl0935	eno	phosphopyruvate hydratase	KAANSILVKVNQIGTLTETFDAVDMAHR	K9(Acetyl)	both-qA	0.661894	2.00925	0.329423	K334(aaLength:425, 324~344)	AKKAANSILVKVNQIGTLTET	AKKAANSILVKVNQIGTLTET
19552199	Metabolism	Carbohydrate metabolism	Glycolysis / Gluconeogenesis	NCgl0935	eno	phosphopyruvate hydratase	VAKYNQLLR	K3(Acetyl)	bothA		2.00925		K397(aaLength:425, 387~407)	GAPARSDRVAKYNQLLRIEQL	GAPARSDRVAKYNQLLRIEQL
19552199	Metabolism	Carbohydrate metabolism	Glycolysis / Gluconeogenesis	NCgl0935	eno	phosphopyruvate hydratase	VAKYNQLLR	K3(Succinyl)	TS		2.00925		K397(aaLength:425, 387~407)	GAPARSDRVAKYNQLLRIEQL	GAPARSDRVAKYNQLLRIEQL
19552240	Metabolism	Carbohydrate metabolism	Glycolysis / Gluconeogenesis	NCgl0976	glpX	fructose 1,6-bisphosphatase II	GTMYDPSSVFYMKK	K14(Acetyl)	CA*		10.6493		K131(aaLength:335, 121~141)	YDPSSVFYMKKIAVGPEAAGK	YDPSSVFYMKKIAVGPEAAGK
19552471	Metabolism	Carbohydrate metabolism	Glycolysis / Gluconeogenesis	NCgl1202	pfk	6-phosphofructokinase	LHPDKFKAGIDQIK	K7(Succinyl)	TS		2.47859		K83(aaLength:346, 73~93)	GTGRLHPDKFKAGIDQIKANL	GTGRLHPDKFKAGIDQIKANL
19552471	Metabolism	Carbohydrate metabolism	Glycolysis / Gluconeogenesis	NCgl1202	pfk	6-phosphofructokinase	ACHEGSFDKVVALK	C2(Carbamidomethyl); K9(Acetyl)	bothA		2.47859		K309(aaLength:346, 299~319)	ARACHEGSFDKVVALKGESIE	ARACHEGSFDKVVALKGESIE
19552471	Metabolism	Carbohydrate metabolism	Glycolysis / Gluconeogenesis	NCgl1202	pfk	6-phosphofructokinase	ACHEGSFDKVVALK	C2(Carbamidomethyl); K9(Succinyl)	TS		2.47859		K309(aaLength:346, 299~319)	ARACHEGSFDKVVALKGESIE	ARACHEGSFDKVVALKGESIE
19552798	Metabolism	Carbohydrate metabolism	Glycolysis / Gluconeogenesis	NCgl1524	tpiA	triosephosphate isomerase	KPLIAGNWK	K1(Succinyl)	TS		1.61135		K4(aaLength:259, 1~14)	MARKPLIAGNWKMN	XXXXXXXMARKPLIAGNWKMN
19552798	Metabolism	Carbohydrate metabolism	Glycolysis / Gluconeogenesis	NCgl1524	tpiA	triosephosphate isomerase	KPLIAGNWKMNLDHQQAIGTVQK	K9(Succinyl)	TS		1.61135		K12(aaLength:259, 2~22)	ARKPLIAGNWKMNLDHQQAIG	ARKPLIAGNWKMNLDHQQAIG
19552798	Metabolism	Carbohydrate metabolism	Glycolysis / Gluconeogenesis	NCgl1524	tpiA	triosephosphate isomerase	MNLDHQQAIGTVQKLAFALPK	K14(Acetyl)	bothA		1.61135		K26(aaLength:259, 16~36)	DHQQAIGTVQKLAFALPKEYF	DHQQAIGTVQKLAFALPKEYF
19552798	Metabolism	Carbohydrate metabolism	Glycolysis / Gluconeogenesis	NCgl1524	tpiA	triosephosphate isomerase	MNLDHQQAIGTVQKLAFALPK	K14(Succinyl)	TS*		1.61135		K26(aaLength:259, 16~36)	DHQQAIGTVQKLAFALPKEYF	DHQQAIGTVQKLAFALPKEYF
19552798	Metabolism	Carbohydrate metabolism	Glycolysis / Gluconeogenesis	NCgl1524	tpiA	triosephosphate isomerase	VASAADAQEVCKAIR	C11(Carbamidomethyl); K12(Acetyl)	both-qA	4.58172	1.61135	2.8434	K193(aaLength:259, 183~203)	ASAADAQEVCKAIRGLIVELA	ASAADAQEVCKAIRGLIVELA
19552798	Metabolism	Carbohydrate metabolism	Glycolysis / Gluconeogenesis	NCgl1524	tpiA	triosephosphate isomerase	VASAADAQEVCKAIR	C11(Carbamidomethyl); K12(Succinyl)	bothS		1.61135		K193(aaLength:259, 183~203)	ASAADAQEVCKAIRGLIVELA	ASAADAQEVCKAIRGLIVELA
19552799	Metabolism	Carbohydrate metabolism	Glycolysis / Gluconeogenesis	NCgl1525	pgk	phosphoglycerate kinase	TLKDLLDEGVDGR	K3(Acetyl)	both-qA	2.17581	1.64439	1.32317	K7(aaLength:405, 1~17)	MAVKTLKDLLDEGVDGR	XXXXMAVKTLKDLLDEGVDGR
19552799	Metabolism	Carbohydrate metabolism	Glycolysis / Gluconeogenesis	NCgl1525	pgk	phosphoglycerate kinase	TLKDLLDEGVDGR	K3(Succinyl)	bothS		1.64439		K7(aaLength:405, 1~17)	MAVKTLKDLLDEGVDGR	XXXXMAVKTLKDLLDEGVDGR
19552799	Metabolism	Carbohydrate metabolism	Glycolysis / Gluconeogenesis	NCgl1525	pgk	phosphoglycerate kinase	IIASLPTLKALSEGGAK	K9(Succinyl)	TS*		1.64439		K49(aaLength:405, 39~59)	GRIIASLPTLKALSEGGAKVI	GRIIASLPTLKALSEGGAKVI
19552799	Metabolism	Carbohydrate metabolism	Glycolysis / Gluconeogenesis	NCgl1525	pgk	phosphoglycerate kinase	ALSEGGAKVIVMAHLGRPK	K8(Succinyl)	TS		1.64439		K57(aaLength:405, 47~67)	TLKALSEGGAKVIVMAHLGRP	TLKALSEGGAKVIVMAHLGRP
19552799	Metabolism	Carbohydrate metabolism	Glycolysis / Gluconeogenesis	NCgl1525	pgk	phosphoglycerate kinase	VIVMAHLGRPKGEVNEK	K11(Succinyl)	both-qS	0.981693	1.64439	0.596997	K68(aaLength:405, 58~78)	VIVMAHLGRPKGEVNEKYSLA	VIVMAHLGRPKGEVNEKYSLA
19552799	Metabolism	Carbohydrate metabolism	Glycolysis / Gluconeogenesis	NCgl1525	pgk	phosphoglycerate kinase	GEVNEKYSLAPVAEALSDELGQYVALAADVVGEDAHER	K6(Acetyl)	bothA		1.64439		K74(aaLength:405, 64~84)	LGRPKGEVNEKYSLAPVAEAL	LGRPKGEVNEKYSLAPVAEAL
19552799	Metabolism	Carbohydrate metabolism	Glycolysis / Gluconeogenesis	NCgl1525	pgk	phosphoglycerate kinase	IVLPVDLVAASEFNKDAEK	K15(Acetyl)	both-qA	1.91512	1.64439	1.16464	K282(aaLength:405, 272~292)	VDLVAASEFNKDAEKQIVDLD	VDLVAASEFNKDAEKQIVDLD
19552800	Metabolism	Carbohydrate metabolism	Glycolysis / Gluconeogenesis	NCgl1526	gap	glyceraldehyde-3-phosphate dehydrogenase	TLSTLLKFDSIMGR	K7(Acetyl)	both-qA	2.08942	0.954638	2.18871	K47(aaLength:334, 37~57)	TDNKTLSTLLKFDSIMGRLGQ	TDNKTLSTLLKFDSIMGRLGQ
19552800	Metabolism	Carbohydrate metabolism	Glycolysis / Gluconeogenesis	NCgl1526	gap	glyceraldehyde-3-phosphate dehydrogenase	TLSTLLKFDSIMGR	K7(Succinyl)	TS		0.954638		K47(aaLength:334, 37~57)	TDNKTLSTLLKFDSIMGRLGQ	TDNKTLSTLLKFDSIMGRLGQ
19552800	Metabolism	Carbohydrate metabolism	Glycolysis / Gluconeogenesis	NCgl1526	gap	glyceraldehyde-3-phosphate dehydrogenase	IAVYAERDPKNLDWAAHNVDIVIESTGFFTDANAAK	K10(Acetyl)	both-qA	3.28697	0.954638	3.44315	K82(aaLength:334, 72~92)	RIAVYAERDPKNLDWAAHNVD	RIAVYAERDPKNLDWAAHNVD
19552800	Metabolism	Carbohydrate metabolism	Glycolysis / Gluconeogenesis	NCgl1526	gap	glyceraldehyde-3-phosphate dehydrogenase	VLNDKFGIENGLMTTVHAYTGDQR	K5(Acetyl)	bothA		0.954638		K168(aaLength:334, 158~178)	LAPMAKVLNDKFGIENGLMTT	LAPMAKVLNDKFGIENGLMTT
19552800	Metabolism	Carbohydrate metabolism	Glycolysis / Gluconeogenesis	NCgl1526	gap	glyceraldehyde-3-phosphate dehydrogenase	AVALVLPELKGK	K10(Acetyl)	TA		0.954638		K225(aaLength:334, 215~235)	KAVALVLPELKGKLDGYALRV	KAVALVLPELKGKLDGYALRV
19552800	Metabolism	Carbohydrate metabolism	Glycolysis / Gluconeogenesis	NCgl1526	gap	glyceraldehyde-3-phosphate dehydrogenase	AVALVLPELKGK	K12(Succinyl)	bothS		0.954638		K227(aaLength:334, 217~237)	VALVLPELKGKLDGYALRVPV	VALVLPELKGKLDGYALRVPV
23308892	Metabolism	Carbohydrate metabolism	Glycolysis / Gluconeogenesis	NCgl2008	pyk	pyruvate kinase	LNFSHGDHPDHEQNYKWVR	K16(Acetyl)	both-qA	2.64557	1.92255	1.37607	K49(aaLength:475, 39~59)	GDHPDHEQNYKWVREAAEKTG	GDHPDHEQNYKWVREAAEKTG
23308892	Metabolism	Carbohydrate metabolism	Glycolysis / Gluconeogenesis	NCgl2008	pyk	pyruvate kinase	LNFSHGDHPDHEQNYKWVR	K16(Succinyl)	bothS		1.92255		K49(aaLength:475, 39~59)	GDHPDHEQNYKWVREAAEKTG	GDHPDHEQNYKWVREAAEKTG
23308892	Metabolism	Carbohydrate metabolism	Glycolysis / Gluconeogenesis	NCgl2008	pyk	pyruvate kinase	AVGILADLQGPKIR	K12(Acetyl)	both-qA	3.42086	1.92255	1.77933	K72(aaLength:475, 62~82)	VGILADLQGPKIRLGRFTDGA	VGILADLQGPKIRLGRFTDGA
23308892	Metabolism	Carbohydrate metabolism	Glycolysis / Gluconeogenesis	NCgl2008	pyk	pyruvate kinase	AVGILADLQGPKIR	K12(Succinyl)	TS		1.92255		K72(aaLength:475, 62~82)	VGILADLQGPKIRLGRFTDGA	VGILADLQGPKIRLGRFTDGA
23308892	Metabolism	Carbohydrate metabolism	Glycolysis / Gluconeogenesis	NCgl2008	pyk	pyruvate kinase	SPADAELVHKIMDEEGR	K10(Acetyl)	bothA		1.92255		K204(aaLength:475, 194~214)	RSPADAELVHKIMDEEGRRVP	RSPADAELVHKIMDEEGRRVP
23308892	Metabolism	Carbohydrate metabolism	Glycolysis / Gluconeogenesis	NCgl2008	pyk	pyruvate kinase	SPADAELVHKIMDEEGR	K10(Succinyl)	bothS		1.92255		K204(aaLength:475, 194~214)	RSPADAELVHKIMDEEGRRVP	RSPADAELVHKIMDEEGRRVP
23308892	Metabolism	Carbohydrate metabolism	Glycolysis / Gluconeogenesis	NCgl2008	pyk	pyruvate kinase	GDLGVEVPLEEVPLVQKR	K17(Acetyl)	both-qA	2.28613	1.92255	1.18911	K259(aaLength:475, 249~269)	VPLEEVPLVQKRAIQIARENA	VPLEEVPLVQKRAIQIARENA
23308892	Metabolism	Carbohydrate metabolism	Glycolysis / Gluconeogenesis	NCgl2008	pyk	pyruvate kinase	ALVAFTTSGDTAKR	K13(Acetyl)	both-qA	3.20288	1.92255	1.66595	K380(aaLength:475, 370~390)	VAFTTSGDTAKRVARLHSHLP	VAFTTSGDTAKRVARLHSHLP
19553962	Metabolism	Carbohydrate metabolism	Glycolysis / Gluconeogenesis	NCgl2673	fba	fructose-bisphosphate aldolase	VKGAVALAAFAHEAAK	K2(Succinyl)	bothS		2.16945		K70(aaLength:344, 60~80)	GSGLAVKNKVKGAVALAAFAH	GSGLAVKNKVKGAVALAAFAH
19553962	Metabolism	Carbohydrate metabolism	Glycolysis / Gluconeogenesis	NCgl2673	fba	fructose-bisphosphate aldolase	VDRGELPLFQSHMWDGSAVPIDENLEIAQELLAKAK	M13(Oxidation); K34(Acetyl)	both-qA	3.33193	2.16945	1.53584	K150(aaLength:344, 140~160)	NLEIAQELLAKAKAANIILEV	NLEIAQELLAKAKAANIILEV
19553962	Metabolism	Carbohydrate metabolism	Glycolysis / Gluconeogenesis	NCgl2673	fba	fructose-bisphosphate aldolase	VDRGELPLFQSHMWDGSAVPIDENLEIAQELLAKAK	K36(Acetyl)	bothA		2.16945		K152(aaLength:344, 142~162)	EIAQELLAKAKAANIILEVEI	EIAQELLAKAKAANIILEVEI
19553962	Metabolism	Carbohydrate metabolism	Glycolysis / Gluconeogenesis	NCgl2673	fba	fructose-bisphosphate aldolase	TIDAIGTGEKGR	K10(Acetyl)	CA		2.16945		K199(aaLength:344, 189~209)	KTIDAIGTGEKGRYLLAATFG	KTIDAIGTGEKGRYLLAATFG
19553962	Metabolism	Carbohydrate metabolism	Glycolysis / Gluconeogenesis	NCgl2673	fba	fructose-bisphosphate aldolase	YLLAATFGNVHGVYKPGNVK	K15(Acetyl)	both-qA	2.45708	2.16945	1.13258	K216(aaLength:344, 206~226)	ATFGNVHGVYKPGNVKLRPEV	ATFGNVHGVYKPGNVKLRPEV
19553962	Metabolism	Carbohydrate metabolism	Glycolysis / Gluconeogenesis	NCgl2673	fba	fructose-bisphosphate aldolase	YLLAATFGNVHGVYKPGNVK	K15(Succinyl)	bothS		2.16945		K216(aaLength:344, 206~226)	ATFGNVHGVYKPGNVKLRPEV	ATFGNVHGVYKPGNVKLRPEV
19553962	Metabolism	Carbohydrate metabolism	Glycolysis / Gluconeogenesis	NCgl2673	fba	fructose-bisphosphate aldolase	KKLGLADDALPFDFVFHGGSGSEK	K1(Succinyl)	TS		2.16945		K236(aaLength:344, 226~246)	VLLEGQQVARKKLGLADDALP	VLLEGQQVARKKLGLADDALP
19553962	Metabolism	Carbohydrate metabolism	Glycolysis / Gluconeogenesis	NCgl2673	fba	fructose-bisphosphate aldolase	KLGLADDALPFDFVFHGGSGSEK	K1(Acetyl)	CA		2.16945		K237(aaLength:344, 227~247)	LLEGQQVARKKLGLADDALPF	LLEGQQVARKKLGLADDALPF
19553962	Metabolism	Carbohydrate metabolism	Glycolysis / Gluconeogenesis	NCgl2673	fba	fructose-bisphosphate aldolase	KLGLADDALPFDFVFHGGSGSEK	K1(Succinyl)	bothS		2.16945		K237(aaLength:344, 227~247)	LLEGQQVARKKLGLADDALPF	LLEGQQVARKKLGLADDALPF
19553962	Metabolism	Carbohydrate metabolism	Glycolysis / Gluconeogenesis	NCgl2673	fba	fructose-bisphosphate aldolase	MNVDTDTQYAFTRPIVSHMFENYNGVLKIDGEVGNKK	K28(Acetyl)	bothA		2.16945		K300(aaLength:344, 290~310)	HMFENYNGVLKIDGEVGNKKA	HMFENYNGVLKIDGEVGNKKA
19553962	Metabolism	Carbohydrate metabolism	Glycolysis / Gluconeogenesis	NCgl2673	fba	fructose-bisphosphate aldolase	IDGEVGNKK	K8(Acetyl)	bothA		2.16945		K308(aaLength:344, 298~318)	VLKIDGEVGNKKAYDPRSYMK	VLKIDGEVGNKKAYDPRSYMK
19553962	Metabolism	Carbohydrate metabolism	Glycolysis / Gluconeogenesis	NCgl2673	fba	fructose-bisphosphate aldolase	KAYDPR	K1(Acetyl)	CA		2.16945		K309(aaLength:344, 299~319)	LKIDGEVGNKKAYDPRSYMKK	LKIDGEVGNKKAYDPRSYMKK
19553528	Metabolism	Carbohydrate metabolism	Glyoxylate and dicarboxylate metabolism	NCgl2247	glcB	malate synthase G	YNITDGKLAAHIGDSVYR	K7(Succinyl)	TS		0.565768		K216(aaLength:739, 206~226)	DVEKYNITDGKLAAHIGDSVY	DVEKYNITDGKLAAHIGDSVY
19553529	Metabolism	Carbohydrate metabolism	Glyoxylate and dicarboxylate metabolism	NCgl2248	aceA	isocitrate lyase	AMIAAGAAGTHWEDQLASEKK	K21(Acetyl)	both-qA	1.09381	0.89152	1.22691	K192(aaLength:432, 182~202)	HWEDQLASEKKCGHLGGKVLI	HWEDQLASEKKCGHLGGKVLI
19553529	Metabolism	Carbohydrate metabolism	Glyoxylate and dicarboxylate metabolism	NCgl2248	aceA	isocitrate lyase	CGHLGGKVLIPTQQHIR	C1(Carbamidomethyl); K7(Acetyl)	TA		0.89152		K199(aaLength:432, 189~209)	SEKKCGHLGGKVLIPTQQHIR	SEKKCGHLGGKVLIPTQQHIR
19553529	Metabolism	Carbohydrate metabolism	Glyoxylate and dicarboxylate metabolism?	NCgl2248	aceA	isocitrate lyase	TAEGYYHVKNGLEPCIAR	K9(Succinyl); C15(Carbamidomethyl)	TS		0.89152		K264(aaLength:432, 254~274)	ERTAEGYYHVKNGLEPCIARA	ERTAEGYYHVKNGLEPCIARA
19553529	Metabolism	Carbohydrate metabolism	Glyoxylate and dicarboxylate metabolism	NCgl2248	aceA	isocitrate lyase	GFTAVKHQR	K6(Acetyl)	bothA		0.89152		K395(aaLength:432, 385~405)	AAEERGFTAVKHQREVGAGYF	AAEERGFTAVKHQREVGAGYF
19553529	Metabolism	Carbohydrate metabolism	Glyoxylate and dicarboxylate metabolism?	NCgl2248	aceA	isocitrate lyase	GFTAVKHQR	K6(Succinyl)	TS		0.89152		K395(aaLength:432, 385~405)	AAEERGFTAVKHQREVGAGYF	AAEERGFTAVKHQREVGAGYF
19552667	Metabolism	Carbohydrate metabolism	Pentose phosphate pathway	NCgl1396	gnd	6-phosphogluconate dehydrogenase	LIADHGSEGNFIPSATVEEFVASLEKPR	K26(Acetyl)	both-qA	1.07754	1.47703	0.72953	K71(aaLength:484, 61~81)	TVEEFVASLEKPRRAIIMVQA	TVEEFVASLEKPRRAIIMVQA
19552667	Metabolism	Carbohydrate metabolism	Pentose phosphate pathway	NCgl1396	gnd	6-phosphogluconate dehydrogenase	LIADHGSEGNFIPSATVEEFVASLEKPR	K26(Succinyl)	TS*		1.47703		K71(aaLength:484, 61~81)	TVEEFVASLEKPRRAIIMVQA	TVEEFVASLEKPRRAIIMVQA
19552667	Metabolism	Carbohydrate metabolism	Pentose phosphate pathway	NCgl1396	gnd	6-phosphogluconate dehydrogenase	ALYASKLVAYAQGFDEIK	K6(Succinyl)	TS		1.47703		K338(aaLength:484, 328~348)	EDVRRALYASKLVAYAQGFDE	EDVRRALYASKLVAYAQGFDE
19552667	Metabolism	Carbohydrate metabolism	Pentose phosphate pathway	NCgl1396	gnd	6-phosphogluconate dehydrogenase	AKFLNR	K2(Acetyl)	bothA		1.47703		K378(aaLength:484, 368~388)	IWRGGCIIRAKFLNRIVEAYD	IWRGGCIIRAKFLNRIVEAYD
19552667	Metabolism	Carbohydrate metabolism	Pentose phosphate pathway	NCgl1396	gnd	6-phosphogluconate dehydrogenase	DFFGAHTYKR	K9(Acetyl)	bothA		1.47703		K463(aaLength:484, 453~473)	QRDFFGAHTYKRIDKDGSFHT	QRDFFGAHTYKRIDKDGSFHT
19552667	Metabolism	Carbohydrate metabolism	Pentose phosphate pathway	NCgl1396	gnd	6-phosphogluconate dehydrogenase	DFFGAHTYKR	K9(Succinyl)	bothS		1.47703		K463(aaLength:484, 453~473)	QRDFFGAHTYKRIDKDGSFHT	QRDFFGAHTYKRIDKDGSFHT
19552667	Metabolism	Carbohydrate metabolism	Pentose phosphate pathway	NCgl1396	gnd	6-phosphogluconate dehydrogenase	IDKDGSFHTEWSGDR	K3(Succinyl)	TS		1.47703		K467(aaLength:484, 457~477)	FGAHTYKRIDKDGSFHTEWSG	FGAHTYKRIDKDGSFHTEWSG
19552786	Metabolism	Carbohydrate metabolism	Pentose phosphate pathway	NCgl1512	tkt	transketolase	NYPSDWSDVDTKAVDTVR	K12(Succinyl)	TS		2.03848		K28(aaLength:700, 18~38)	YPSDWSDVDTKAVDTVRVLAA	YPSDWSDVDTKAVDTVRVLAA
19552786	Metabolism	Carbohydrate metabolism	Pentose phosphate pathway	NCgl1512	tkt	transketolase	KAAWQVKFDEWAAANPENK	K7(Acetyl)	CA		2.03848		K337(aaLength:700, 327~347)	AAQKKAAWQVKFDEWAAANPE	AAQKKAAWQVKFDEWAAANPE
19552786	Metabolism	Carbohydrate metabolism	Pentose phosphate pathway	NCgl1512	tkt	transketolase	ELPAGYADELPTWDADEKGVATR	K18(Succinyl)	TS*		2.03848		K376(aaLength:700, 366~386)	DELPTWDADEKGVATRKASEA	DELPTWDADEKGVATRKASEA
19552787	Metabolism	Carbohydrate metabolism	Pentose phosphate pathway	NCgl1513	tal	transaldolase	VDVEIDKR	K7(Acetyl)	CA		1.4911		K212(aaLength:360, 202~222)	FVSRVDVEIDKRLEAIGSDEA	FVSRVDVEIDKRLEAIGSDEA
19552788	Metabolism	Carbohydrate metabolism	Pentose phosphate pathway	NCgl1514	zwf	glucose-6-phosphate 1-dehydrogenase	REWSKEDFEK	K5(Acetyl)	CA*		1.35962		K74(aaLength:514, 64~84)	LVGYGRREWSKEDFEKYVRDA	LVGYGRREWSKEDFEKYVRDA
19552788	Metabolism	Carbohydrate metabolism	Pentose phosphate pathway	NCgl1514	zwf	glucose-6-phosphate 1-dehydrogenase	GNFDDDAAFDNLAATLKR	K17(Acetyl)	bothA		1.35962		K126(aaLength:514, 116~136)	AAFDNLAATLKRIDKTRGTAG	AAFDNLAATLKRIDKTRGTAG
19552790	Metabolism	Carbohydrate metabolism	Pentose phosphate pathway	NCgl1516	devB	6-phosphogluconolactonase	ATLTLPAVHSAKR	K12(Acetyl)	both-qA	1.52418	0.987924	1.54281	K185(aaLength:235, 175~195)	TLTLPAVHSAKRVWLLVSGAE	TLTLPAVHSAKRVWLLVSGAE
19553619	Metabolism	Carbohydrate metabolism	Pentose phosphate pathway	NCgl2337	rpi	ribose-5-phosphate isomerase B	NAIAEHLKAHGHEVIDCGAHTYDAEDDYPAFCIEAASR	K8(Acetyl); C17(Carbamidomethyl); C32(Carbamidomethyl)	both-qA	2.74963	2.20678	1.24599	K23(aaLength:157, 13~33)	ETKNAIAEHLKAHGHEVIDCG	ETKNAIAEHLKAHGHEVIDCG
19551919	Metabolism	Carbohydrate metabolism	Pyruvate metabolism	NCgl0659	pyc	pyruvate carboxylase	STHTSSTLPAFKK	K12(Acetyl)	bothA		1.87966		K13(aaLength:1140, 3~23)	THTSSTLPAFKKILVANRGEI	THTSSTLPAFKKILVANRGEI
19551919	Metabolism	Carbohydrate metabolism	Pyruvate metabolism	NCgl0659	pyc	pyruvate carboxylase	AYLDIDEIIGAAKK	K13(Acetyl)	bothA		1.87966		K82(aaLength:1140, 72~92)	LDIDEIIGAAKKVKADAIYPG	LDIDEIIGAAKKVKADAIYPG
19551919	Metabolism	Carbohydrate metabolism	Pyruvate metabolism	NCgl0659	pyc	pyruvate carboxylase	KAGLPVLAESTPSKNIDEIVK	K14(Acetyl)	both-qA	2.55519	1.87966	1.35939	K149(aaLength:1140, 139~159)	LPVLAESTPSKNIDEIVKSAE	LPVLAESTPSKNIDEIVKSAE
19551919	Metabolism	Carbohydrate metabolism	Pyruvate metabolism	NCgl0659	pyc	pyruvate carboxylase	SAEGQTYPIFVKAVAGGGGR	K12(Acetyl)	bothA		1.87966		K168(aaLength:1140, 158~178)	AEGQTYPIFVKAVAGGGGRGM	AEGQTYPIFVKAVAGGGGRGM
19551919	Metabolism	Carbohydrate metabolism	Pyruvate metabolism	NCgl0659	pyc	pyruvate carboxylase	RHQKVVEIAPAQHLDPELR	K4(Acetyl)	CA*		1.87966		K247(aaLength:1140, 237~257)	RDCSLQRRHQKVVEIAPAQHL	RDCSLQRRHQKVVEIAPAQHL
19551919	Metabolism	Carbohydrate metabolism	Pyruvate metabolism	NCgl0659	pyc	pyruvate carboxylase	ICADAVKFCR	C2(Carbamidomethyl); K7(Acetyl); C9(Carbamidomethyl)	both-qA	4.43556	1.87966	2.35977	K271(aaLength:1140, 261~281)	LRDRICADAVKFCRSIGYQGA	LRDRICADAVKFCRSIGYQGA
19551919	Metabolism	Carbohydrate metabolism	Pyruvate metabolism	NCgl0659	pyc	pyruvate carboxylase	LAAGATLKELGLTQDK	K8(Acetyl)	CA*		1.87966		K332(aaLength:1140, 322~342)	QMRLAAGATLKELGLTQDKIK	QMRLAAGATLKELGLTQDKIK
19551919	Metabolism	Carbohydrate metabolism	Pyruvate metabolism	NCgl0659	pyc	pyruvate carboxylase	IKTHGAALQCR	K2(Succinyl); C10(Carbamidomethyl)	TS		1.87966		K342(aaLength:1140, 332~352)	KELGLTQDKIKTHGAALQCRI	KELGLTQDKIKTHGAALQCRI
19551919	Metabolism	Carbohydrate metabolism	Pyruvate metabolism	NCgl0659	pyc	pyruvate carboxylase	ALLREEDFTSKR	K11(Acetyl)	CA		1.87966		K447(aaLength:1140, 437~457)	ALLREEDFTSKRIATGFIADH	ALLREEDFTSKRIATGFIADH
19551919	Metabolism	Carbohydrate metabolism	Pyruvate metabolism	NCgl0659	pyc	pyruvate carboxylase	DVAAPIDKLPNIKDLPLPR	K13(Succinyl)	TS		1.87966		K504(aaLength:1140, 494~514)	AAPIDKLPNIKDLPLPRGSRD	AAPIDKLPNIKDLPLPRGSRD
19551919	Metabolism	Carbohydrate metabolism	Pyruvate metabolism	NCgl0659	pyc	pyruvate carboxylase	AFVKEAASSGVDIFR	K4(Acetyl)	both-qA	4.33818	1.87966	2.30796	K635(aaLength:1140, 625~645)	YPDSVCRAFVKEAASSGVDIF	YPDSVCRAFVKEAASSGVDIF
19551919	Metabolism	Carbohydrate metabolism	Pyruvate metabolism	NCgl0659	pyc	pyruvate carboxylase	LLFPKPTEEFLEHR	K5(Succinyl)	bothS		1.87966		K977(aaLength:1140, 967~987)	RNSLNRLLFPKPTEEFLEHRR	RNSLNRLLFPKPTEEFLEHRR
19552797	Metabolism	Carbohydrate metabolism	Pyruvate metabolism	NCgl1523	ppc	phosphoenolpyruvate carboxylase	TVFDAQKWITTHMR	K7(Acetyl)	both-qA	2.41924	1.82761	1.32372	K152(aaLength:919, 142~162)	TRRRTVFDAQKWITTHMRERH	TRRRTVFDAQKWITTHMRERH
19552797	Metabolism	Carbohydrate metabolism	Pyruvate metabolism	NCgl1523	ppc	phosphoenolpyruvate carboxylase	TVFDAQKWITTHMR	K7(Succinyl)	TS		1.82761		K152(aaLength:919, 142~162)	TRRRTVFDAQKWITTHMRERH	TRRRTVFDAQKWITTHMRERH
19552797	Metabolism	Carbohydrate metabolism	Pyruvate metabolism	NCgl1523	ppc	phosphoenolpyruvate carboxylase	LDEIEKNIR	K6(Acetyl)	TA		1.82761		K182(aaLength:919, 172~192)	RTQSKLDEIEKNIRRRITILW	RTQSKLDEIEKNIRRRITILW
19552797	Metabolism	Carbohydrate metabolism	Pyruvate metabolism	NCgl1523	ppc	phosphoenolpyruvate carboxylase	YYKLSLLEEIPR	K3(Acetyl)	bothA		1.82761		K216(aaLength:919, 206~226)	DEIEVGLRYYKLSLLEEIPRI	DEIEVGLRYYKLSLLEEIPRI
19552797	Metabolism	Carbohydrate metabolism	Pyruvate metabolism	NCgl1523	ppc	phosphoenolpyruvate carboxylase	YYKLSLLEEIPR	K3(Succinyl)	both-qS	1.74638	1.82761	0.955553	K216(aaLength:919, 206~226)	DEIEVGLRYYKLSLLEEIPRI	DEIEVGLRYYKLSLLEEIPRI
19552797	Metabolism	Carbohydrate metabolism	Pyruvate metabolism	NCgl1523	ppc	phosphoenolpyruvate carboxylase	AAETVLKYYAR	K7(Acetyl)	bothA		1.82761		K282(aaLength:919, 272~292)	STHRAAETVLKYYARQLHSLE	STHRAAETVLKYYARQLHSLE
19552797	Metabolism	Carbohydrate metabolism	Pyruvate metabolism	NCgl1523	ppc	phosphoenolpyruvate carboxylase	AAETVLKYYAR	K7(Succinyl)	CS		1.82761		K282(aaLength:919, 272~292)	STHRAAETVLKYYARQLHSLE	STHRAAETVLKYYARQLHSLE
19552797	Metabolism	Carbohydrate metabolism	Pyruvate metabolism	NCgl1523	ppc	phosphoenolpyruvate carboxylase	ELSEAEKLEVLLKELR	K13(Acetyl)	bothA		1.82761		K449(aaLength:919, 439~459)	SEAEKLEVLLKELRSPRPLIP	SEAEKLEVLLKELRSPRPLIP
19552797	Metabolism	Carbohydrate metabolism	Pyruvate metabolism	NCgl1523	ppc	phosphoenolpyruvate carboxylase	ELSEAEKLEVLLKELR	K13(Succinyl)	TS		1.82761		K449(aaLength:919, 439~459)	SEAEKLEVLLKELRSPRPLIP	SEAEKLEVLLKELRSPRPLIP
19552797	Metabolism	Carbohydrate metabolism	Pyruvate metabolism	NCgl1523	ppc	phosphoenolpyruvate carboxylase	ITEQGEIISAKYGNPETAR	K11(Acetyl)	CA		1.82761		K653(aaLength:919, 643~663)	ITEQGEIISAKYGNPETARRN	ITEQGEIISAKYGNPETARRN
19552797	Metabolism	Carbohydrate metabolism	Pyruvate metabolism	NCgl1523	ppc	phosphoenolpyruvate carboxylase	AYDIMSEISELSLKK	K14(Acetyl)	bothA		1.82761		K701(aaLength:919, 691~711)	IMSEISELSLKKYASLVHEDQ	IMSEISELSLKKYASLVHEDQ
19552797	Metabolism	Carbohydrate metabolism	Pyruvate metabolism	NCgl1523	ppc	phosphoenolpyruvate carboxylase	EEYFLTKK	K7(Acetyl)	bothA		1.82761		K847(aaLength:919, 837~857)	SVIREEYFLTKKMFCVITGSD	SVIREEYFLTKKMFCVITGSD
19553809	Metabolism	Carbohydrate metabolism	Pyruvate metabolism	NCgl2521	poxB	pyruvate dehydrogenase	AHSYAEQLIDTLEAQGVKR	K18(Acetyl)	both-qA	1.43605	1.62386	0.884342	K19(aaLength:579, 9~29)	LIDTLEAQGVKRIYGLVGDSL	LIDTLEAQGVKRIYGLVGDSL
19553809	Metabolism	Carbohydrate metabolism	Pyruvate metabolism	NCgl2521	poxB	pyruvate dehydrogenase	SVTLFCGAGVKNAR	C6(Carbamidomethyl); K11(Succinyl)	TS		1.62386		K213(aaLength:579, 203~223)	SVTLFCGAGVKNARAQVLELA	SVTLFCGAGVKNARAQVLELA
19553809	Metabolism	Carbohydrate metabolism	Pyruvate metabolism	NCgl2521	poxB	pyruvate dehydrogenase	TTVKYPVTGDVAATIENILPHVK	K4(Acetyl)	both-qA	2.60386	1.62386	1.60351	K304(aaLength:579, 294~314)	GAHIGRRTTVKYPVTGDVAAT	GAHIGRRTTVKYPVTGDVAAT
19553945	Metabolism	Carbohydrate metabolism	Pyruvate metabolism	NCgl2656	ackA	acetate kinase	YGFHGTSHEFVSKR	K13(Acetyl)	CA		0.720024		K190(aaLength:397, 180~200)	FHGTSHEFVSKRVVEILEKPT	FHGTSHEFVSKRVVEILEKPT
19553945	Metabolism	Carbohydrate metabolism	Pyruvate metabolism	NCgl2656	ackA	acetate kinase	VKVFVIPTNEELAIAR	K2(Acetyl)	bothA		0.720024		K377(aaLength:397, 367~387)	RLISTDASKVKVFVIPTNEEL	RLISTDASKVKVFVIPTNEEL
19553946	Metabolism	Carbohydrate metabolism	Pyruvate metabolism	NCgl2657	eutD (pta)	phosphotransacetylase	NHSNLEPVMSAELFENWLLKR	K20(Acetyl)	TA		7.58382		K144(aaLength:461, 134~154)	SAELFENWLLKRARAEHSHIV	SAELFENWLLKRARAEHSHIV
19554053	Metabolism	Carbohydrate metabolism	Pyruvate metabolism	NCgl2765	pckG	phosphoenolpyruvate carboxykinase	LNEEKRPNSYLAR	K5(Succinyl)	TS		3.15817		K66(aaLength:610, 56~76)	AGTLIKLNEEKRPNSYLARSN	AGTLIKLNEEKRPNSYLARSN
19554053	Metabolism	Carbohydrate metabolism	Pyruvate metabolism	NCgl2765	pckG	phosphoenolpyruvate carboxykinase	TFICSEKEEDAGPTNNWAPPQAMKDEMSK	C4(Carbamidomethyl); K7(Acetyl)	CA*		3.15817		K93(aaLength:610, 83~103)	VESRTFICSEKEEDAGPTNNW	VESRTFICSEKEEDAGPTNNW
19554053	Metabolism	Carbohydrate metabolism	Pyruvate metabolism	NCgl2765	pckG	phosphoenolpyruvate carboxykinase	TFICSEKEEDAGPTNNWAPPQAMKDEMSKHYAGSMK	C4(Carbamidomethyl); K29(Acetyl)	CA		3.15817		K115(aaLength:610, 105~125)	PPQAMKDEMSKHYAGSMKGRT	PPQAMKDEMSKHYAGSMKGRT
19554053	Metabolism	Carbohydrate metabolism	Pyruvate metabolism	NCgl2765	pckG	phosphoenolpyruvate carboxykinase	CLHSVGAPLEPGQEDVAWPCNDTKYITQFPETK	C1(Carbamidomethyl); C20(Carbamidomethyl); K24(Acetyl)	CA*		3.15817		K203(aaLength:610, 193~213)	EDVAWPCNDTKYITQFPETKE	EDVAWPCNDTKYITQFPETKE
19554053	Metabolism	Carbohydrate metabolism	Pyruvate metabolism	NCgl2765	pckG	phosphoenolpyruvate carboxykinase	YITQFPETKEIWSYGSGYGGNAILAK	K9(Succinyl)	TS		3.15817		K212(aaLength:610, 202~222)	TKYITQFPETKEIWSYGSGYG	TKYITQFPETKEIWSYGSGYG
19554053	Metabolism	Carbohydrate metabolism	Pyruvate metabolism	NCgl2765	pckG	phosphoenolpyruvate carboxykinase	EIWSYGSGYGGNAILAKK	K17(Succinyl)	TS		3.15817		K229(aaLength:610, 219~239)	SGYGGNAILAKKCYALRIASV	SGYGGNAILAKKCYALRIASV
19554053	Metabolism	Carbohydrate metabolism	Pyruvate metabolism	NCgl2765	pckG	phosphoenolpyruvate carboxykinase	EIWSYGSGYGGNAILAKK	K18(Acetyl)	both-qA	4.39547	3.15817	1.39178	K230(aaLength:610, 220~240)	GYGGNAILAKKCYALRIASVM	GYGGNAILAKKCYALRIASVM
19554053	Metabolism	Carbohydrate metabolism	Pyruvate metabolism	NCgl2765	pckG	phosphoenolpyruvate carboxykinase	KCYALR	K1(Succinyl); C2(Carbamidomethyl)	CS		3.15817		K230(aaLength:610, 220~240)	GYGGNAILAKKCYALRIASVM	GYGGNAILAKKCYALRIASVM
19554053	Metabolism	Carbohydrate metabolism	Pyruvate metabolism	NCgl2765	pckG	phosphoenolpyruvate carboxykinase	EEGWMAEHMLILKLINPEGK	M5(Oxidation); K13(Acetyl)	both-qA	5.54476	3.15817	1.75569	K255(aaLength:610, 245~265)	GWMAEHMLILKLINPEGKAYH	GWMAEHMLILKLINPEGKAYH
19554053	Metabolism	Carbohydrate metabolism	Pyruvate metabolism	NCgl2765	pckG	phosphoenolpyruvate carboxykinase	EEGWMAEHMLILKLINPEGK	K13(Succinyl)	TS		3.15817		K255(aaLength:610, 245~265)	GWMAEHMLILKLINPEGKAYH	GWMAEHMLILKLINPEGKAYH
19554053	Metabolism	Carbohydrate metabolism	Pyruvate metabolism	NCgl2765	pckG	phosphoenolpyruvate carboxykinase	LINPEGKAYHIAAAFPSACGK	K7(Acetyl); C19(Carbamidomethyl)	CA*		3.15817		K262(aaLength:610, 252~272)	LILKLINPEGKAYHIAAAFPS	LILKLINPEGKAYHIAAAFPS
19554053	Metabolism	Carbohydrate metabolism	Pyruvate metabolism	NCgl2765	pckG	phosphoenolpyruvate carboxykinase	LINPEGKAYHIAAAFPSACGK	K7(Succinyl); C19(Carbamidomethyl)	TS		3.15817		K262(aaLength:610, 252~272)	LILKLINPEGKAYHIAAAFPS	LILKLINPEGKAYHIAAAFPS
19554053	Metabolism	Carbohydrate metabolism	Pyruvate metabolism	NCgl2765	pckG	phosphoenolpyruvate carboxykinase	GGDKMPSIFLVNWFR	K4(Succinyl)	TS		3.15817		K492(aaLength:610, 482~502)	WIDMGNKGGDKMPSIFLVNWF	WIDMGNKGGDKMPSIFLVNWF
19554053	Metabolism	Carbohydrate metabolism	Pyruvate metabolism	NCgl2765	pckG	phosphoenolpyruvate carboxykinase	VLKWVIDR	K3(Acetyl)	CA*		3.15817		K523(aaLength:610, 513~533)	PGFGDNSRVLKWVIDRIEGHV	PGFGDNSRVLKWVIDRIEGHV
19554053	Metabolism	Carbohydrate metabolism	Pyruvate metabolism	NCgl2765	pckG	phosphoenolpyruvate carboxykinase	VPAEVHSQFDALKAR	K13(Acetyl)	both-qA	4.83165	3.15817	1.52989	K602(aaLength:610, 592~610)	AEVHSQFDALKARISAAHA	AEVHSQFDALKARISAAHAXX
19554053	Metabolism	Carbohydrate metabolism	Pyruvate metabolism	NCgl2765	pckG	phosphoenolpyruvate carboxykinase	VPAEVHSQFDALKAR	K13(Succinyl)	TS*		3.15817		K602(aaLength:610, 592~610)	AEVHSQFDALKARISAAHA	AEVHSQFDALKARISAAHAXX
