# Supplementary material for: Altered acetylation and succinylation profiles in Corynebacterium glutamicum in response to conditions inducing glutamate overproduction
Source: Microbiologyopen. 2015 Dec 11;5(1):152–73. doi: 10.1002/mbo3.320 (PMC4767432; doi:10.1002/mbo3.320)
Supplement: Supplementary file 5 — Table S5. 3D motif analysis of acetylation and succinylation sites. [file MBO3-5-152-s005.xlsx]

## Sheet: Table S5
Table S5. 3D motif analysis of acetylation and succinylation sites.
Amino acid residues within 4 A of 34 substrate lysines in the modeled structures of the E1o, E1p, and E3 components of ODH and PDH were identified by PyMOL.
Gene ID	Gene	Description	acetylation position in full aa (aaLength:aa full length, near acetylation position)	Decision	Residues within 4 A	E	D	K	R	H	F	Y	L	I	G	near acetylation sequence, -10 acetylation +10	secondary structure
NCgl2167	aceE (E1p)	pyruvate dehydrogenase subunit E1	K208(aaLength:922, 198~218)	A	P204, G206, M207, D209, F210, R493, E495, M646	1	1		1		1				1	IPSYPHPHGMKDFWEFPTVSM	loop
NCgl2167	aceE (E1p)	pyruvate dehydrogenase subunit E1	K315(aaLength:922, 305~325)	TS	T79, V82, N83, T84, I299, E303, I314, V316, V317, L411	1							1	2		FFRGAGWSVIKVVWGREWDEL	loop
NCgl2167	aceE (E1p)	pyruvate dehydrogenase subunit E1	K382(aaLength:922, 372~392)	CA*/TS	E378, I380, W381, L383, P384	1							1	1		VENMTDEEIWKLPRGGHDYRK	helix
NCgl2167	aceE (E1p)	pyruvate dehydrogenase subunit E1	K398(aaLength:922, 388~408)	CA/TS*	F146, Y394, A395, A396, Y397, R399, A400, L401, E402	1			1		2	2	1			HDYRKVYAAYKRALETKDRPT	helix
NCgl2167	aceE (E1p)	pyruvate dehydrogenase subunit E1	K416(aaLength:922, 406~426)	TS*	S130, T131, N284, Q286, K350, T414, I415, G417, G417, Y418, F424, E425, G426, TDP, Mg	1	1	1			1	1		1	3	RPTVILAHTIKGYGLGHNFEG	loop
NCgl2167	aceE (E1p)	pyruvate dehydrogenase subunit E1	K435(aaLength:922, 425~445)	1.4S	H128, I129, S130, T131, Y132, Q162, H164, A165, K434, L436, TDP		1	1		1		1	1	1		EGRNATHQMKKLTLDDLKLFR	loop
NCgl2167	aceE (E1p)	pyruvate dehydrogenase subunit E1	K442(aaLength:922, 432~452)	A	D440, L441, L443, F444, R445, D446, D454, L457		3		1		1		3			QMKKLTLDDLKLFRDKQGIPI	helix
NCgl2167	aceE (E1p)	pyruvate dehydrogenase subunit E1	K447(aaLength:922, 437~457)	TS	G419, L443, D446, Q448, G449		1						1		2	TLDDLKLFRDKQGIPITDEQL	loop
NCgl2167	aceE (E1p)	pyruvate dehydrogenase subunit E1	K477(aaLength:922, 467~487)	CA	A473, P474, E475, I476, Y478, M479, K480, E481	1		1				1		1		YHPGEDAPEIKYMKERRAALG	helix
NCgl2167	aceE (E1p)	pyruvate dehydrogenase subunit E1	K507(aaLength:922, 497~517)	2.6A	P503, P504, L505, D506, L508, R509, E532	1	1		1				2			YDPIQVPPLDKLRSVRKGSGK	loop
NCgl2167	aceE (E1p)	pyruvate dehydrogenase subunit E1	K531(aaLength:922, 521~541)	S	V527, R528, T529, F530, E532, L533, M534, R535, S558, W559	1			2		1		1			ATTMATVRTFKELMRDKGLAD	helix
NCgl2167	aceE (E1p)	pyruvate dehydrogenase subunit E1	K904(aaLength:922, 894~914)	3.5A	D778, Q900, A901, A902, E903, F905, K906	1	1	1			1					DVSVAAQAAEKFKLDDPTSVS	helix
NCgl1084	kgd (E1o)	alpha-ketoglutarate decarboxylase	K150(aaLength:1221, 140~160)	CA	N146, Q148, L149, R151, T152, R781, G644', D645', V676', N678'		1		2				1		1	ENRAMVNDQLKRTRGGKISFT	helix
NCgl1084	kgd (E1o)	alpha-ketoglutarate decarboxylase	K450(aaLength:1221, 440~460)	TS	D388, T389, L449, V451, H708, V709, N710, D716		2			1			1			LSRLRAAYTLKVGSEYTHILD	loop
NCgl1084	kgd (E1o)	alpha-ketoglutarate decarboxylase	K484(aaLength:1221, 474~494)	CA	Q484, E482, Q483, Y485, I486, L487, Q488, A791, V792, D795	1	1					1	1	1		GMPKPTQAEQKYILQKLNAAE	helix
NCgl1084	kgd (E1o)	alpha-ketoglutarate decarboxylase	K489(aaLength:1221, 479~499)	1.5A	Y485, I486, L487, Q488, L490, N491, A492, A493, I519, D523, N552		1					1	2	2		TQAEQKYILQKLNAAEAFENF	helix
NCgl1084	kgd (E1o)	alpha-ketoglutarate decarboxylase	K503(aaLength:1221, 493~513)	A	F499, Q501, T502, Y504						1	1				AEAFENFLQTKYVGQKRFSLE	helix
NCgl1084	kgd (E1o)	alpha-ketoglutarate decarboxylase	K508(aaLength:1221, 498~518)	TA/CS	Q501, G506, Q507, R509, F510, S511, R745, G746, N748, E749, D751	1	1		2		1				2	NFLQTKYVGQKRFSLEGAEAL	helix
NCgl1084	kgd (E1o)	alpha-ketoglutarate decarboxylase	K733(aaLength:1221, 723~743)	A	E463, G669, G670, F702, G703, Y727, R728, F731, G732, D734, V735	1	1		1		2	1			4	LATEYRRRFGKDVFIDLVCYR	loop
NCgl1084	kgd (E1o)	alpha-ketoglutarate decarboxylase	K1058(aaLength:1221, 1048~1068)	TS	E964, T999, S1000, K1001, D1056, L1057, R1059	1	1	1	1				1			LLRRHALSDLKRPLVIFTPKS	loop
NCgl1084	kgd (E1o)	alpha-ketoglutarate decarboxylase	K1067(aaLength:1221, 1057~1077)	TS	F908, F974, P1007, H1008, G1009, E1011, Q1013, H1017, P1066, S1068, M1069, L1070	2				2	2		1		1	LKRPLVIFTPKSMLRNKAAAS	loop
NCgl1084	kgd (E1o)	alpha-ketoglutarate decarboxylase	K1119(aaLength:1221, 1109~1129)	A/S	Y1115, E1116, L1117, A1118, R1120, K1121, E1122, K1123	2		2	1			1	1			VSGKLYYELAKRKEKDGRDDI	helix
NCgl0355	lpd（E3）	dihydrolipoamide dehydrogenase	K67(aaLength:469, 57~77)	TS	T62, T63, T64, H65, E66, K68, T69, F70, G71, I72	1		1		1	1			1	1	AEVAHTFTHEKKTFGINGEVT	helix
NCgl0355	lpd（E3）	dihydrolipoamide dehydrogenase	K68(aaLength:469, 58~78)	0.76A	E66, K67, T69, F70, G71	1		1			1				1	EVAHTFTHEKKTFGINGEVTF	helix
NCgl0355	lpd（E3）	dihydrolipoamide dehydrogenase	K85(aaLength:469, 75~95)	A	E81, D82, A83, H84, R86, S87, R88, G89	1	1		1	1					1	EVTFNYEDAHKRSRGVSDKIV	helix
NCgl0355	lpd（E3）	dihydrolipoamide dehydrogenase	K93(aaLength:469, 83~103)	A	G89, S91, D92, I94, V95, G97		1							1	2	AHKRSRGVSDKIVGGVHYLMK	helix
NCgl0355	lpd（E3）	dihydrolipoamide dehydrogenase	K103(aaLength:469, 93~113)	A/TS	H99, Y100, L101, M102, K104, N105, K106			2		1		1	1			KIVGGVHYLMKKNKIIEIHGL	helix
NCgl0355	lpd（E3）	dihydrolipoamide dehydrogenase	K104(aaLength:469, 94~114)	1.4A	Y100, L101, M102, K103, N105, K106			2				1	1			IVGGVHYLMKKNKIIEIHGLG	helix
NCgl0355	lpd（E3）	dihydrolipoamide dehydrogenase	K117(aaLength:469, 107~127)	TS	N115, F116, D118, E123, N283	1	1				1					IIEIHGLGNFKDAKTLEVTDG	loop
NCgl0355	lpd（E3）	dihydrolipoamide dehydrogenase	K173(aaLength:469, 163~183)	1.1A	A172, P172, K174, V196, D197		1	1								EEQILNPVAPKKMVIVGAGAI	loop
NCgl0355	lpd（E3）	dihydrolipoamide dehydrogenase	K217(aaLength:469, 207~227)	0.35S	A213, E214, V215, S216, V218, I219, A220, K221	1		1						1		VLPNEDAEVSKVIAKAYKKMG	helix
NCgl0355	lpd（E3）	dihydrolipoamide dehydrogenase	K221(aaLength:469, 211~231)	CA	K217, V218, I219, A220, A222, Y223, K224, K225, D397		1	3				1		1		EDAEVSKVIAKAYKKMGVKLL	helix
NCgl0355	lpd（E3）	dihydrolipoamide dehydrogenase	K252(aaLength:469, 242~262)	TA	H234, Y250, Q251, K253, G254, S255, T258, E259	1		1		1		1			1	NGDFVEVDYQKKGSDKTETLT	loop
NCgl0355	lpd（E3）	dihydrolipoamide dehydrogenase	K253(aaLength:469, 243~263)	CA*	K252, G254, S255			1							1	GDFVEVDYQKKGSDKTETLTV	loop
					Number of residues	23	22	20	14	8	16	14	21	13	21
